# Supplementary material for: Crystal structure of hexa­sodium tetra­serinolium paratungstate B deca­hydrate, [Na6{(CH2OH)2CHNH3}4][W12O40(OH)2]·10H2O
Source: Acta Crystallogr E Crystallogr Commun. 2022 Jan 18;78(Pt 2):207–10. doi: 10.1107/S2056989022000457 (PMC8819442; doi:10.1107/S2056989022000457)
Supplement: Supplementary file 1 [file e-78-00207-sup1.cif]

##############################################################################
#                                                                            #
# This CIF contains the data in a paper accepted for publication in          #
# Acta Crystallographica Section E. It conforms to the requirements of       #
# Notes for Authors for Acta Crystallographica Section E, and has been       #
# peer reviewed under the auspices of the IUCr Commission on Journals.       #
#                                                                            #
# Full details of the Crystallographic Information File format               #
# are given in the paper "The Crystallographic Information File (CIF):       #
# a New Standard Archive File for Crystallography" by S. R. Hall, F. H.      #
# Allen and I. D. Brown [Acta Cryst. (1991), A47, 655-685].                  #
#                                                                            #
# The current version of the core CIF dictionary is obtainable from          #
# ftp://ftp.iucr.org/pub/cif_core.dic.                                       #
#                                                                            #
# Software is freely available for graphical display of the structure(s)     #
# in this CIF. For information consult the CIF software page                 #
# http://www.iucr.org/resources/cif/software.                                #
#                                                                            #
# This file may be used for bona fide research purposes within the           #
# scientific community so long as proper attribution is given to the journal # 
# article from which it was obtained.                                        #
#                                                                            #
##############################################################################
data_I
_audit_creation_method
;
Olex2 1.3
(compiled Nov 21 2019 18:26:39 for OlexSys, GUI svn.r6003)
;
_journal_date_recd_electronic     2021-11-22
_journal_date_accepted     2022-01-12
_journal_name_full     'Acta Crystallographica, Section E'
_journal_year     2022
_journal_volume     78
_journal_issue      2
_journal_page_first     1
_journal_page_last     0
_journal_paper_category     GM
_journal_paper_doi     10.1107/S2056989022000457
_journal_coeditor_code     WM5630
_publ_contact_author_name     'Nadiia Gumerova'
_publ_contact_author_address
;
Althanstrasse 14, Vienna 1090,
Austria
;
_publ_contact_author_email     'nadiia.gumerova@univie.ac.at'
_publ_contact_author_fax     ?
_publ_contact_author_phone     ?
_publ_section_title
;
Crystal structure of hexasodium tetraserinolium paratungstate B decahydrate,
[Na~6~{(CH~2~OH)~2~CHNH~3~}~4~][W~12~O~40~(OH)~2~]\\cdot10H~2~O
;
_publ_section_title_footnote
;
 ORCID codes: Kleanthi Sifaki 0000--0001-7682--6843; Nadiia I. Gumerova
0000--0003-4375--0103; Gerald Giester 0000--0002-3883--4188; Annette Rompel
0000--0002-5919--0553.
;
loop_
    _publ_author_name
    _publ_author_footnote
    _publ_author_address
    'Sifaki, Kleanthi' http://www.bpc.unvie.ac.at
;
Universit\"at Wien, Fakult\"at f\"ur Chemie,
Institut f\"ur Biophysikalische Chemie,
Althanstr. 14, Wien 1090,
Austria
;
    'Gumerova, Nadiia I.' http://www.bpc.unvie.ac.at
;
Universit\"at Wien, Fakult\"at f\"ur Chemie,
Institut f\"ur Biophysikalische Chemie,
Althanstr. 14, Wien 1090,
Austria
;
    'Giester, Gerald' .
;
Universit\"at Wien, Fakult\"at f\"ur Geowissenschaften,
Geographie und Astronomie,
Institut f\"ur Mineralogie und Kristallographie, Althanstr. 14, Wien 1090,
Austria
;
    'Rompel, Annette' http://www.bpc.unvie.ac.at
;
Universit\"at Wien, Fakult\"at f\"ur Chemie,
Institut f\"ur Biophysikalische Chemie,
Althanstr. 14, Wien 1090,
Austria
;
_publ_section_synopsis
;
The isolation and characterization of an isopolytungstate anion
[W~12~O~40~(OH)~2~]^10--^ (paradodecatungstate B) with sodium and protonated
serinol entities [Na~6~((CH~2~OH)~2~CHNH~3~)~4~]^10+^ as counter-cations are
reported.
;
_chemical_name_systematic
;\
Hexasodium tetraserinolium
di-\m~3~-hydroxido-tetra-\m~3~-oxido-octadeca-\m-oxido-\
octadecaoxidododecatungstate decahydrate
;
_chemical_name_common     'Sodium-serinol paratungstate B'
_chemical_formula_moiety     'C12 H56 N4 Na6 O60 W12'
_chemical_formula_sum     'C12 H62 N4 Na6 O60 W12'
_chemical_formula_iupac     '[Na6 (C3 H10 N1 O2)4] [W12 O40 (O H)2] , 10 H2 O'
_chemical_formula_weight     3566.79
_chemical_melting_point     ?
_chemical_absolute_configuration     ?
_symmetry_cell_setting     ?
_symmetry_space_group_name_h-m     ?
_space_group_crystal_system     triclinic
_space_group_name_H-M_alt     'P -1'
_space_group_name_Hall     '-P 1'
loop_
    _space_group_symop_operation_xyz
    'x, y, z'
    '-x, -y, -z'
_cell_length_a     12.0541(8)
_cell_length_b     12.0821(8)
_cell_length_c     12.7050(8)
_cell_angle_alpha     73.180(2)
_cell_angle_beta     65.308(2)
_cell_angle_gamma     64.345(2)
_cell_volume     1502.07(17)
_cell_formula_units_Z     1
_cell_measurement_reflns_used     9742
_cell_measurement_theta_min     2.17
_cell_measurement_theta_max     33.14
_cell_measurement_temperature     200.15
_exptl_crystal_description     block
_exptl_crystal_colour     'clear colourless'
_exptl_crystal_size_max     0.052
_exptl_crystal_size_mid     0.050
_exptl_crystal_size_min     0.050
_exptl_crystal_density_diffrn     3.943
_exptl_crystal_density_meas     ?
_exptl_crystal_density_method     ?
_exptl_crystal_F_000     1596
_exptl_absorpt_coefficient_mu     23.042
_exptl_absorpt_correction_type     multi-scan
_exptl_absorpt_process_details
;
(<i>SADABS</i>; Krause <i>et al.</i>, 2015)
;
_exptl_absorpt_correction_T_min     0.2452
_exptl_absorpt_correction_T_max     0.7465
_diffrn_ambient_temperature     200.15
_diffrn_source     'sealed x-ray tube'
_diffrn_source_power     0.03
_diffrn_source_voltage     50.0
_diffrn_source_current     0.6
_diffrn_radiation_type     MoK\a
_diffrn_radiation_wavelength     0.71073
_diffrn_measurement_device_type     'Bruker APEXII CCD'
_diffrn_measurement_method     '\f and \w scans'
_diffrn_detector_area_resol_mean     ?
_diffrn_reflns_number     39702
_diffrn_reflns_av_R_equivalents     0.0380
_diffrn_reflns_av_unetI/netI     0.0228
_diffrn_reflns_theta_min     2.169
_diffrn_reflns_theta_max     25.350
_diffrn_reflns_theta_full     25.242
_diffrn_measured_fraction_theta_max     0.998
_diffrn_measured_fraction_theta_full     0.998
_diffrn_reflns_limit_h_min     -14
_diffrn_reflns_limit_h_max     14
_diffrn_reflns_limit_k_min     -14
_diffrn_reflns_limit_k_max     14
_diffrn_reflns_limit_l_min     -15
_diffrn_reflns_limit_l_max     15
_diffrn_standards_number     0
_diffrn_radiation_probe     x-ray
_refine_special_details
;
olex2_refinement_description
1. Fixed Uiso
 At 1.2 times of:
  All C(H) groups, All C(H,H) groups, All O(H) groups
 At 1.5 times of:
  All N(H,H,H) groups, All O(H,H) groups
2. Uiso/Uaniso restraints and constraints
O30A \\sim O30B: within 2A with sigma of 0.04 and sigma for terminal atoms of
0.08 within 2A
3. Others
 Sof(O30A)=1-FVAR(1)
 Sof(O30B)=FVAR(1)
4.a Ternary CH refined with riding coordinates:
 C2(H2), C5(H5)
4.b Secondary CH2 refined with riding coordinates:
 C1(H1D,H1E), C3(H3A,H3B), C4(H4A,H4B), C6(H6A,H6B)
4.c Idealised Me refined as rotating group:
 N1(H1A,H1B,H1C), N2(H2A,H2B,H2C)
;
_reflns_number_total     5490
_reflns_number_gt     5404
_reflns_threshold_expression     'I > 2\s(I)'
_refine_ls_structure_factor_coef     Fsqd
_refine_ls_matrix_type     full
_refine_ls_R_factor_all     0.0176
_refine_ls_R_factor_gt     0.0171
_refine_ls_wR_factor_gt     0.0422
_refine_ls_wR_factor_ref     0.0425
_refine_ls_goodness_of_fit_ref     1.247
_refine_ls_restrained_S_all     1.247
_refine_ls_number_reflns     5490
_refine_ls_number_parameters     472
_refine_ls_number_restraints     6
_refine_ls_hydrogen_treatment     mixed
_refine_ls_weighting_scheme     calc
_refine_ls_weighting_details
              'w=1/[\s^2^(Fo^2^)+(0.0095P)^2^+5.2022P] where P=(Fo^2^+2Fc^2^)/3'
_atom_sites_solution_hydrogens     mixed
_atom_sites_solution_primary     iterative
_atom_sites_solution_secondary     ?
_refine_ls_shift/su_max     0.002
_refine_ls_shift/su_mean     0.000
_refine_diff_density_max     0.986
_refine_diff_density_min     -1.615
_refine_ls_extinction_method     none
_refine_ls_extinction_coef     .
loop_
    _atom_type_symbol
    _atom_type_description
    _atom_type_scat_dispersion_real
    _atom_type_scat_dispersion_imag
    _atom_type_scat_source
    C C 0.0033 0.0016 'International Tables Vol C Tables 4.2.6.8 and 6.1.1.4'
    H H 0.0000 0.0000 'International Tables Vol C Tables 4.2.6.8 and 6.1.1.4'
    N N 0.0061 0.0033 'International Tables Vol C Tables 4.2.6.8 and 6.1.1.4'
    Na Na 0.0362 0.0249 'International Tables Vol C Tables 4.2.6.8 and 6.1.1.4'
    O O 0.0106 0.0060 'International Tables Vol C Tables 4.2.6.8 and 6.1.1.4'
    W W -0.8490 6.8722 'International Tables Vol C Tables 4.2.6.8 and 6.1.1.4'
_computing_data_collection
;
APEX3 (Bruker, 2016)
;
_computing_cell_refinement
;
SAINT (Bruker, 2016)
;
_computing_data_reduction
;
SAINT (Bruker, 2016)
;
_computing_structure_solution
;
<i>olex2.solve</i> (Bourhis <i>et al.</i>,  2015)
;
_computing_structure_refinement
;
SHELXL (Sheldrick, 2015)
;
_computing_molecular_graphics
;
<i>OLEX2</i> (Dolomanov <i>et al.</i>,  2009)
;
_computing_publication_material
;
<i>OLEX2</i> (Dolomanov <i>et al.</i>,  2009)
;
loop_
    _atom_site_type_symbol
    _atom_site_label
    _atom_site_fract_x
    _atom_site_fract_y
    _atom_site_fract_z
    _atom_site_U_iso_or_equiv
    _atom_site_adp_type
    _atom_site_calc_flag
    _atom_site_occupancy
    _atom_site_disorder_assembly
    _atom_site_disorder_group
    W W1 0.42560(2) 0.74680(2) 0.16437(2) 0.00609(5) Uani d 1 . .
    W W2 0.38107(2) 0.76530(2) 0.46722(2) 0.00492(5) Uani d 1 . .
    W W3 0.43557(2) 0.58129(2) 0.71174(2) 0.00468(5) Uani d 1 . .
    W W4 0.70356(2) 0.65943(2) 0.21152(2) 0.00538(5) Uani d 1 . .
    W W5 0.66091(2) 0.68816(2) 0.50890(2) 0.00550(5) Uani d 1 . .
    W W6 0.79490(2) 0.36191(2) 0.62441(2) 0.00589(5) Uani d 1 . .
    Na Na1 0.2506(2) 0.6297(2) 0.05508(18) 0.0188(4) Uani d 1 . .
    Na Na2 0.2644(2) 0.32264(19) 0.11025(19) 0.0195(5) Uani d 1 . .
    Na Na3 -0.1267(2) -0.09506(18) 0.40382(18) 0.0166(4) Uani d 1 . .
    O O1 0.3975(3) 0.7093(3) 0.0574(3) 0.0103(7) Uani d 1 . .
    O O2 0.2557(3) 0.7800(3) 0.2802(3) 0.0091(7) Uani d 1 . .
    O O3 0.4137(3) 0.9003(3) 0.1124(3) 0.0119(7) Uani d 1 . .
    O O4 0.6114(3) 0.6631(3) 0.1144(3) 0.0077(7) Uani d 1 . .
    O O5 0.4911(3) 0.7439(3) 0.3094(3) 0.0068(6) Uani d 1 . .
    O O6 0.2927(3) 0.6703(3) 0.4788(3) 0.0098(7) Uani d 1 . .
    O O7 0.2695(3) 0.9141(3) 0.4594(3) 0.0114(7) Uani d 1 . .
    O O8 0.5351(3) 0.5906(3) 0.5163(3) 0.0061(6) Uani d 1 . .
    O O9 0.5209(3) 0.8146(3) 0.4727(3) 0.0070(6) Uani d 1 . .
    O O10 0.3393(3) 0.7379(3) 0.6367(3) 0.0058(6) Uani d 1 . .
    O O11 0.3480(3) 0.5000(3) 0.6978(3) 0.0096(7) Uani d 1 . .
    O O12 0.3556(3) 0.6163(3) 0.8530(3) 0.0108(7) Uani d 1 . .
    O O13 0.5815(3) 0.4361(3) 0.7240(3) 0.0077(7) Uani d 1 . .
    O O14 0.5651(3) 0.6687(3) 0.6669(3) 0.0081(7) Uani d 1 . .
    O O15 0.7266(3) 0.7992(3) 0.1354(3) 0.0116(7) Uani d 1 . .
    O O16 0.8550(3) 0.5513(3) 0.1411(3) 0.0092(7) Uani d 1 . .
    O O17 0.7336(3) 0.6599(3) 0.3434(3) 0.0088(7) Uani d 1 . .
    O O18 0.7542(3) 0.7663(3) 0.5051(3) 0.0113(7) Uani d 1 . .
    O O19 0.7760(3) 0.5146(3) 0.5302(3) 0.0090(7) Uani d 1 . .
    O O20 0.9485(3) 0.2716(3) 0.5427(3) 0.0104(7) Uani d 1 . .
    O O21 0.8303(3) 0.3935(3) 0.7318(3) 0.0113(7) Uani d 1 . .
    O O22 0.3854(4) 0.4292(4) 0.1050(4) 0.0193(9) Uani d 1 . .
    H H22A 0.447(7) 0.401(7) 0.068(6) 0.029 Uiso d 1 . .
    H H22B 0.397(7) 0.418(6) 0.174(6) 0.029 Uiso d 1 . .
    O O23 0.1180(4) 0.5313(4) 0.0558(3) 0.0156(8) Uani d 1 . .
    H H23A 0.138(7) 0.511(6) -0.005(6) 0.023 Uiso d 1 . .
    H H23B 0.032(7) 0.540(6) 0.087(6) 0.023 Uiso d 1 . .
    O O24 0.1349(4) 0.3728(4) 0.3060(4) 0.0203(9) Uani d 1 . .
    H H24A 0.155(7) 0.334(6) 0.368(6) 0.030 Uiso d 1 . .
    H H24B 0.143(8) 0.423(7) 0.300(7) 0.030 Uiso d 1 . .
    O O25 0.3957(4) 0.1204(3) 0.1540(4) 0.0187(8) Uani d 1 . .
    H H25 0.390(7) 0.070(6) 0.137(6) 0.022 Uiso d 1 . .
    O O26 0.1374(4) 0.2320(4) 0.0943(4) 0.0260(9) Uani d 1 . .
    H H26 0.161(7) 0.230(6) 0.018(6) 0.031 Uiso d 1 . .
    O O27 0.0421(4) -0.0116(4) 0.3221(4) 0.0269(10) Uani d 1 . .
    H H27 0.101(7) -0.057(7) 0.313(7) 0.032 Uiso d 1 . .
    O O28 -0.0593(4) -0.2184(4) 0.2434(4) 0.0249(9) Uani d 1 . .
    H H28A -0.002(8) -0.277(7) 0.247(7) 0.037 Uiso d 1 . .
    H H28B -0.118(8) -0.237(7) 0.254(7) 0.037 Uiso d 1 . .
    O O29 0.7568(4) 0.0498(4) 0.2733(4) 0.0182(8) Uani d 1 . .
    H H29 0.735(6) 0.119(6) 0.287(6) 0.022 Uiso d 1 . .
    N N1 0.6651(4) 0.0491(4) 0.0932(4) 0.0135(9) Uani d 1 . .
    H H1A 0.620503 0.082305 0.041998 0.020 Uiso calc 1 . .
    H H1B 0.694572 -0.035013 0.100535 0.020 Uiso calc 1 . .
    H H1C 0.734329 0.074419 0.066187 0.020 Uiso calc 1 . .
    N N2 -0.0763(4) 0.3259(4) 0.3009(4) 0.0123(9) Uani d 1 . .
    H H2A -0.109556 0.387738 0.249053 0.018 Uiso calc 1 . .
    H H2B -0.004148 0.332753 0.301037 0.018 Uiso calc 1 . .
    H H2C -0.137617 0.331930 0.373678 0.018 Uiso calc 1 . .
    C C1 0.4520(5) 0.0653(5) 0.2438(5) 0.0165(11) Uani d 1 . .
    H H1D 0.472355 -0.025201 0.257484 0.020 Uiso calc 1 . .
    H H1E 0.388654 0.099437 0.317357 0.020 Uiso calc 1 . .
    C C2 0.5768(5) 0.0910(4) 0.2092(4) 0.0107(10) Uani d 1 . .
    H H2 0.554428 0.182003 0.203335 0.013 Uiso calc 1 . .
    C C3 0.6425(5) 0.0233(5) 0.2991(5) 0.0162(11) Uani d 1 . .
    H H3A 0.580025 0.047163 0.376761 0.019 Uiso calc 1 . .
    H H3B 0.667484 -0.066948 0.302642 0.019 Uiso calc 1 . .
    C C4 0.0445(5) 0.1009(4) 0.3328(5) 0.0147(11) Uani d 1 . .
    H H4A 0.135127 0.100118 0.299111 0.018 Uiso calc 1 . .
    H H4B 0.008737 0.113215 0.415968 0.018 Uiso calc 1 . .
    C C5 -0.0397(5) 0.2030(4) 0.2660(4) 0.0127(10) Uani d 1 . .
    H H5 -0.122474 0.187396 0.290152 0.015 Uiso calc 1 . .
    C C6 0.0209(5) 0.2060(5) 0.1362(5) 0.0187(11) Uani d 1 . .
    H H6A 0.041210 0.124953 0.115096 0.022 Uiso calc 1 . .
    H H6B -0.041824 0.270265 0.098737 0.022 Uiso calc 1 . .
    O O30B 0.9054(14) 0.105(2) -0.080(3) 0.048(6) Uani d 0.48(5) . .
    O O30A 0.8950(11) 0.1308(12) -0.026(2) 0.035(5) Uani d 0.52(5) . .
loop_
    _atom_site_aniso_label
    _atom_site_aniso_U_11
    _atom_site_aniso_U_22
    _atom_site_aniso_U_33
    _atom_site_aniso_U_12
    _atom_site_aniso_U_13
    _atom_site_aniso_U_23
    W1 0.00509(9) 0.00748(9) 0.00526(10) -0.00281(7) -0.00147(7) 0.00021(7)
    W2 0.00343(9) 0.00618(9) 0.00481(10) -0.00225(7) -0.00065(7) -0.00056(7)
    W3 0.00345(9) 0.00601(9) 0.00437(10) -0.00258(7) -0.00026(7) -0.00063(7)
    W4 0.00401(9) 0.00709(9) 0.00488(10) -0.00339(7) 0.00000(7) -0.00063(7)
    W5 0.00430(9) 0.00760(9) 0.00575(10) -0.00427(7) -0.00078(7) -0.00051(7)
    W6 0.00366(9) 0.00720(9) 0.00671(10) -0.00237(7) -0.00130(7) -0.00083(7)
    Na1 0.0206(11) 0.0287(12) 0.0124(10) -0.0171(10) -0.0008(9) -0.0044(9)
    Na2 0.0148(10) 0.0173(10) 0.0248(12) -0.0047(9) -0.0068(9) -0.0020(9)
    Na3 0.0135(10) 0.0150(10) 0.0215(11) -0.0074(8) -0.0073(9) 0.0029(8)
    O1 0.0080(16) 0.0132(17) 0.0082(17) -0.0048(14) 0.0000(13) -0.0018(13)
    O2 0.0094(16) 0.0104(16) 0.0090(17) -0.0048(14) -0.0031(14) -0.0011(13)
    O3 0.0143(18) 0.0096(16) 0.0126(18) -0.0055(14) -0.0058(15) 0.0012(13)
    O4 0.0070(16) 0.0101(16) 0.0045(16) -0.0027(13) -0.0010(13) -0.0010(13)
    O5 0.0052(15) 0.0071(15) 0.0071(16) -0.0013(13) -0.0026(13) -0.0001(12)
    O6 0.0111(17) 0.0153(17) 0.0043(16) -0.0079(14) -0.0004(13) -0.0017(13)
    O7 0.0098(17) 0.0085(16) 0.0120(18) -0.0016(14) -0.0022(14) -0.0008(13)
    O8 0.0032(15) 0.0079(15) 0.0069(16) -0.0031(13) -0.0001(13) -0.0012(12)
    O9 0.0036(15) 0.0071(15) 0.0088(16) -0.0021(13) -0.0003(13) -0.0013(12)
    O10 0.0017(15) 0.0078(15) 0.0059(16) -0.0012(12) 0.0006(12) -0.0019(12)
    O11 0.0103(17) 0.0112(16) 0.0078(17) -0.0075(14) -0.0010(14) 0.0006(13)
    O12 0.0072(16) 0.0120(16) 0.0103(18) -0.0029(14) -0.0008(14) -0.0017(13)
    O13 0.0056(16) 0.0111(16) 0.0066(16) -0.0041(13) -0.0014(13) -0.0009(13)
    O14 0.0071(16) 0.0094(16) 0.0085(17) -0.0042(13) -0.0022(13) -0.0011(13)
    O15 0.0125(17) 0.0122(17) 0.0109(17) -0.0074(14) -0.0018(14) -0.0011(13)
    O16 0.0040(15) 0.0124(16) 0.0095(17) -0.0036(13) 0.0010(13) -0.0029(13)
    O17 0.0076(16) 0.0137(16) 0.0076(17) -0.0069(14) -0.0009(13) -0.0027(13)
    O18 0.0126(17) 0.0139(17) 0.0102(17) -0.0105(15) -0.0005(14) -0.0012(14)
    O19 0.0063(16) 0.0088(16) 0.0090(17) -0.0021(13) -0.0022(13) 0.0011(13)
    O20 0.0071(16) 0.0113(16) 0.0126(18) -0.0037(14) -0.0027(14) -0.0018(13)
    O21 0.0102(17) 0.0154(17) 0.0099(17) -0.0070(14) -0.0016(14) -0.0026(14)
    O22 0.0098(19) 0.033(2) 0.015(2) -0.0058(18) 0.0002(16) -0.0137(18)
    O23 0.0132(19) 0.026(2) 0.0117(19) -0.0114(17) -0.0014(16) -0.0046(16)
    O24 0.027(2) 0.024(2) 0.019(2) -0.0165(19) -0.0117(18) 0.0022(18)
    O25 0.019(2) 0.0128(18) 0.028(2) -0.0040(16) -0.0139(17) -0.0027(16)
    O26 0.031(2) 0.039(2) 0.013(2) -0.024(2) 0.0030(18) -0.0063(18)
    O27 0.013(2) 0.012(2) 0.052(3) -0.0004(16) -0.010(2) -0.0046(19)
    O28 0.013(2) 0.028(2) 0.033(2) -0.0048(18) -0.0076(19) -0.0059(19)
    O29 0.0168(19) 0.0132(18) 0.032(2) -0.0031(16) -0.0137(17) -0.0076(16)
    N1 0.018(2) 0.010(2) 0.010(2) -0.0072(18) -0.0023(18) 0.0010(16)
    N2 0.008(2) 0.015(2) 0.011(2) -0.0023(17) -0.0015(17) -0.0014(17)
    C1 0.014(3) 0.022(3) 0.015(3) -0.008(2) -0.005(2) -0.002(2)
    C2 0.010(2) 0.007(2) 0.013(3) -0.0018(19) -0.003(2) -0.0036(19)
    C3 0.019(3) 0.013(2) 0.017(3) -0.005(2) -0.008(2) -0.001(2)
    C4 0.014(3) 0.013(2) 0.016(3) -0.003(2) -0.005(2) -0.003(2)
    C5 0.005(2) 0.016(2) 0.018(3) -0.006(2) -0.002(2) -0.003(2)
    C6 0.016(3) 0.021(3) 0.022(3) -0.004(2) -0.012(2) -0.003(2)
    O30B 0.048(7) 0.092(10) 0.028(11) -0.052(7) -0.011(7) 0.000(9)
    O30A 0.046(6) 0.048(7) 0.027(10) -0.030(5) -0.017(5) 0.001(5)
_geom_special_details
;
 All esds (except the esd in the dihedral angle between two l.s. planes)
 are estimated using the full covariance matrix.  The cell esds are taken
 into account individually in the estimation of esds in distances, angles
 and torsion angles; correlations between esds in cell parameters are only
 used when they are defined by crystal symmetry.  An approximate (isotropic)
 treatment of cell esds is used for estimating esds involving l.s. planes.
;
loop_
    _geom_bond_atom_site_label_1
    _geom_bond_atom_site_label_2
    _geom_bond_site_symmetry_2
    _geom_bond_distance
    _geom_bond_publ_flag
    W1 O1 . 1.743(3) ?
    W1 O2 . 1.906(3) ?
    W1 O3 . 1.742(3) ?
    W1 O4 . 1.914(3) ?
    W1 O5 . 2.274(3) ?
    W1 O13 2_666 2.270(3) ?
    W2 O5 . 1.905(3) ?
    W2 O6 . 1.818(3) ?
    W2 O7 . 1.723(3) ?
    W2 O8 . 2.259(3) ?
    W2 O9 . 2.047(3) ?
    W2 O10 . 1.956(3) ?
    W3 O8 . 2.255(3) ?
    W3 O10 . 1.953(3) ?
    W3 O11 . 1.807(3) ?
    W3 O12 . 1.723(3) ?
    W3 O13 . 1.896(3) ?
    W3 O14 . 2.052(3) ?
    W4 O4 . 1.957(3) ?
    W4 O5 . 2.227(3) ?
    W4 O11 2_666 2.140(3) ?
    W4 O15 . 1.761(3) ?
    W4 O16 . 1.757(3) ?
    W4 O17 . 1.858(3) ?
    W5 O8 . 2.251(3) ?
    W5 O9 . 1.845(3) ?
    W5 O14 . 1.856(3) ?
    W5 O17 . 1.980(3) ?
    W5 O18 . 1.734(3) ?
    W5 O19 . 1.965(3) ?
    W6 O2 2_666 1.966(3) ?
    W6 O6 2_666 2.189(3) ?
    W6 O13 . 2.228(3) ?
    W6 O19 . 1.864(3) ?
    W6 O20 . 1.731(3) ?
    W6 O21 . 1.765(3) ?
    Na1 Na2 . 3.513(3) ?
    Na1 O1 . 2.365(4) ?
    Na1 O12 1_554 2.360(4) ?
    Na1 O21 2_666 2.440(4) ?
    Na1 O22 . 2.339(5) ?
    Na1 O23 . 2.365(4) ?
    Na1 O30B 2_665 2.96(3) ?
    Na1 O30A 2_665 2.668(12) ?
    Na2 O4 2_665 2.606(4) ?
    Na2 O22 . 2.299(4) ?
    Na2 O23 . 2.471(4) ?
    Na2 O24 . 2.409(5) ?
    Na2 O25 . 2.321(4) ?
    Na2 O26 . 2.328(5) ?
    Na3 O7 2_566 2.684(4) ?
    Na3 O18 1_445 2.411(4) ?
    Na3 O20 2_656 2.458(4) ?
    Na3 O27 . 2.375(5) ?
    Na3 O28 . 2.522(5) ?
    Na3 O29 1_455 2.434(4) ?
    O22 H22A . 0.68(7) ?
    O22 H22B . 0.90(7) ?
    O23 H23A . 0.78(7) ?
    O23 H23B . 0.91(7) ?
    O24 H24A . 0.86(7) ?
    O24 H24B . 0.63(7) ?
    O25 H25 . 0.73(7) ?
    O25 C1 . 1.422(7) ?
    O26 H26 . 0.89(7) ?
    O26 C6 . 1.420(7) ?
    O27 H27 . 0.67(7) ?
    O27 C4 . 1.418(6) ?
    O28 H28A . 0.75(8) ?
    O28 H28B . 0.79(8) ?
    O29 H29 . 0.81(7) ?
    O29 C3 . 1.432(6) ?
    N1 H1A . 0.9100 ?
    N1 H1B . 0.9100 ?
    N1 H1C . 0.9100 ?
    N1 C2 . 1.489(6) ?
    N2 H2A . 0.9100 ?
    N2 H2B . 0.9100 ?
    N2 H2C . 0.9100 ?
    N2 C5 . 1.498(6) ?
    C1 H1D . 0.9900 ?
    C1 H1E . 0.9900 ?
    C1 C2 . 1.525(7) ?
    C2 H2 . 1.0000 ?
    C2 C3 . 1.502(7) ?
    C3 H3A . 0.9900 ?
    C3 H3B . 0.9900 ?
    C4 H4A . 0.9900 ?
    C4 H4B . 0.9900 ?
    C4 C5 . 1.517(7) ?
    C5 H5 . 1.0000 ?
    C5 C6 . 1.496(7) ?
    C6 H6A . 0.9900 ?
    C6 H6B . 0.9900 ?
    O30B O30A . 0.772(14) ?
loop_
    _geom_angle_atom_site_label_1
    _geom_angle_atom_site_label_2
    _geom_angle_atom_site_label_3
    _geom_angle_site_symmetry_1
    _geom_angle_site_symmetry_3
    _geom_angle
    _geom_angle_publ_flag
    O1 W1 O2 . . 99.34(14) ?
    O1 W1 O4 . . 97.41(14) ?
    O1 W1 O5 . . 165.62(13) ?
    O1 W1 O13 . 2_666 90.34(13) ?
    O2 W1 O4 . . 152.13(14) ?
    O2 W1 O5 . . 85.31(13) ?
    O2 W1 O13 . 2_666 72.81(12) ?
    O3 W1 O1 . . 101.50(15) ?
    O3 W1 O2 . . 97.16(15) ?
    O3 W1 O4 . . 101.13(15) ?
    O3 W1 O5 . . 91.33(14) ?
    O3 W1 O13 . 2_666 165.73(14) ?
    O4 W1 O5 . . 73.49(12) ?
    O4 W1 O13 . 2_666 85.00(12) ?
    O13 W1 O5 2_666 . 77.96(11) ?
    O5 W2 O8 . . 85.93(12) ?
    O5 W2 O9 . . 84.55(13) ?
    O5 W2 O10 . . 155.42(13) ?
    O6 W2 O5 . . 95.34(14) ?
    O6 W2 O8 . . 88.22(13) ?
    O6 W2 O9 . . 160.42(14) ?
    O6 W2 O10 . . 91.33(13) ?
    O7 W2 O5 . . 104.66(15) ?
    O7 W2 O6 . . 103.57(16) ?
    O7 W2 O8 . . 163.09(14) ?
    O7 W2 O9 . . 95.34(14) ?
    O7 W2 O10 . . 96.66(14) ?
    O9 W2 O8 . . 72.23(11) ?
    O10 W2 O8 . . 70.63(12) ?
    O10 W2 O9 . . 81.39(13) ?
    O10 W3 O8 . . 70.79(12) ?
    O10 W3 O14 . . 82.41(13) ?
    O11 W3 O8 . . 87.05(13) ?
    O11 W3 O10 . . 92.51(14) ?
    O11 W3 O13 . . 94.39(14) ?
    O11 W3 O14 . . 160.06(14) ?
    O12 W3 O8 . . 164.22(13) ?
    O12 W3 O10 . . 97.08(14) ?
    O12 W3 O11 . . 103.95(15) ?
    O12 W3 O13 . . 103.07(15) ?
    O12 W3 O14 . . 95.83(14) ?
    O13 W3 O8 . . 87.06(13) ?
    O13 W3 O10 . . 156.41(13) ?
    O13 W3 O14 . . 83.45(13) ?
    O14 W3 O8 . . 73.06(12) ?
    O4 W4 O5 . . 73.85(12) ?
    O4 W4 O11 . 2_666 81.97(13) ?
    O11 W4 O5 2_666 . 77.76(12) ?
    O15 W4 O4 . . 92.61(14) ?
    O15 W4 O5 . . 96.44(14) ?
    O15 W4 O11 . 2_666 172.94(14) ?
    O15 W4 O17 . . 96.69(15) ?
    O16 W4 O4 . . 96.54(14) ?
    O16 W4 O5 . . 160.85(13) ?
    O16 W4 O11 . 2_666 84.60(13) ?
    O16 W4 O15 . . 100.58(15) ?
    O16 W4 O17 . . 99.46(15) ?
    O17 W4 O4 . . 159.66(14) ?
    O17 W4 O5 . . 87.12(13) ?
    O17 W4 O11 . 2_666 87.11(13) ?
    O9 W5 O8 . . 76.09(12) ?
    O9 W5 O14 . . 93.33(14) ?
    O9 W5 O17 . . 86.47(14) ?
    O9 W5 O19 . . 154.74(14) ?
    O14 W5 O8 . . 76.78(12) ?
    O14 W5 O17 . . 156.72(13) ?
    O14 W5 O19 . . 87.83(14) ?
    O17 W5 O8 . . 80.60(12) ?
    O18 W5 O8 . . 178.51(14) ?
    O18 W5 O9 . . 102.80(15) ?
    O18 W5 O14 . . 102.35(15) ?
    O18 W5 O17 . . 100.38(14) ?
    O18 W5 O19 . . 101.57(15) ?
    O19 W5 O8 . . 79.64(12) ?
    O19 W5 O17 . . 82.74(13) ?
    O2 W6 O6 2_666 2_666 77.66(13) ?
    O2 W6 O13 2_666 . 72.73(12) ?
    O6 W6 O13 2_666 . 76.98(12) ?
    O19 W6 O2 . 2_666 156.59(14) ?
    O19 W6 O6 . 2_666 84.75(13) ?
    O19 W6 O13 . . 88.45(13) ?
    O20 W6 O2 . 2_666 94.54(14) ?
    O20 W6 O6 . 2_666 90.10(14) ?
    O20 W6 O13 . . 163.39(13) ?
    O20 W6 O19 . . 100.87(15) ?
    O20 W6 O21 . . 101.60(16) ?
    O21 W6 O2 . 2_666 95.80(14) ?
    O21 W6 O6 . 2_666 167.09(14) ?
    O21 W6 O13 . . 90.50(14) ?
    O21 W6 O19 . . 98.20(15) ?
    O1 Na1 Na2 . . 130.03(12) ?
    O1 Na1 O21 . 2_666 87.94(13) ?
    O1 Na1 O30B . 2_665 75.4(4) ?
    O1 Na1 O30A . 2_665 82.9(4) ?
    O12 Na1 Na2 1_554 . 90.80(11) ?
    O12 Na1 O1 1_554 . 91.95(13) ?
    O12 Na1 O21 1_554 2_666 169.87(16) ?
    O12 Na1 O23 1_554 . 87.84(14) ?
    O12 Na1 O30B 1_554 2_665 106.9(5) ?
    O12 Na1 O30A 1_554 2_665 94.4(6) ?
    O21 Na1 Na2 2_666 . 81.56(10) ?
    O21 Na1 O30B 2_666 2_665 82.9(6) ?
    O21 Na1 O30A 2_666 2_665 95.6(6) ?
    O22 Na1 Na2 . . 40.33(11) ?
    O22 Na1 O1 . . 89.70(15) ?
    O22 Na1 O12 . 1_554 92.67(15) ?
    O22 Na1 O21 . 2_666 77.19(14) ?
    O22 Na1 O23 . . 84.94(15) ?
    O22 Na1 O30B . 2_665 155.5(6) ?
    O22 Na1 O30A . 2_665 169.9(6) ?
    O23 Na1 Na2 . . 44.61(11) ?
    O23 Na1 O1 . . 174.62(17) ?
    O23 Na1 O21 . 2_666 91.32(14) ?
    O23 Na1 O30B . 2_665 109.8(4) ?
    O23 Na1 O30A . 2_665 102.5(4) ?
    O30B Na1 Na2 2_665 . 149.3(2) ?
    O30A Na1 Na2 2_665 . 146.5(3) ?
    O30A Na1 O30B 2_665 2_665 14.6(2) ?
    Na1 Na2 H22A . . 51.3(16) ?
    Na1 Na2 H23A . . 51.3(15) ?
    Na1 Na2 H24B . . 69.2(17) ?
    O4 Na2 Na1 2_665 . 80.92(9) ?
    O4 Na2 H22A 2_665 . 72.6(17) ?
    O4 Na2 H23A 2_665 . 67.2(16) ?
    O4 Na2 H24B 2_665 . 150.2(17) ?
    O22 Na2 Na1 . . 41.20(11) ?
    O22 Na2 O4 . 2_665 83.35(14) ?
    O22 Na2 H22A . . 15.0(16) ?
    O22 Na2 O23 . . 83.43(15) ?
    O22 Na2 H23A . . 90.4(15) ?
    O22 Na2 O24 . . 86.63(15) ?
    O22 Na2 H24B . . 74.3(17) ?
    O22 Na2 O25 . . 100.64(16) ?
    O22 Na2 O26 . . 172.64(19) ?
    H22A Na2 H23A . . 95(2) ?
    H22A Na2 H24B . . 88(2) ?
    O23 Na2 Na1 . . 42.24(10) ?
    O23 Na2 O4 . 2_665 82.65(13) ?
    O23 Na2 H22A . . 92.4(16) ?
    O23 Na2 H23A . . 17.7(15) ?
    O23 Na2 H24B . . 75.5(17) ?
    H23A Na2 H24B . . 93(2) ?
    O24 Na2 Na1 . . 82.89(12) ?
    O24 Na2 O4 . 2_665 163.49(15) ?
    O24 Na2 H22A . . 99.6(17) ?
    O24 Na2 O23 . . 83.19(15) ?
    O24 Na2 H23A . . 99.9(16) ?
    O24 Na2 H24B . . 14.0(16) ?
    O25 Na2 Na1 . . 141.81(13) ?
    O25 Na2 O4 . 2_665 95.66(14) ?
    O25 Na2 H22A . . 91.2(16) ?
    O25 Na2 O23 . . 175.41(17) ?
    O25 Na2 H23A . . 158.6(16) ?
    O25 Na2 O24 . . 99.07(17) ?
    O25 Na2 H24B . . 107.6(17) ?
    O25 Na2 O26 . . 84.84(16) ?
    O26 Na2 Na1 . . 133.01(14) ?
    O26 Na2 O4 . 2_665 91.27(14) ?
    O26 Na2 H22A . . 162.9(17) ?
    O26 Na2 O23 . . 90.92(16) ?
    O26 Na2 H23A . . 82.9(15) ?
    O26 Na2 O24 . . 97.41(16) ?
    O26 Na2 H24B . . 108.9(17) ?
    O18 Na3 O7 1_445 2_566 99.45(13) ?
    O18 Na3 O20 1_445 2_656 82.68(13) ?
    O18 Na3 O28 1_445 . 79.23(14) ?
    O18 Na3 O29 1_445 1_455 104.03(14) ?
    O20 Na3 O7 2_656 2_566 118.30(13) ?
    O20 Na3 O28 2_656 . 82.88(14) ?
    O27 Na3 O7 . 2_566 88.69(14) ?
    O27 Na3 O18 . 1_445 162.22(16) ?
    O27 Na3 O20 . 2_656 79.54(14) ?
    O27 Na3 O28 . . 98.85(17) ?
    O27 Na3 O29 . 1_455 92.51(16) ?
    O28 Na3 O7 . 2_566 158.61(15) ?
    O29 Na3 O7 1_455 2_566 83.56(13) ?
    O29 Na3 O20 1_455 2_656 156.19(16) ?
    O29 Na3 O28 1_455 . 76.17(15) ?
    W1 O1 Na1 . . 135.79(18) ?
    W1 O2 W6 . 2_666 117.99(16) ?
    W1 O4 W4 . . 117.48(16) ?
    W1 O4 Na2 . 2_665 116.67(15) ?
    W4 O4 Na2 . 2_665 116.38(15) ?
    W2 O5 W1 . . 125.33(15) ?
    W2 O5 W4 . . 137.59(16) ?
    W4 O5 W1 . . 94.63(12) ?
    W2 O6 W6 . 2_666 139.38(17) ?
    W2 O7 Na3 . 2_566 137.29(18) ?
    W3 O8 W2 . . 97.22(12) ?
    W5 O8 W2 . . 94.75(11) ?
    W5 O8 W3 . . 94.52(12) ?
    W5 O9 W2 . . 116.91(15) ?
    W3 O10 W2 . . 120.08(15) ?
    W3 O11 W4 . 2_666 136.32(18) ?
    W3 O12 Na1 . 1_556 170.67(19) ?
    W3 O13 W1 . 2_666 126.28(15) ?
    W3 O13 W6 . . 137.29(16) ?
    W6 O13 W1 . 2_666 95.12(12) ?
    W5 O14 W3 . . 115.64(16) ?
    W4 O17 W5 . . 148.36(18) ?
    W5 O18 Na3 . 1_665 150.89(19) ?
    W6 O19 W5 . . 146.16(18) ?
    W6 O20 Na3 . 2_656 132.86(18) ?
    W6 O21 Na1 . 2_666 135.54(18) ?
    Na1 O22 H22A . . 122(6) ?
    Na1 O22 H22B . . 114(4) ?
    Na2 O22 Na1 . . 98.47(16) ?
    Na2 O22 H22A . . 104(6) ?
    Na2 O22 H22B . . 113(4) ?
    H22A O22 H22B . . 104(7) ?
    Na1 O23 Na2 . . 93.15(15) ?
    Na1 O23 H23A . . 113(5) ?
    Na1 O23 H23B . . 138(4) ?
    Na2 O23 H23A . . 88(5) ?
    Na2 O23 H23B . . 113(4) ?
    H23A O23 H23B . . 101(6) ?
    Na2 O24 H24A . . 126(5) ?
    Na2 O24 H24B . . 98(7) ?
    H24A O24 H24B . . 101(8) ?
    Na2 O25 H25 . . 118(5) ?
    C1 O25 Na2 . . 130.9(3) ?
    C1 O25 H25 . . 107(5) ?
    Na2 O26 H26 . . 106(4) ?
    C6 O26 Na2 . . 150.9(3) ?
    C6 O26 H26 . . 100(4) ?
    Na3 O27 H27 . . 110(6) ?
    C4 O27 Na3 . . 131.5(3) ?
    C4 O27 H27 . . 112(6) ?
    Na3 O28 H28A . . 110(6) ?
    Na3 O28 H28B . . 107(6) ?
    H28A O28 H28B . . 108(8) ?
    Na3 O29 H29 1_655 . 108(5) ?
    C3 O29 Na3 . 1_655 107.8(3) ?
    C3 O29 H29 . . 109(5) ?
    H1A N1 H1B . . 109.5 ?
    H1A N1 H1C . . 109.5 ?
    H1B N1 H1C . . 109.5 ?
    C2 N1 H1A . . 109.5 ?
    C2 N1 H1B . . 109.5 ?
    C2 N1 H1C . . 109.5 ?
    H2A N2 H2B . . 109.5 ?
    H2A N2 H2C . . 109.5 ?
    H2B N2 H2C . . 109.5 ?
    C5 N2 H2A . . 109.5 ?
    C5 N2 H2B . . 109.5 ?
    C5 N2 H2C . . 109.5 ?
    O25 C1 H1D . . 109.6 ?
    O25 C1 H1E . . 109.6 ?
    O25 C1 C2 . . 110.2(4) ?
    H1D C1 H1E . . 108.1 ?
    C2 C1 H1D . . 109.6 ?
    C2 C1 H1E . . 109.6 ?
    N1 C2 C1 . . 108.4(4) ?
    N1 C2 H2 . . 109.3 ?
    N1 C2 C3 . . 110.2(4) ?
    C1 C2 H2 . . 109.3 ?
    C3 C2 C1 . . 110.2(4) ?
    C3 C2 H2 . . 109.3 ?
    O29 C3 C2 . . 112.1(4) ?
    O29 C3 H3A . . 109.2 ?
    O29 C3 H3B . . 109.2 ?
    C2 C3 H3A . . 109.2 ?
    C2 C3 H3B . . 109.2 ?
    H3A C3 H3B . . 107.9 ?
    O27 C4 H4A . . 110.5 ?
    O27 C4 H4B . . 110.5 ?
    O27 C4 C5 . . 106.2(4) ?
    H4A C4 H4B . . 108.7 ?
    C5 C4 H4A . . 110.5 ?
    C5 C4 H4B . . 110.5 ?
    N2 C5 C4 . . 110.1(4) ?
    N2 C5 H5 . . 107.2 ?
    C4 C5 H5 . . 107.2 ?
    C6 C5 N2 . . 111.0(4) ?
    C6 C5 C4 . . 113.9(4) ?
    C6 C5 H5 . . 107.2 ?
    O26 C6 C5 . . 110.7(4) ?
    O26 C6 H6A . . 109.5 ?
    O26 C6 H6B . . 109.5 ?
    C5 C6 H6A . . 109.5 ?
    C5 C6 H6B . . 109.5 ?
    H6A C6 H6B . . 108.1 ?
    O30A O30B Na1 . 2_665 60.3(18) ?
    O30B O30A Na1 . 2_665 105(2) ?
loop_
    _geom_torsion_atom_site_label_1
    _geom_torsion_atom_site_label_2
    _geom_torsion_atom_site_label_3
    _geom_torsion_atom_site_label_4
    _geom_torsion_site_symmetry_1
    _geom_torsion_site_symmetry_2
    _geom_torsion_site_symmetry_3
    _geom_torsion_site_symmetry_4
    _geom_torsion
    _geom_torsion_publ_flag
    Na2 O25 C1 C2 . . . . -81.3(5) ?
    Na2 O26 C6 C5 . . . . -28.2(9) ?
    Na3 O27 C4 C5 . . . . -70.6(6) ?
    Na3 O29 C3 C2 1_655 . . . -169.3(3) ?
    O2 W1 O1 Na1 . . . . -25.9(3) ?
    O2 W6 O19 W5 2_666 . . . 47.2(6) ?
    O2 W6 O20 Na3 2_666 . . 2_656 -50.9(2) ?
    O2 W6 O21 Na1 2_666 . . 2_666 -30.6(3) ?
    O3 W1 O1 Na1 . . . . -125.2(3) ?
    O4 W1 O1 Na1 . . . . 131.8(2) ?
    O4 W4 O17 W5 . . . . -13.1(6) ?
    O5 W1 O1 Na1 . . . . 82.1(6) ?
    O5 W2 O6 W6 . . . 2_666 -42.3(3) ?
    O5 W2 O7 Na3 . . . 2_566 -150.8(2) ?
    O5 W4 O17 W5 . . . . 7.4(3) ?
    O6 W2 O7 Na3 . . . 2_566 109.9(2) ?
    O6 W6 O19 W5 2_666 . . . 88.4(3) ?
    O6 W6 O20 Na3 2_666 . . 2_656 -128.5(2) ?
    O6 W6 O21 Na1 2_666 . . 2_666 28.1(8) ?
    O7 W2 O6 W6 . . . 2_666 64.3(3) ?
    O8 W2 O6 W6 . . . 2_666 -128.0(3) ?
    O8 W2 O7 Na3 . . . 2_566 -23.3(6) ?
    O8 W3 O11 W4 . . . 2_666 135.9(2) ?
    O8 W3 O13 W1 . . . 2_666 -131.77(19) ?
    O8 W3 O13 W6 . . . . 31.6(2) ?
    O8 W5 O9 W2 . . . . -0.89(15) ?
    O8 W5 O14 W3 . . . . 0.08(15) ?
    O9 W2 O6 W6 . . . 2_666 -131.0(3) ?
    O9 W2 O7 Na3 . . . 2_566 -65.0(3) ?
    O9 W5 O14 W3 . . . . 74.95(18) ?
    O9 W5 O18 Na3 . . . 1_665 -56.9(4) ?
    O10 W2 O6 W6 . . . 2_666 161.4(3) ?
    O10 W2 O7 Na3 . . . 2_566 16.9(3) ?
    O10 W3 O11 W4 . . . 2_666 -153.5(2) ?
    O10 W3 O13 W1 . . . 2_666 -151.6(2) ?
    O10 W3 O13 W6 . . . . 11.8(5) ?
    O11 W3 O13 W1 . . . 2_666 -45.0(2) ?
    O11 W3 O13 W6 . . . . 118.4(2) ?
    O11 W4 O17 W5 2_666 . . . -70.5(3) ?
    O12 W3 O11 W4 . . . 2_666 -55.6(3) ?
    O12 W3 O13 W1 . . . 2_666 60.5(2) ?
    O12 W3 O13 W6 . . . . -136.2(2) ?
    O13 W1 O1 Na1 2_666 . . . 46.8(3) ?
    O13 W3 O11 W4 . . . 2_666 49.1(3) ?
    O13 W6 O19 W5 . . . . 11.3(3) ?
    O13 W6 O20 Na3 . . . 2_656 -90.0(5) ?
    O13 W6 O21 Na1 . . . 2_666 42.1(3) ?
    O14 W3 O11 W4 . . . 2_666 132.0(3) ?
    O14 W3 O13 W1 . . . 2_666 155.0(2) ?
    O14 W3 O13 W6 . . . . -41.7(2) ?
    O14 W5 O9 W2 . . . . -76.39(18) ?
    O14 W5 O18 Na3 . . . 1_665 -153.2(4) ?
    O15 W4 O17 W5 . . . . 103.5(3) ?
    O16 W4 O17 W5 . . . . -154.6(3) ?
    O17 W5 O9 W2 . . . . 80.29(17) ?
    O17 W5 O14 W3 . . . . -13.9(4) ?
    O17 W5 O18 Na3 . . . 1_665 31.8(4) ?
    O18 W5 O9 W2 . . . . -179.85(17) ?
    O18 W5 O14 W3 . . . . 178.84(17) ?
    O19 W5 O9 W2 . . . . 15.6(4) ?
    O19 W5 O14 W3 . . . . -79.79(17) ?
    O19 W5 O18 Na3 . . . 1_665 116.5(4) ?
    O19 W6 O20 Na3 . . . 2_656 146.9(2) ?
    O19 W6 O21 Na1 . . . 2_666 130.6(2) ?
    O20 W6 O19 W5 . . . . 177.5(3) ?
    O20 W6 O21 Na1 . . . 2_666 -126.5(3) ?
    O21 W6 O19 W5 . . . . -79.0(3) ?
    O21 W6 O20 Na3 . . . 2_656 46.0(3) ?
    O25 C1 C2 N1 . . . . -54.2(5) ?
    O25 C1 C2 C3 . . . . -174.9(4) ?
    O27 C4 C5 N2 . . . . 163.1(4) ?
    O27 C4 C5 C6 . . . . -71.6(5) ?
    N1 C2 C3 O29 . . . . 63.4(5) ?
    N2 C5 C6 O26 . . . . 61.3(5) ?
    C1 C2 C3 O29 . . . . -177.0(4) ?
    C4 C5 C6 O26 . . . . -63.6(6) ?
loop_
    _geom_hbond_atom_site_label_D
    _geom_hbond_atom_site_label_H
    _geom_hbond_atom_site_label_A
    _geom_hbond_site_symmetry_A
    _geom_hbond_distance_DH
    _geom_hbond_distance_HA
    _geom_hbond_distance_DA
    _geom_hbond_angle_DHA
    O22 H22A O1 2_665 0.67(7) 2.11(7) 2.757(5) 163(8)
    O23 H23A O16 2_665 0.78(7) 2.04(7) 2.802(5) 165(7)
    O23 H23B O16 1_455 0.91(7) 1.91(7) 2.811(5) 175(6)
    O25 H25 O3 1_545 0.73(6) 2.05(7) 2.761(5) 164(7)
    O26 H26 O15 2_665 0.88(7) 1.88(7) 2.730(5) 160(6)
    O27 H27 O2 1_545 0.67(7) 2.04(7) 2.696(5) 165(8)
    O28 H28A O21 2_656 0.75(8) 2.01(8) 2.735(6) 160(8)
    O29 H29 O10 2_666 0.81(6) 1.91(7) 2.692(5) 163(6)
    N1 H1B O15 1_545 0.91 1.82 2.723(5) 170.2
    N2 H2B O24 . 0.91 1.96 2.867(6) 171.5
_shelx_space_group_comment
;
The symmetry employed for this shelxl refinement is uniquely defined
by the following loop, which should always be used as a source of
symmetry information in preference to the above space-group names.
They are only intended as comments.
;
_shelx_estimated_absorpt_T_min     0.029
_shelx_estimated_absorpt_T_max     0.031
_shelx_hkl_file
;
  -1   0   0 2273.97  133.09
  -1   0   0 2287.87  132.79
  -1   0   0 2571.54  132.89
  -1   0   0 2788.32  135.79
  -1   0   0 2753.22  133.99
  -1   0   0 2498.85  133.19
   1   0   0 2418.86  134.99
   1   0   0 2592.64  133.49
   1   0   0 2561.54  133.79
   1   0   0 2691.43  132.59
   1   0   0 2351.66  132.59
   1   0   0 2662.53  134.09
  -2   0   0  275.37   14.10
  -2   0   0  237.38   14.10
  -2   0   0  247.08   14.60
  -2   0   0  287.97   15.30
  -2   0   0  254.77   14.00
  -2   0   0  241.18   14.60
  -2   0   0  230.18   14.10
   2   0   0  255.37   14.80
   2   0   0  250.67   14.40
   2   0   0  264.47   15.00
   2   0   0  246.38   14.70
   2   0   0  243.48   14.30
   2   0   0  258.47   14.50
   2   0   0  252.57   15.20
   2   0   0  280.07   14.10
  -3   0   0  627.04   35.90
  -3   0   0  616.24   35.20
  -3   0   0  631.44   35.80
  -3   0   0  747.43   36.80
  -3   0   0  596.54   35.10
  -3   0   0  625.24   34.90
   3   0   0  671.13   36.10
   3   0   0  692.03   36.30
   3   0   0  661.93   36.00
   3   0   0  733.63   35.50
   3   0   0  639.44   35.60
   3   0   0  624.74   35.50
  -4   0   0  472.45   27.10
  -4   0   0  502.05   28.30
  -4   0   0  574.04   29.40
  -4   0   0  472.15   27.50
  -4   0   0  496.45   27.50
  -4   0   0  481.35   27.80
  -4   0   0  487.65   28.20
   4   0   0  515.75   28.30
   4   0   0  540.85   28.90
   4   0   0  491.95   27.80
   4   0   0  507.25   28.30
  -5   0   0  686.63   37.20
  -5   0   0  627.04   36.30
  -5   0   0  655.63   36.60
  -5   0   0  612.54   35.80
  -5   0   0  641.84   36.20
  -5   0   0  693.73   37.20
   5   0   0  695.13   37.20
   5   0   0  719.83   37.40
   5   0   0  657.93   36.50
   5   0   0  719.43   37.90
   5   0   0  652.83   36.60
  -6   0   0  521.15   27.00
  -6   0   0  425.96   24.80
  -6   0   0  450.05   25.40
  -6   0   0  441.26   25.20
  -6   0   0  398.66   24.50
  -6   0   0  401.36   23.90
  -6   0   0  438.66   24.50
   6   0   0  448.06   25.30
   6   0   0  447.06   25.40
   6   0   0  475.55   26.20
   6   0   0  422.36   24.80
   6   0   0  420.16   24.60
  -7   0   0  210.28   13.10
  -7   0   0  216.38   13.80
  -7   0   0  217.58   13.60
  -7   0   0  198.08   12.40
  -7   0   0  224.18   13.70
  -7   0   0  259.47   15.50
  -7   0   0  216.78   13.20
   7   0   0  210.88   13.50
   7   0   0  202.48   13.90
   7   0   0  228.48   14.00
   7   0   0  225.78   13.40
  -8   0   0  631.14   36.10
  -8   0   0  670.43   36.90
  -8   0   0  683.63   36.80
  -8   0   0  643.84   36.00
  -8   0   0  646.64   36.40
  -8   0   0  617.04   35.30
   8   0   0  669.23   36.20
   8   0   0  609.84   36.30
   8   0   0  692.53   37.20
   8   0   0  696.73   37.00
   8   0   0  676.93   37.10
  -9   0   0  221.48   14.20
  -9   0   0  210.18   13.50
  -9   0   0  225.68   14.10
  -9   0   0  229.78   14.10
  -9   0   0  222.38   13.50
   9   0   0  230.88   14.10
   9   0   0  226.98   14.60
   9   0   0  224.78   13.70
   9   0   0  225.18   14.70
   9   0   0  214.28   13.40
   9   0   0  211.18   13.90
 -10   0   0   18.90    3.40
 -10   0   0   16.80    3.40
 -10   0   0   22.60    3.70
 -10   0   0   20.40    3.10
 -10   0   0   23.60    3.80
  10   0   0   19.60    3.60
  10   0   0   20.50    2.90
  10   0   0   20.90    3.50
  10   0   0   21.10    3.60
  10   0   0   22.70    4.40
  10   0   0   21.90    3.70
 -11   0   0   13.30    3.20
 -11   0   0    9.70    2.90
 -11   0   0    9.90    2.50
  11   0   0   10.00    2.70
  11   0   0    4.00    2.70
  11   0   0   10.80    2.70
  11   0   0    6.60    2.60
  11   0   0    6.20    2.90
 -12   0   0  104.29    9.20
 -12   0   0   95.49    8.00
 -12   0   0   88.39    7.70
 -12   0   0   87.89    7.80
 -12   0   0   92.49    7.80
  12   0   0   93.79    8.30
  12   0   0   97.79    8.10
  12   0   0   90.09    8.20
  12   0   0   80.19    7.20
 -13   0   0  197.68   13.10
 -13   0   0  191.58   13.40
 -13   0   0  200.88   13.60
 -13   0   0  192.78   13.60
  13   0   0  238.78   14.40
  13   0   0  214.98   14.50
  13   0   0  190.78   14.40
  13   0   0  203.18   13.40
 -14   0   0  366.06   22.80
  14   0   0  378.56   23.20
  14   0   0  404.56   24.30
  14   0   0  392.46   23.30
 -15   0   0   50.99    6.20
  15   0   0   43.40    7.10
  15   0   0   54.59    6.40
  15   0   0   46.80    6.70
  15  -1   0   85.49    7.80
  15  -1   0   94.29    9.30
  15  -1   0   78.89    9.20
 -15   1   0   88.49    8.70
  14  -1   0  321.27   20.60
  14  -1   0  290.97   19.10
  14  -1   0  297.17   19.10
 -14   1   0  306.77   19.00
  13  -1   0  290.97   19.90
  13  -1   0  297.07   19.10
  13  -1   0  319.87   19.00
 -13   1   0  301.87   19.00
 -13   1   0  296.87   18.30
  12  -1   0   11.00    3.70
  12  -1   0    9.10    4.10
  12  -1   0    8.50    3.40
  12  -1   0    7.00    3.40
 -12   1   0    7.70    2.60
 -12   1   0    9.00    3.10
 -12   1   0    6.20    2.50
  11  -1   0   21.20    4.10
  11  -1   0   20.10    4.70
  11  -1   0   21.10    3.80
  11  -1   0   19.30    3.60
  11  -1   0   20.70    4.10
 -11   1   0   20.70    3.90
 -11   1   0   25.20    4.20
 -11   1   0   22.70    3.80
 -11   1   0   18.20    3.30
  10  -1   0   47.70    4.80
  10  -1   0   44.10    6.10
  10  -1   0   49.00    5.60
  10  -1   0   49.20    5.50
  10  -1   0   48.40    5.50
  10  -1   0   55.99    5.80
 -10   1   0   45.70    5.20
 -10   1   0   49.90    5.70
 -10   1   0   49.50    5.90
 -10   1   0   47.30    5.20
 -10   1   0   48.60    5.30
   9  -1   0    9.10    3.00
   9  -1   0    8.00    2.70
   9  -1   0    8.30    2.60
   9  -1   0   11.50    3.00
   9  -1   0   11.60    2.40
   9  -1   0   10.60    3.50
  -9   1   0   10.80    2.50
  -9   1   0   10.00    2.60
  -9   1   0    8.60    2.90
  -9   1   0   10.80    3.20
  -9   1   0    5.90    2.70
   8  -1   0  300.37   17.80
   8  -1   0  298.67   17.60
   8  -1   0  321.07   18.60
   8  -1   0  294.77   17.80
   8  -1   0  297.07   18.40
   8  -1   0  312.87   18.50
  -8   1   0  297.47   17.80
  -8   1   0  296.57   18.20
  -8   1   0  277.47   17.70
  -8   1   0  291.37   17.50
  -8   1   0  286.57   18.20
   7  -1   0  195.98   13.20
   7  -1   0  205.78   13.10
   7  -1   0  196.88   12.40
   7  -1   0  198.38   12.40
   7  -1   0  203.88   13.20
   7  -1   0  181.58   12.50
  -7   1   0  201.78   13.20
  -7   1   0  204.48   13.10
  -7   1   0  190.18   12.40
  -7   1   0  189.98   12.40
  -7   1   0  232.48   14.70
  -7   1   0  193.78   12.20
   6  -1   0 1000.90   52.39
   6  -1   0  887.91   51.29
   6  -1   0  926.41   51.49
   6  -1   0 1014.00   51.89
   6  -1   0  891.91   50.59
   6  -1   0  895.31   50.89
   6  -1   0  945.41   50.89
  -6   1   0  942.51   51.49
  -6   1   0  950.50   51.39
  -6   1   0  865.51   50.59
  -6   1   0  918.31   50.49
  -6   1   0 1036.00   53.09
  -6   1   0  905.51   50.89
   5  -1   0  953.70   48.60
   5  -1   0  782.92   47.30
   5  -1   0  914.01   48.10
   5  -1   0  894.11   47.50
   5  -1   0  862.11   47.90
   5  -1   0  993.50   49.40
   5  -1   0  887.51   47.60
  -5   1   0  815.32   47.30
  -5   1   0  814.32   47.00
  -5   1   0  928.71   48.30
  -5   1   0  784.62   47.10
  -5   1   0  873.01   47.90
   4  -1   0 3025.80  147.49
   4  -1   0 2588.44  146.69
   4  -1   0 2754.42  146.29
   4  -1   0 2700.93  146.49
   4  -1   0 2719.13  146.79
  -4   1   0 2854.81  146.89
  -4   1   0 2939.91  146.19
  -4   1   0 2920.91  147.09
  -4   1   0 2850.21  146.29
  -4   1   0 2430.16  145.89
   3  -1   0  890.61   51.99
   3  -1   0  920.11   52.39
   3  -1   0  904.41   52.29
   3  -1   0 1088.29   52.89
   3  -1   0 1084.29   52.19
   3  -1   0  883.71   52.89
  -3   1   0 1086.09   51.99
  -3   1   0 1012.30   52.79
  -3   1   0  891.91   52.49
  -3   1   0  941.61   51.79
  -3   1   0 1051.39   52.09
   2  -1   0  797.62   43.60
   2  -1   0  807.62   44.30
   2  -1   0  794.12   44.30
   2  -1   0  860.41   44.00
   2  -1   0  917.41   44.00
   2  -1   0  789.02   44.70
   2  -1   0  872.51   44.30
   2  -1   0  775.62   44.30
  -2   1   0  830.12   44.60
  -2   1   0  831.42   43.80
  -2   1   0  811.62   44.40
  -2   1   0  819.62   44.40
  -2   1   0  850.61   43.80
  -2   1   0  865.41   43.90
   1  -1   0  153.08    8.40
   1  -1   0  158.58    8.40
   1  -1   0  145.59    8.60
   1  -1   0  156.38    8.50
   1  -1   0  166.38    9.00
   1  -1   0  150.48    8.70
   1  -1   0  163.48    8.60
   1  -1   0  170.38    8.60
   1  -1   0  158.88    8.80
   1  -1   0  156.28    8.40
  -1   1   0  153.88    8.40
  -1   1   0  153.08    8.90
  -1   1   0  154.98    8.50
  -1   1   0  163.58    8.80
  -1   1   0  155.68    8.40
  -1   1   0  146.49    8.60
  -1   1   0  164.28    8.70
  -1   1   0  161.28    8.50
  -1   1   0  158.28    8.60
   0  -1   0 2262.27  114.69
   0  -1   0 2159.18  114.19
   0  -1   0 1917.31  113.49
   0  -1   0 2399.86  113.19
   0   1   0 2022.20  113.89
   0   1   0 2372.26  114.29
   0   1   0 1823.92  114.09
   0   1   0 2344.97  113.99
  -1  -1   0  877.21   49.00
  -1  -1   0  897.71   48.90
  -1  -1   0  946.81   49.40
  -1  -1   0  941.71   49.80
  -1  -1   0  883.81   49.30
  -1  -1   0  944.71   49.10
  -1  -1   0  989.60   49.40
   1   1   0  954.00   49.10
   1   1   0  903.81   49.20
   1   1   0  968.50   49.20
   1   1   0  960.90   49.40
   1   1   0  998.00   49.10
   1   1   0  901.51   49.60
   1   1   0  955.30   49.30
   1   1   0  922.81   49.20
  -2  -1   0   27.70    1.70
  -2  -1   0   27.40    1.80
  -2  -1   0   30.20    2.00
  -2  -1   0   28.00    1.80
   2   1   0   31.80    2.00
   2   1   0   30.70    2.20
   2   1   0   32.20    1.80
   2   1   0   29.70    1.90
  -3  -1   0 2052.39  107.09
  -3  -1   0 1991.10  108.09
  -3  -1   0 1985.70  107.39
  -3  -1   0 2018.20  107.39
  -3  -1   0 2092.89  107.49
   3   1   0 2004.30  106.99
   3   1   0 2019.70  107.79
   3   1   0 2115.79  107.49
   3   1   0 2120.39  107.29
   3   1   0 2064.39  108.49
  -4  -1   0 3304.87  189.58
  -4  -1   0 3865.51  189.48
  -4  -1   0 3685.53  189.88
  -4  -1   0 3610.74  190.08
  -4  -1   0 3673.83  189.98
   4   1   0 3348.86  189.78
   4   1   0 3634.74  189.08
   4   1   0 3804.42  189.68
   4   1   0 3624.14  192.08
  -5  -1   0  298.37   17.10
  -5  -1   0  285.17   17.80
  -5  -1   0  298.67   17.20
  -5  -1   0  291.17   16.70
  -5  -1   0  288.57   17.70
   5   1   0  304.37   17.90
   5   1   0  312.17   17.60
   5   1   0  312.97   18.00
   5   1   0  295.47   17.50
   5   1   0  303.77   16.80
  -6  -1   0 1082.39   59.89
  -6  -1   0 1056.29   59.19
  -6  -1   0 1048.80   58.79
  -6  -1   0 1128.49   59.29
  -6  -1   0 1100.49   59.89
   6   1   0 1123.89   59.99
   6   1   0 1169.18   60.09
   6   1   0 1136.09   59.59
   6   1   0 1118.39   59.69
   6   1   0 1091.39   59.59
  -7  -1   0  923.91   49.90
  -7  -1   0  933.71   49.30
  -7  -1   0  875.41   48.80
  -7  -1   0  941.11   50.09
  -7  -1   0  857.01   49.20
  -7  -1   0  902.01   49.70
   7   1   0  920.11   49.80
   7   1   0  949.80   50.09
   7   1   0  913.41   49.40
  -8  -1   0  922.41   50.69
  -8  -1   0  937.11   51.69
  -8  -1   0  965.00   51.79
  -8  -1   0  916.71   51.29
  -8  -1   0  976.40   52.09
  -8  -1   0  939.11   51.19
   8   1   0  984.60   52.19
   8   1   0  977.50   51.89
   8   1   0  923.91   51.59
   8   1   0  952.50   51.29
  -9  -1   0  982.70   53.79
  -9  -1   0  991.00   53.49
  -9  -1   0  923.91   53.39
  -9  -1   0  971.10   52.79
  -9  -1   0 1039.40   54.19
  -9  -1   0  980.20   53.99
   9   1   0 1035.40   54.39
   9   1   0  979.20   53.79
   9   1   0  963.60   53.19
   9   1   0 1026.60   53.99
 -10  -1   0    9.60    2.80
 -10  -1   0    3.10    1.40
 -10  -1   0    2.20    2.20
 -10  -1   0    0.80    2.30
 -10  -1   0    2.20    2.40
 -10  -1   0    4.10    2.60
  10   1   0    3.90    2.20
  10   1   0    3.10    1.90
  10   1   0    3.60    1.60
  10   1   0    3.70    2.80
  10   1   0    3.90    2.70
 -11  -1   0    1.10    2.20
 -11  -1   0    0.80    1.80
 -11  -1   0    2.90    1.90
 -11  -1   0    1.60    2.30
 -11  -1   0    2.10    1.90
  11   1   0    3.00    2.40
  11   1   0    1.40    1.90
  11   1   0    1.70    2.60
  11   1   0    1.30    1.40
  11   1   0    0.30    1.90
 -12  -1   0  159.88   11.40
 -12  -1   0  174.68   12.30
 -12  -1   0  176.28   11.90
 -12  -1   0  182.18   11.80
  12   1   0  187.08   13.20
  12   1   0  161.38   12.00
  12   1   0  188.28   12.50
  12   1   0  180.38   12.50
 -13  -1   0   27.30    4.60
 -13  -1   0   29.90    4.30
 -13  -1   0   25.90    4.50
 -13  -1   0   25.90    4.10
  13   1   0   24.00    4.90
  13   1   0   33.90    4.50
  13   1   0   30.20    5.60
  13   1   0   30.50    4.50
 -14  -1   0   87.79    7.60
 -14  -1   0   77.79    7.40
 -14  -1   0   87.39    8.30
  14   1   0   94.29    9.70
  14   1   0   92.09    8.80
  14   1   0   94.39    7.80
 -15  -1   0    6.60    2.90
  15   1   0    3.60    4.00
  15   1   0    6.50    3.60
  15   1   0   -0.20    4.10
 -16  -1   0    8.20    4.20
  16   1   0    3.10    3.50
  16   1   0    3.00    3.50
  16   1   0    4.50    3.10
  14  -2   0   31.70    4.50
  14  -2   0   28.70    4.60
  14  -2   0   26.20    5.90
 -14   2   0   35.60    5.30
  13  -2   0   77.89    8.70
  13  -2   0   76.09    7.10
  13  -2   0   81.59    7.30
 -13   2   0   75.49    8.10
 -13   2   0   78.79    7.60
  12  -2   0  114.99   10.40
  12  -2   0  103.29    9.70
  12  -2   0  116.49    8.90
  12  -2   0  106.79    8.70
 -12   2   0  128.19    9.50
 -12   2   0  115.19    9.10
  11  -2   0    2.40    2.20
  11  -2   0    1.10    2.00
  11  -2   0   17.10    4.50
  11  -2   0   -1.70    2.80
  11  -2   0    2.40    2.70
 -11   2   0    0.50    2.80
 -11   2   0    0.80    2.50
 -11   2   0    1.10    2.00
 -11   2   0    1.10    1.90
  10  -2   0   32.10    5.30
  10  -2   0    9.00    3.70
  10  -2   0   12.90    3.50
  10  -2   0   12.90    2.90
  10  -2   0   12.70    3.10
  10  -2   0   13.90    3.10
 -10   2   0   19.40    3.70
 -10   2   0   17.90    4.00
 -10   2   0   16.20    3.80
 -10   2   0   10.90    2.80
   9  -2   0    2.20    2.40
   9  -2   0    3.90    2.10
   9  -2   0    3.30    3.20
   9  -2   0    7.20    2.40
   9  -2   0    3.70    2.90
   9  -2   0   -0.10    2.80
  -9   2   0   13.50    3.40
  -9   2   0    2.90    2.70
  -9   2   0    5.70    3.20
  -9   2   0    6.20    2.60
   8  -2   0  155.98   10.30
   8  -2   0  135.39   10.20
   8  -2   0  154.58   10.70
   8  -2   0  144.09    9.80
   8  -2   0  139.79    9.90
   8  -2   0  143.29   10.50
  -8   2   0  138.59   10.30
  -8   2   0  145.39   10.40
  -8   2   0  130.09    9.70
  -8   2   0  128.29    9.90
   7  -2   0   25.90    4.40
   7  -2   0   19.10    3.70
   7  -2   0   27.10    3.80
   7  -2   0   25.20    4.10
   7  -2   0   23.40    3.40
   7  -2   0   32.60    4.30
  -7   2   0   34.50    4.80
  -7   2   0   21.00    3.50
  -7   2   0   21.10    3.60
  -7   2   0   23.20    3.40
  -7   2   0   23.80    3.90
   6  -2   0  273.47   17.30
   6  -2   0  333.27   19.00
   6  -2   0  288.57   18.10
   6  -2   0  245.28   17.20
   6  -2   0  322.17   17.80
   6  -2   0  262.17   17.70
  -6   2   0  315.37   18.40
  -6   2   0  280.57   17.30
  -6   2   0  254.87   16.90
  -6   2   0  337.37   18.80
  -6   2   0  280.27   17.30
   5  -2   0  134.89   11.20
   5  -2   0  168.08   11.30
   5  -2   0  153.48   11.20
   5  -2   0  205.88   12.50
   5  -2   0  184.28   11.20
   5  -2   0  185.58   12.30
   5  -2   0  135.29   10.70
  -5   2   0  156.48   10.70
  -5   2   0  208.58   13.20
  -5   2   0  199.18   11.10
  -5   2   0  170.48   11.90
  -5   2   0  196.18   11.10
  -5   2   0  167.28   11.90
   4  -2   0 1074.29   56.39
   4  -2   0 1046.00   56.19
   4  -2   0 1011.50   55.59
   4  -2   0 1170.68   55.79
   4  -2   0  882.31   55.99
   4  -2   0  902.41   56.79
   4  -2   0  901.41   56.09
  -4   2   0 1051.19   56.69
  -4   2   0  971.60   56.39
  -4   2   0 1149.29   55.59
  -4   2   0 1067.99   55.39
  -4   2   0 1115.99   57.09
  -4   2   0 1160.88   55.59
   3  -2   0  340.47   17.60
   3  -2   0  312.67   18.40
   3  -2   0  343.17   17.60
   3  -2   0  298.57   18.90
   3  -2   0  284.67   17.90
   3  -2   0  337.97   18.00
   3  -2   0  311.27   18.10
  -3   2   0  309.47   18.30
  -3   2   0  293.67   18.30
  -3   2   0  321.87   17.40
  -3   2   0  329.17   17.40
  -3   2   0  327.17   18.50
   2  -2   0 1234.98   61.89
   2  -2   0 1117.49   62.09
   2  -2   0 1228.38   62.09
   2  -2   0 1182.98   62.89
   2  -2   0 1185.48   61.69
   2  -2   0 1150.08   62.29
  -2   2   0 1195.58   62.29
  -2   2   0 1116.89   62.39
  -2   2   0 1165.78   61.59
  -2   2   0 1134.39   61.79
  -2   2   0 1237.48   62.39
  -2   2   0 1139.49   61.59
   1  -2   0  444.76   24.00
   1  -2   0  444.76   23.50
   1  -2   0  449.66   23.50
   1  -2   0  461.55   24.30
   1  -2   0  424.36   23.80
   1  -2   0  448.16   23.50
  -1   2   0  461.55   23.50
  -1   2   0  448.56   23.50
  -1   2   0  437.06   23.80
  -1   2   0  440.66   23.50
  -1   2   0  446.56   23.90
  -1   2   0  433.16   24.10
   0  -2   0 3297.77  165.58
   0  -2   0 3146.29  166.78
   0  -2   0 3201.88  168.38
   0  -2   0 3024.40  167.38
   0   2   0 3269.47  165.68
   0   2   0 3116.79  166.98
   0   2   0 3115.39  165.18
   0   2   0 2987.70  167.18
   0   2   0 3159.98  166.88
   0   2   0 3224.68  165.68
  -1  -2   0 1286.87   66.09
  -1  -2   0 1286.97   67.39
  -1  -2   0 1287.97   66.89
  -1  -2   0 1293.97   66.29
  -1  -2   0 1261.57   66.29
  -1  -2   0 1219.28   66.39
  -1  -2   0 1281.67   66.09
  -1  -2   0 1285.57   66.29
   1   2   0 1238.38   66.29
   1   2   0 1249.38   66.09
   1   2   0 1241.88   66.39
   1   2   0 1231.28   65.89
   1   2   0 1266.97   65.79
   1   2   0 1272.37   65.99
   1   2   0 1188.58   66.39
  -2  -2   0  401.16   21.70
  -2  -2   0  426.56   21.80
  -2  -2   0  405.46   21.80
  -2  -2   0  428.96   22.00
   2   2   0  432.96   21.70
   2   2   0  419.26   21.90
   2   2   0  422.26   21.80
   2   2   0  418.46   21.80
   2   2   0  409.16   21.90
   2   2   0  372.66   22.10
  -3  -2   0 1807.52   93.89
  -3  -2   0 1760.92   93.49
   3   2   0 1818.32   93.39
   3   2   0 1759.22   93.49
   3   2   0 1778.12   93.59
   3   2   0 1788.02   93.59
  -4  -2   0 4142.19  218.48
  -4  -2   0 3993.40  218.68
  -4  -2   0 4205.38  219.28
   4   2   0 4139.29  217.78
   4   2   0 4318.17  218.98
   4   2   0 4195.48  218.68
   4   2   0 4126.79  218.98
  -5  -2   0 1029.60   54.89
  -5  -2   0 1050.09   55.09
  -5  -2   0 1036.10   55.39
  -5  -2   0 1048.90   55.59
  -5  -2   0 1026.80   55.39
   5   2   0 1070.69   55.29
   5   2   0 1073.79   55.69
   5   2   0  990.10   55.99
   5   2   0 1057.49   55.49
   5   2   0 1012.80   54.79
  -6  -2   0  250.77   14.60
  -6  -2   0  245.08   14.60
  -6  -2   0  246.08   13.80
  -6  -2   0  210.58   14.30
  -6  -2   0  254.97   14.20
   6   2   0  255.47   15.00
   6   2   0  246.08   13.70
   6   2   0  257.47   14.50
   6   2   0  218.08   14.90
   6   2   0  249.38   14.60
  -7  -2   0    8.90    2.50
  -7  -2   0   10.90    2.70
  -7  -2   0    8.10    1.80
  -7  -2   0   11.10    2.60
  -7  -2   0    5.00    2.20
   7   2   0    7.60    2.70
   7   2   0    9.10    2.40
   7   2   0   10.90    1.90
   7   2   0    7.00    2.10
   7   2   0   11.00    2.50
  -8  -2   0   79.89    6.40
  -8  -2   0   70.69    6.70
  -8  -2   0   79.99    6.30
  -8  -2   0   73.09    6.70
  -8  -2   0   79.49    5.80
   8   2   0   69.29    6.40
   8   2   0   79.39    7.10
   8   2   0   80.89    6.40
   8   2   0   82.99    6.60
   8   2   0   87.39    7.30
  -9  -2   0  365.26   22.60
  -9  -2   0  395.36   22.80
  -9  -2   0  383.26   22.20
  -9  -2   0  381.16   21.60
  -9  -2   0  381.26   21.90
  -9  -2   0  371.06   22.40
   9   2   0  385.76   21.90
   9   2   0  404.46   22.90
   9   2   0  376.96   22.20
 -10  -2   0  409.56   23.60
 -10  -2   0  410.16   23.80
 -10  -2   0  406.46   23.20
 -10  -2   0  393.36   22.50
 -10  -2   0  406.26   23.40
 -10  -2   0  374.06   23.20
  10   2   0  391.56   23.70
  10   2   0  418.26   23.30
  10   2   0  386.16   22.70
  10   2   0  414.16   23.70
 -11  -2   0   30.00    3.90
 -11  -2   0   34.10    4.30
 -11  -2   0   30.00    4.30
 -11  -2   0   27.40    4.10
 -11  -2   0   40.00    4.50
  11   2   0   42.90    5.50
  11   2   0   33.20    4.10
  11   2   0   31.20    4.70
 -12  -2   0  141.69   10.90
 -12  -2   0  143.59   10.30
 -12  -2   0  140.69   10.40
 -12  -2   0  141.79   10.50
  12   2   0  152.58   10.50
  12   2   0  153.58   11.10
  12   2   0  153.68   10.40
  12   2   0  144.89   11.40
 -13  -2   0  180.78   12.90
 -13  -2   0  181.68   12.40
 -13  -2   0  176.68   12.10
 -13  -2   0  183.58   12.00
  13   2   0  174.58   12.50
  13   2   0  162.88   12.60
  13   2   0  183.08   12.80
  13   2   0  174.48   12.70
 -14  -2   0    8.70    3.70
 -14  -2   0    4.70    2.70
 -14  -2   0    6.00    3.60
  14   2   0    2.50    3.70
  14   2   0    6.10    2.90
  14   2   0    5.30    4.10
 -15  -2   0    4.50    2.90
 -15  -2   0    4.20    3.80
 -15  -2   0    0.00    2.50
  15   2   0   14.10    4.40
  15   2   0    5.80    4.60
  15   2   0    1.60    3.00
 -16  -2   0   70.69    7.70
  16   2   0   52.89    7.60
  16   2   0   67.99    7.80
  16   2   0   63.79    6.90
  14  -3   0  231.28   16.00
  14  -3   0  264.27   16.90
 -14   3   0  255.17   16.70
  13  -3   0   16.20    4.40
  13  -3   0   18.10    3.70
 -13   3   0   28.90    5.10
 -13   3   0   15.70    3.70
  12  -3   0  287.57   19.80
  12  -3   0  299.57   20.00
  12  -3   0  313.87   19.30
  12  -3   0  309.67   19.30
 -12   3   0  315.77   19.10
 -12   3   0  316.07   20.00
  11  -3   0  112.59    9.70
  11  -3   0  125.99   10.30
  11  -3   0  116.09   10.80
  11  -3   0  126.29   10.00
  11  -3   0  120.39    9.70
 -11   3   0  130.49   10.00
 -11   3   0  119.79    9.60
 -11   3   0  124.99   10.30
  10  -3   0    8.70    3.40
  10  -3   0    9.40    3.10
  10  -3   0    9.30    3.00
  10  -3   0    8.30    2.70
  10  -3   0   14.90    4.50
  10  -3   0    8.00    3.40
 -10   3   0   13.60    3.90
 -10   3   0   12.20    3.20
 -10   3   0    4.10    2.90
 -10   3   0    4.40    3.60
   9  -3   0  252.17   14.70
   9  -3   0  211.48   14.80
   9  -3   0  220.88   15.40
   9  -3   0  224.28   14.50
   9  -3   0  212.38   15.20
   9  -3   0  229.98   15.60
  -9   3   0  225.18   15.50
  -9   3   0  221.88   15.00
  -9   3   0  217.78   14.60
  -9   3   0  203.98   14.60
   8  -3   0    8.40    2.90
   8  -3   0    7.20    2.60
   8  -3   0    7.80    3.60
   8  -3   0   11.60    3.00
   8  -3   0    9.20    3.40
   8  -3   0   12.90    3.00
  -8   3   0   12.30    2.90
  -8   3   0    7.50    2.80
  -8   3   0   12.80    3.80
  -8   3   0    7.80    3.60
   7  -3   0  489.75   30.90
   7  -3   0  619.94   31.10
   7  -3   0  506.05   30.30
   7  -3   0  516.65   31.20
   7  -3   0  463.75   30.20
  -7   3   0  478.95   30.10
  -7   3   0  489.35   30.20
  -7   3   0  619.94   31.90
  -7   3   0  603.94   31.90
   6  -3   0  351.16   25.80
   6  -3   0  519.55   27.90
   6  -3   0  417.86   25.60
   6  -3   0  479.65   26.40
   6  -3   0  405.06   25.40
  -6   3   0  470.05   25.60
  -6   3   0  457.85   27.00
  -6   3   0  469.85   25.60
  -6   3   0  447.16   26.90
   5  -3   0  358.66   19.80
   5  -3   0  305.87   21.30
   5  -3   0  352.36   20.30
   5  -3   0  369.06   19.90
   5  -3   0  284.87   20.20
  -5   3   0  380.66   19.50
  -5   3   0  370.66   19.70
  -5   3   0  327.77   21.00
  -5   3   0  306.67   20.70
   4  -3   0  143.89    8.40
   4  -3   0  116.59    9.10
   4  -3   0  147.39    8.50
   4  -3   0  145.99    8.80
   4  -3   0  125.99    8.90
   4  -3   0  129.59    9.20
   4  -3   0  116.49    9.90
  -4   3   0  120.19    9.20
  -4   3   0  139.89    8.10
  -4   3   0  136.39    8.20
  -4   3   0  127.09    9.50
  -4   3   0  135.19    9.50
   3  -3   0 1665.33   93.09
   3  -3   0 1816.72   91.99
   3  -3   0 1731.33   94.09
   3  -3   0 1806.92   92.19
   3  -3   0 1796.62   92.09
   3  -3   0 1590.64   92.49
   3  -3   0 1872.21   92.69
  -3   3   0 1846.92   93.29
  -3   3   0 1769.62   93.09
  -3   3   0 1744.03   91.99
  -3   3   0 1766.22   91.89
  -3   3   0 1596.04   92.99
   2  -3   0 2901.91  160.08
   2  -3   0 3097.59  160.58
   2  -3   0 2995.20  159.98
   2  -3   0 3174.48  161.28
   2  -3   0 3078.19  161.18
   2  -3   0 2928.81  159.68
  -2   3   0 3227.38  160.48
  -2   3   0 3014.40  161.08
  -2   3   0 2884.71  160.48
  -2   3   0 3084.39  160.28
  -2   3   0 3189.38  160.38
  -2   3   0 3076.59  159.68
   1  -3   0  245.58   13.20
   1  -3   0  250.57   13.80
   1  -3   0  254.97   14.20
   1  -3   0  233.28   13.50
   1  -3   0  238.48   13.10
  -1   3   0  247.98   13.70
  -1   3   0  230.78   13.80
  -1   3   0  250.17   13.20
  -1   3   0  248.88   13.10
  -1   3   0  240.98   13.20
  -1   3   0  243.08   13.60
   0  -3   0 2613.44  137.79
   0  -3   0 2654.23  135.89
   0  -3   0 2603.84  136.59
   0  -3   0 2541.75  137.69
   0   3   0 2421.56  138.49
   0   3   0 2581.44  135.49
   0   3   0 2626.94  135.89
   0   3   0 2563.74  136.09
   0   3   0 2617.74  137.09
   0   3   0 2570.84  136.49
  -1  -3   0   32.10    2.40
  -1  -3   0   33.90    2.10
  -1  -3   0   30.70    2.30
  -1  -3   0   31.10    1.90
  -1  -3   0   35.40    2.40
   1   3   0   31.20    2.40
   1   3   0   30.90    1.90
   1   3   0   29.90    2.30
   1   3   0   30.90    2.00
   1   3   0   28.90    1.90
   1   3   0   36.50    2.40
  -2  -3   0  517.15   27.30
  -2  -3   0  518.95   27.30
  -2  -3   0  517.95   27.00
  -2  -3   0  512.45   27.00
   2   3   0  506.75   26.90
   2   3   0  500.65   27.30
   2   3   0  522.75   27.00
   2   3   0  522.35   26.90
   2   3   0  489.35   27.00
  -3  -3   0   21.20    1.60
  -3  -3   0   20.90    1.50
   3   3   0   20.40    1.50
   3   3   0   20.20    1.50
   3   3   0   20.20    1.60
   3   3   0   21.10    1.60
   3   3   0   21.40    1.40
  -4  -3   0   59.09    4.00
  -4  -3   0   63.59    3.80
   4   3   0   63.89    4.00
   4   3   0   62.89    3.90
   4   3   0   61.79    4.10
   4   3   0   63.69    3.70
  -5  -3   0    2.40    1.20
  -5  -3   0    4.50    0.90
  -5  -3   0    2.40    0.80
   5   3   0    2.10    1.20
   5   3   0    6.50    0.90
   5   3   0    5.10    1.30
   5   3   0    2.60    0.90
  -6  -3   0   51.39    4.10
  -6  -3   0   53.69    4.00
  -6  -3   0   63.39    4.60
   6   3   0   57.99    4.70
   6   3   0   55.39    5.20
   6   3   0   64.79    3.90
   6   3   0   64.29    4.40
  -7  -3   0  283.67   16.80
  -7  -3   0  283.27   16.10
  -7  -3   0  299.77   16.90
  -7  -3   0  265.67   16.80
  -7  -3   0  284.07   16.40
   7   3   0  284.67   17.30
   7   3   0  286.17   16.80
   7   3   0  271.97   17.60
   7   3   0  297.57   16.00
   7   3   0  296.27   16.70
  -8  -3   0 2231.48  114.49
  -8  -3   0 2204.58  115.19
  -8  -3   0 2180.98  113.99
  -8  -3   0 2030.00  114.59
  -8  -3   0 2108.29  115.09
   8   3   0 2208.18  115.49
   8   3   0 2147.69  114.79
   8   3   0 2088.29  115.19
   8   3   0 2160.68  115.09
   8   3   0 2218.58  113.89
  -9  -3   0   49.40    6.00
  -9  -3   0   56.59    6.00
  -9  -3   0   53.49    4.90
  -9  -3   0   60.79    5.80
  -9  -3   0   57.09    6.10
   9   3   0   57.59    5.80
   9   3   0   59.69    6.50
   9   3   0   56.39    4.80
   9   3   0   58.39    5.60
   9   3   0   54.59    6.50
 -10  -3   0  581.64   33.90
 -10  -3   0  603.74   34.00
 -10  -3   0  579.34   33.10
 -10  -3   0  595.74   33.50
 -10  -3   0  559.44   34.00
  10   3   0  592.84   33.70
  10   3   0  648.84   34.60
  10   3   0  640.24   34.60
  10   3   0  632.94   34.50
  10   3   0  578.14   33.40
 -11  -3   0  273.67   17.80
 -11  -3   0  293.27   16.90
 -11  -3   0  251.17   16.90
 -11  -3   0  278.57   17.40
 -11  -3   0  271.07   16.50
 -11  -3   0  275.87   16.90
  11   3   0  282.87   16.80
  11   3   0  288.47   17.70
 -12  -3   0   98.89    9.00
 -12  -3   0  102.09    8.10
 -12  -3   0   98.69    8.00
 -12  -3   0  107.39    8.50
  12   3   0   96.39    8.90
  12   3   0  102.69    9.40
 -13  -3   0  148.39   11.20
 -13  -3   0  151.48   11.30
 -13  -3   0  135.09   10.30
  13   3   0  136.39   11.20
  13   3   0  159.78   12.10
  13   3   0  165.18   11.10
  13   3   0  159.78   11.70
 -14  -3   0   15.70    4.20
 -14  -3   0   24.50    4.60
 -14  -3   0   15.50    4.50
  14   3   0   22.70    4.60
  14   3   0   14.40    3.70
  14   3   0   12.60    3.80
 -15  -3   0  134.39   10.10
 -15  -3   0  124.19   11.10
 -15  -3   0  122.39    9.80
  15   3   0  109.89   11.00
  15   3   0  140.89   11.10
  15   3   0  131.09   11.90
 -16  -3   0   18.50    4.90
 -16  -3   0   16.70    4.90
  16   3   0    7.90    5.40
  16   3   0    9.90    4.10
  16   3   0   16.30    4.20
  13  -4   0   11.60    4.20
  13  -4   0   23.30    4.70
 -13   4   0   17.40    3.90
 -13   4   0    9.50    4.70
  12  -4   0  405.26   25.10
  12  -4   0  405.56   25.00
 -12   4   0  440.96   26.10
 -12   4   0  408.36   25.20
  11  -4   0  137.39   11.60
  11  -4   0  155.78   11.20
  11  -4   0  143.79   10.80
 -11   4   0  152.18   11.60
 -11   4   0  145.09   11.80
 -11   4   0  160.38   12.40
  10  -4   0   12.10    3.40
  10  -4   0   14.80    3.90
  10  -4   0    8.80    3.90
  10  -4   0   12.90    4.00
  10  -4   0   12.70    3.30
  10  -4   0    5.50    4.30
 -10   4   0   20.40    4.80
 -10   4   0    9.50    3.30
 -10   4   0   16.60    4.40
   9  -4   0  154.18   11.60
   9  -4   0  138.79   11.20
   9  -4   0  159.18   12.40
   9  -4   0  179.88   11.80
   9  -4   0  140.49   11.90
   9  -4   0  186.08   12.80
  -9   4   0  175.38   12.90
  -9   4   0  149.19   11.30
  -9   4   0  159.28   12.20
  -9   4   0  139.69   11.20
   8  -4   0  295.17   20.40
   8  -4   0  285.17   20.70
   8  -4   0  396.46   21.20
   8  -4   0  314.57   21.70
   8  -4   0  402.66   22.60
   8  -4   0  317.77   20.50
  -8   4   0  368.06   22.20
  -8   4   0  293.97   20.10
  -8   4   0  305.27   20.40
  -8   4   0  386.26   22.30
   7  -4   0   81.09    6.90
   7  -4   0   87.69    8.50
   7  -4   0   62.69    6.30
   7  -4   0   63.49    6.30
   7  -4   0   57.89    7.50
   7  -4   0   55.89    6.30
  -7   4   0   66.49    6.10
  -7   4   0   73.39    6.40
  -7   4   0   70.69    8.20
  -7   4   0   76.69    7.50
   6  -4   0  659.23   37.20
   6  -4   0  625.94   35.70
   6  -4   0  605.94   34.50
   6  -4   0  596.04   35.10
   6  -4   0  642.94   34.80
  -6   4   0  698.13   34.80
  -6   4   0  558.84   36.00
  -6   4   0  534.35   35.80
  -6   4   0  645.64   34.40
   5  -4   0   30.10    4.70
   5  -4   0   42.00    4.00
   5  -4   0   42.20    4.10
   5  -4   0   39.90    3.90
   5  -4   0   41.00    5.20
   5  -4   0   31.70    5.30
  -5   4   0   46.00    3.90
  -5   4   0   35.50    5.50
  -5   4   0   36.60    5.10
  -5   4   0   41.20    3.60
   4  -4   0  194.18   12.00
   4  -4   0  159.98   12.20
   4  -4   0  194.28   11.30
   4  -4   0  187.88   11.10
   4  -4   0  202.68   10.90
   4  -4   0  163.38   13.30
  -4   4   0  183.38   12.60
  -4   4   0  187.88   12.60
  -4   4   0  184.68   10.80
  -4   4   0  190.58   11.00
   3  -4   0  828.72   46.90
   3  -4   0  871.81   45.40
   3  -4   0  850.91   47.20
   3  -4   0  869.91   45.70
   3  -4   0  853.41   48.00
   3  -4   0  878.81   45.70
  -3   4   0  842.72   45.60
  -3   4   0  796.02   46.80
  -3   4   0  917.21   47.20
  -3   4   0  829.12   45.40
  -3   4   0  899.81   46.90
   2  -4   0  108.69    6.20
   2  -4   0  104.69    6.00
   2  -4   0  101.79    6.20
   2  -4   0  122.79    7.60
   2  -4   0   93.99    6.70
  -2   4   0  102.49    7.10
  -2   4   0  102.19    6.10
  -2   4   0  109.89    7.30
  -2   4   0  103.59    6.20
  -2   4   0  101.69    6.20
  -2   4   0  105.99    7.10
   1  -4   0   90.99    6.30
   1  -4   0   92.79    5.90
   1  -4   0   82.39    5.50
   1  -4   0   87.09    5.10
   1  -4   0   83.99    5.10
  -1   4   0   90.29    5.10
  -1   4   0   90.09    6.00
  -1   4   0   88.59    5.20
  -1   4   0   85.49    5.70
  -1   4   0   89.99    5.60
  -1   4   0   76.19    4.80
   0  -4   0   14.30    1.50
   0  -4   0   14.20    1.90
   0  -4   0   15.70    2.00
   0   4   0   17.20    1.20
   0   4   0   15.80    1.30
   0   4   0   15.50    1.80
   0   4   0   17.90    1.50
   0   4   0   18.10    1.70
  -1  -4   0 1908.81  104.79
  -1  -4   0 2007.10  104.89
  -1  -4   0 2039.00  104.39
  -1  -4   0 1943.81  106.49
  -1  -4   0 2006.40  104.79
   1   4   0 1993.20  104.89
   1   4   0 2080.09  104.89
   1   4   0 1908.61  104.59
   1   4   0 2027.20  105.89
   1   4   0 2104.79  105.09
   1   4   0 1946.91  104.99
  -2  -4   0 5161.28  258.47
  -2  -4   0 4967.00  258.07
  -2  -4   0 4748.43  259.27
  -2  -4   0 4757.22  259.57
   2   4   0 4832.72  257.77
   2   4   0 5021.90  258.27
   2   4   0 4507.45  260.27
   2   4   0 5029.50  259.47
   2   4   0 4904.81  257.67
   2   4   0 5207.58  257.37
  -3  -4   0   10.30    1.10
  -3  -4   0   12.00    1.10
  -3  -4   0    8.90    1.30
   3   4   0    8.30    1.10
   3   4   0    9.20    1.40
   3   4   0   12.30    1.10
   3   4   0   10.80    1.10
   3   4   0   11.00    0.90
   3   4   0   11.00    1.10
  -4  -4   0 1428.06   76.99
  -4  -4   0 1443.16   76.99
   4   4   0 1461.15   77.09
   4   4   0 1491.15   76.89
   4   4   0 1450.95   76.99
   4   4   0 1504.85   76.69
   4   4   0 1489.15   76.99
  -5  -4   0  517.95   27.00
  -5  -4   0  509.45   27.10
   5   4   0  498.45   26.80
   5   4   0  492.65   27.20
   5   4   0  514.85   27.10
   5   4   0  486.85   27.20
  -6  -4   0   64.89    4.30
  -6  -4   0   70.39    4.90
  -6  -4   0   65.99    4.40
   6   4   0   65.29    4.60
   6   4   0   65.19    4.20
   6   4   0   61.69    4.90
   6   4   0   69.19    5.00
  -7  -4   0  162.88   10.50
  -7  -4   0  179.08   10.10
  -7  -4   0  161.48    9.90
   7   4   0  162.68    9.60
   7   4   0  169.78   10.20
   7   4   0  163.48   10.60
   7   4   0  179.78   11.40
  -8  -4   0  358.16   22.60
  -8  -4   0  387.66   22.60
  -8  -4   0  418.36   22.20
  -8  -4   0  404.06   22.00
  -8  -4   0  400.06   22.50
   8   4   0  424.46   23.30
   8   4   0  401.26   22.50
   8   4   0  406.76   21.70
   8   4   0  321.07   23.10
   8   4   0  402.36   22.40
  -9  -4   0   57.69    5.40
  -9  -4   0   56.49    4.80
  -9  -4   0   60.59    5.90
  -9  -4   0   48.50    5.70
  -9  -4   0   56.59    5.00
   9   4   0   56.19    5.30
   9   4   0   55.69    4.50
   9   4   0   53.99    5.80
   9   4   0   52.09    6.20
   9   4   0   43.10    5.80
 -10  -4   0  570.84   32.90
 -10  -4   0  559.04   31.20
 -10  -4   0  547.15   32.40
 -10  -4   0  549.05   31.80
 -10  -4   0  576.04   32.10
  10   4   0  535.95   32.10
  10   4   0  558.94   32.50
  10   4   0  549.15   32.60
  10   4   0  581.44   31.30
  10   4   0  563.44   32.40
 -11  -4   0   66.39    6.50
 -11  -4   0   68.39    6.90
 -11  -4   0   82.29    7.80
 -11  -4   0   62.99    6.10
 -11  -4   0   63.49    6.10
  11   4   0   65.49    7.30
  11   4   0   68.99    6.80
  11   4   0   72.09    7.60
  11   4   0   69.69    7.40
 -12  -4   0   12.60    3.80
 -12  -4   0   11.20    3.30
 -12  -4   0   11.80    3.10
 -12  -4   0   11.80    4.20
  12   4   0   17.60    3.80
 -13  -4   0   77.79    8.00
 -13  -4   0   78.49    7.90
 -13  -4   0   78.79    7.70
  13   4   0   75.39    7.60
  13   4   0   91.19    8.80
 -14  -4   0  221.88   15.60
 -14  -4   0  217.08   14.70
 -14  -4   0  204.38   14.40
  14   4   0  215.38   15.20
  14   4   0  203.98   14.90
  14   4   0  224.08   15.20
 -15  -4   0   21.40    5.50
 -15  -4   0   20.90    4.90
 -15  -4   0   27.60    4.50
  15   4   0   12.30    3.90
  15   4   0   21.50    5.40
  15   4   0   29.20    5.30
 -16  -4   0  136.69   11.20
 -16  -4   0  102.19   11.30
 -16  -4   0  141.29   11.40
  16   4   0  124.39   11.80
  16   4   0  130.79   10.40
  16   4   0  123.89   12.10
  13  -5   0   63.19    7.30
 -13   5   0   56.49    7.10
 -13   5   0   59.59    7.30
  12  -5   0  190.48   14.20
  12  -5   0  196.78   14.00
 -12   5   0  194.68   14.40
 -12   5   0  195.38   14.50
  11  -5   0  203.68   14.30
  11  -5   0  196.18   14.30
 -11   5   0  200.08   14.80
 -11   5   0  211.18   14.50
 -11   5   0  213.38   15.20
  10  -5   0    2.80    2.90
  10  -5   0    2.20    3.30
  10  -5   0    4.10    2.90
  10  -5   0    4.00    2.80
  10  -5   0    4.10    2.50
 -10   5   0    3.30    2.80
 -10   5   0    5.50    4.30
 -10   5   0   -0.50    2.70
   9  -5   0    8.80    3.70
   9  -5   0   12.40    3.60
   9  -5   0   16.30    4.50
   9  -5   0    9.00    3.40
   9  -5   0    9.70    3.30
  -9   5   0    7.90    4.30
  -9   5   0    8.30    4.70
  -9   5   0   10.50    4.20
   8  -5   0  573.54   31.90
   8  -5   0  607.74   33.60
   8  -5   0  414.76   31.20
  -8   5   0  476.65   31.40
  -8   5   0  586.84   33.50
  -8   5   0  576.44   33.20
   7  -5   0  110.49   10.40
   7  -5   0   91.99    8.40
   7  -5   0   90.59    7.80
   7  -5   0  108.49    9.20
   7  -5   0   78.79    8.00
  -7   5   0   93.39    7.30
  -7   5   0   89.59    7.70
  -7   5   0   96.19    9.30
  -7   5   0   89.59   10.10
   6  -5   0   10.70    2.80
   6  -5   0   13.60    4.80
   6  -5   0   15.90    3.70
   6  -5   0   16.60    3.00
   6  -5   0   11.00    2.70
  -6   5   0   11.00    4.20
  -6   5   0   21.70    3.60
  -6   5   0    8.10    3.30
  -6   5   0   15.90    2.60
   5  -5   0  257.57   13.70
   5  -5   0  257.47   14.10
   5  -5   0  177.28   16.20
   5  -5   0  247.08   14.00
   5  -5   0  177.38   15.10
  -5   5   0  219.58   15.60
  -5   5   0  236.38   13.60
  -5   5   0  228.48   16.20
  -5   5   0  231.88   13.30
   4  -5   0    5.40    1.50
   4  -5   0    1.40    3.00
   4  -5   0    1.60    1.10
   4  -5   0    0.50    1.80
   4  -5   0    2.40    1.40
  -4   5   0    1.20    1.90
  -4   5   0    1.80    1.00
  -4   5   0    0.90    1.40
  -4   5   0    0.40    2.40
   3  -5   0 3133.69  164.68
   3  -5   0 3103.79  167.58
   3  -5   0 3085.49  164.38
   3  -5   0 3147.98  164.68
   3  -5   0 3025.40  166.58
  -3   5   0 3030.50  164.48
  -3   5   0 3285.87  166.28
  -3   5   0 3414.96  166.58
  -3   5   0 3064.19  164.68
   2  -5   0 5202.68  284.37
   2  -5   0 5397.96  283.27
   2  -5   0 5203.18  281.77
   2  -5   0 5300.37  283.17
   2  -5   0 5490.55  283.97
  -2   5   0 5539.25  283.57
  -2   5   0 5530.55  282.97
  -2   5   0 5388.26  283.77
  -2   5   0 5501.85  287.27
   1  -5   0 1056.29   55.29
   1  -5   0 1059.79   55.19
   1  -5   0 1097.29   57.09
   1  -5   0 1002.60   55.99
   1  -5   0 1063.59   55.39
   1  -5   0 1082.99   56.59
  -1   5   0 1049.70   56.09
  -1   5   0 1013.70   56.39
  -1   5   0 1043.30   55.39
  -1   5   0 1063.99   56.29
  -1   5   0  994.10   55.09
  -1   5   0 1077.79   55.29
   0  -5   0   11.20    1.60
   0  -5   0    7.30    1.20
   0  -5   0    8.50    1.00
   0  -5   0    7.80    1.60
   0   5   0    7.10    1.20
   0   5   0   14.90    2.10
   0   5   0   10.80    1.70
   0   5   0   14.10    1.70
   0   5   0    7.00    0.90
   0   5   0    7.70    1.00
  -1  -5   0  735.63   38.50
  -1  -5   0  718.93   39.20
  -1  -5   0  720.03   38.60
  -1  -5   0  720.43   39.10
  -1  -5   0  730.33   39.50
   1   5   0  740.33   38.70
   1   5   0  758.72   38.50
   1   5   0  741.83   39.10
   1   5   0  723.33   39.50
   1   5   0  718.63   38.50
   1   5   0  733.53   39.30
  -2  -5   0 2396.26  128.69
  -2  -5   0 2489.65  129.09
  -2  -5   0 2492.85  130.29
  -2  -5   0 2516.25  128.29
  -2  -5   0 2332.37  128.59
   2   5   0 2280.47  128.89
   2   5   0 2527.45  128.49
   2   5   0 2545.65  129.19
   2   5   0 2409.26  128.19
   2   5   0 2547.05  128.79
  -3  -5   0  194.98   10.80
  -3  -5   0  177.28   10.70
  -3  -5   0  192.48   10.30
  -3  -5   0  189.28   10.20
   3   5   0  183.98   10.30
   3   5   0  179.38   10.30
   3   5   0  182.18   10.20
   3   5   0  182.08   10.90
   3   5   0  194.38   10.10
  -4  -5   0  267.87   14.00
  -4  -5   0  245.78   13.90
  -4  -5   0  263.57   14.40
   4   5   0  262.87   13.90
   4   5   0  245.78   13.70
   4   5   0  270.87   14.00
   4   5   0  255.77   14.00
   4   5   0  256.37   14.10
   4   5   0  236.98   14.40
  -5  -5   0 1172.28   61.69
  -5  -5   0 1149.19   61.69
   5   5   0 1143.19   61.79
   5   5   0 1183.38   61.49
   5   5   0 1150.58   61.79
   5   5   0 1156.68   61.69
   5   5   0 1233.28   61.39
  -6  -5   0 1734.63   91.89
  -6  -5   0 1746.93   91.69
  -6  -5   0 1754.62   91.69
   6   5   0 1753.02   91.49
   6   5   0 1750.22   91.79
   6   5   0 1744.83   92.09
   6   5   0 1718.33   91.99
  -7  -5   0    0.60    0.90
  -7  -5   0    2.60    1.30
  -7  -5   0    5.00    1.50
   7   5   0    7.30    1.20
   7   5   0    2.60    1.20
   7   5   0    5.00    2.10
   7   5   0    3.40    1.80
  -8  -5   0  723.43   38.40
  -8  -5   0  731.53   38.40
  -8  -5   0  702.03   39.00
   8   5   0  657.53   39.60
   8   5   0  708.13   38.00
   8   5   0  709.33   38.60
   8   5   0  729.83   39.30
  -9  -5   0  218.08   13.20
  -9  -5   0  194.58   13.30
  -9  -5   0  217.08   12.60
  -9  -5   0  212.08   12.60
  -9  -5   0  213.28   13.10
   9   5   0  163.28   13.70
   9   5   0  210.08   13.90
   9   5   0  210.28   13.10
   9   5   0  209.68   13.00
   9   5   0  205.98   12.10
 -10  -5   0   47.40    5.40
 -10  -5   0   38.60    5.10
 -10  -5   0   41.60    5.00
 -10  -5   0   42.90    4.60
 -10  -5   0   37.80    5.00
  10   5   0   41.00    4.10
  10   5   0   43.80    5.80
  10   5   0   49.90    6.30
  10   5   0   50.29    5.40
  10   5   0   45.30    4.90
 -11  -5   0   14.50    3.90
 -11  -5   0   13.80    3.30
 -11  -5   0   11.10    3.00
 -11  -5   0    6.80    3.10
 -11  -5   0   11.10    3.60
  11   5   0    6.10    3.30
  11   5   0    9.30    4.20
  11   5   0    9.40    2.80
  11   5   0   12.60    4.10
 -12  -5   0   66.89    7.10
 -12  -5   0   77.89    7.90
 -12  -5   0   68.49    6.70
  12   5   0   72.39    8.00
  12   5   0   64.79    8.50
  12   5   0   78.19    7.50
 -13  -5   0    7.30    3.30
 -13  -5   0    3.40    2.50
 -13  -5   0    4.40    2.90
  13   5   0    4.10    3.80
  13   5   0    0.10    4.10
 -14  -5   0  308.17   20.30
 -14  -5   0  287.87   18.90
 -14  -5   0  285.77   19.00
  14   5   0  294.37   19.30
  14   5   0  307.57   19.90
 -15  -5   0  161.58   11.70
 -15  -5   0  160.68   12.10
 -15  -5   0  142.39   13.00
  15   5   0  176.48   13.10
  15   5   0  164.38   13.20
  15   5   0  144.79   11.70
 -16  -5   0   10.30    4.70
 -16  -5   0    9.90    4.60
 -16  -5   0    7.20    4.90
  16   5   0   11.40    3.70
  16   5   0    3.60    4.80
  16   5   0    2.90    4.70
  12  -6   0   96.49    8.50
 -12   6   0   85.99   10.00
 -12   6   0   85.39    8.50
  11  -6   0   30.90    5.80
 -11   6   0   37.30    6.10
 -11   6   0   20.90    6.00
  10  -6   0  100.59    9.50
  10  -6   0  118.29   11.10
  10  -6   0  118.49    9.60
  10  -6   0  100.59    8.90
 -10   6   0  106.89   10.50
 -10   6   0  109.29   10.40
 -10   6   0  102.49    9.60
   9  -6   0   19.00    6.10
   9  -6   0   17.70    4.20
   9  -6   0   13.50    3.90
   9  -6   0   34.80    5.40
   9  -6   0   25.80    5.80
  -9   6   0   17.30    4.40
  -9   6   0   20.40    5.90
  -9   6   0   21.70    6.30
   8  -6   0  159.38   12.60
   8  -6   0  155.38   13.00
   8  -6   0  224.78   14.30
   8  -6   0  145.89   13.10
   8  -6   0  209.58   15.10
  -8   6   0  170.88   13.00
  -8   6   0  193.78   14.90
  -8   6   0  194.58   15.50
   7  -6   0  357.46   23.20
   7  -6   0  435.56   24.60
   7  -6   0  340.77   22.90
   7  -6   0  377.96   22.60
   7  -6   0  412.36   26.00
  -7   6   0  357.56   25.20
  -7   6   0  361.06   25.30
  -7   6   0  382.86   23.10
   6  -6   0   52.39    6.30
   6  -6   0   44.70    4.30
   6  -6   0   47.90    5.60
   6  -6   0   47.40    5.20
   6  -6   0   47.30    7.40
  -6   6   0   32.50    6.70
  -6   6   0   26.40    6.30
  -6   6   0   43.40    4.90
  -6   6   0   42.30    4.20
   5  -6   0  322.37   17.60
   5  -6   0  242.08   20.00
   5  -6   0  231.98   18.90
   5  -6   0  307.67   17.20
   5  -6   0  314.97   16.90
  -5   6   0  294.07   19.70
  -5   6   0  322.37   17.20
  -5   6   0  291.67   16.60
  -5   6   0  278.97   20.00
   4  -6   0  644.44   32.90
   4  -6   0  615.44   32.60
   4  -6   0  613.74   32.30
   4  -6   0  547.35   34.90
   4  -6   0  559.14   36.40
  -4   6   0  624.74   35.30
  -4   6   0  634.44   35.20
  -4   6   0  554.04   32.20
  -4   6   0  590.54   32.60
   3  -6   0  550.94   30.40
   3  -6   0  564.64   33.00
   3  -6   0  543.05   30.20
   3  -6   0  542.05   30.60
   3  -6   0  578.94   34.00
  -3   6   0  558.94   30.50
  -3   6   0  600.64   32.30
  -3   6   0  577.94   32.60
   2  -6   0 1418.66   74.89
   2  -6   0 1455.55   77.69
   2  -6   0 1389.46   74.79
   2  -6   0 1373.16   74.59
   2  -6   0 1489.35   76.89
  -2   6   0 1428.76   76.09
  -2   6   0 1395.66   74.89
  -2   6   0 1456.65   74.79
  -2   6   0 1480.85   76.49
  -2   6   0 1316.77   74.39
   1  -6   0   21.90    1.80
   1  -6   0   20.40    3.20
   1  -6   0   29.30    3.60
   1  -6   0   21.50    2.10
  -1   6   0   20.60    1.80
  -1   6   0   28.80    3.20
  -1   6   0   22.10    2.30
  -1   6   0   24.40    2.00
  -1   6   0   23.80    2.90
   0  -6   0  239.88   12.70
   0  -6   0  233.18   14.00
   0  -6   0  237.68   14.40
   0  -6   0  238.68   13.00
   0   6   0  238.88   13.10
   0   6   0  240.28   13.90
   0   6   0  233.18   12.80
   0   6   0  226.38   12.70
   0   6   0  221.38   13.60
  -1  -6   0 3239.48  170.88
  -1  -6   0 3189.08  170.68
  -1  -6   0 3249.07  171.08
  -1  -6   0 3241.58  170.28
  -1  -6   0 3221.48  171.18
   1   6   0 3006.10  171.08
   1   6   0 3124.99  170.38
   1   6   0 3361.06  170.68
   1   6   0 3326.57  170.78
   1   6   0 3399.46  170.48
   1   6   0 3306.27  170.98
   1   6   0 3383.26  170.18
  -2  -6   0 3095.39  164.38
  -2  -6   0 3058.29  165.08
  -2  -6   0 3131.39  164.68
  -2  -6   0 3240.78  167.68
  -2  -6   0 3102.39  164.98
   2   6   0 3177.78  164.48
   2   6   0 2964.90  165.28
   2   6   0 3052.59  164.88
   2   6   0 3312.27  165.08
   2   6   0 3332.37  166.78
  -3  -6   0  173.28    9.90
  -3  -6   0  182.68   10.60
  -3  -6   0  183.08    9.80
  -3  -6   0  165.68   10.40
   3   6   0  184.18   10.00
   3   6   0  167.88   10.70
   3   6   0  187.28    9.70
   3   6   0  170.28    9.70
   3   6   0  180.98    9.90
  -4  -6   0  371.36   19.60
  -4  -6   0  362.46   19.60
  -4  -6   0  342.37   20.10
  -4  -6   0  378.86   20.30
   4   6   0  371.16   19.60
   4   6   0  347.57   20.30
   4   6   0  347.57   19.70
   4   6   0  374.96   19.40
   4   6   0  378.96   19.60
   4   6   0  358.86   19.70
  -5  -6   0 3188.18  164.08
  -5  -6   0 2972.50  164.58
  -5  -6   0 3299.47  164.08
   5   6   0 3223.38  164.08
   5   6   0 2853.21  164.58
   5   6   0 3144.49  164.28
   5   6   0 3182.68  163.68
   5   6   0 3267.87  163.98
   5   6   0 3092.09  164.08
  -6  -6   0 5073.39  263.37
  -6  -6   0 5032.00  262.37
   6   6   0 4955.00  262.77
   6   6   0 5084.49  262.47
   6   6   0 5201.88  262.97
   6   6   0 4595.64  262.77
   6   6   0 5192.08  262.47
   6   6   0 5019.60  262.27
  -7  -6   0  458.65   24.60
  -7  -6   0  441.96   24.90
  -7  -6   0  448.06   24.70
   7   6   0  448.36   24.30
   7   6   0  455.95   25.20
   7   6   0  455.95   25.10
   7   6   0  448.76   24.70
  -8  -6   0  568.94   30.30
  -8  -6   0  556.94   30.80
  -8  -6   0  549.15   30.10
   8   6   0  568.64   31.30
   8   6   0  528.75   29.80
   8   6   0  543.15   30.40
   8   6   0  560.44   31.00
  -9  -6   0   13.70    2.60
  -9  -6   0    8.40    3.00
  -9  -6   0   10.00    2.30
   9   6   0   10.20    3.30
   9   6   0    9.90    1.70
   9   6   0   13.60    2.80
   9   6   0   10.10    3.30
 -10  -6   0  281.97   16.40
 -10  -6   0  287.07   16.50
 -10  -6   0  276.27   16.90
 -10  -6   0  259.37   17.60
 -10  -6   0  280.67   17.10
  10   6   0  283.27   17.00
  10   6   0  271.27   15.80
  10   6   0  243.58   17.80
  10   6   0  270.47   18.20
  10   6   0  277.67   16.70
 -11  -6   0    8.80    3.10
 -11  -6   0   15.40    3.70
 -11  -6   0    8.90    3.30
 -11  -6   0    7.60    2.70
 -11  -6   0   10.50    3.30
  11   6   0    7.10    2.90
  11   6   0    9.50    4.70
  11   6   0    6.30    2.90
  11   6   0    6.90    2.30
 -12  -6   0   58.39    6.30
 -12  -6   0   54.19    6.90
 -12  -6   0   51.89    6.10
  12   6   0   64.29    7.60
  12   6   0   53.79    6.90
  12   6   0   52.29    6.90
 -13  -6   0   13.30    4.30
 -13  -6   0   11.60    4.10
  13   6   0    7.30    5.20
  13   6   0   10.80    4.40
  13   6   0   15.70    4.50
 -14  -6   0  138.69   12.00
 -14  -6   0  170.88   12.20
 -14  -6   0  152.68   11.20
  14   6   0  143.99   12.90
  14   6   0  144.09   11.60
 -15  -6   0  257.97   17.60
 -15  -6   0  252.27   17.50
 -15  -6   0  267.47   19.10
  15   6   0  256.97   18.10
  15   6   0  259.57   18.40
 -16  -6   0   66.49    8.10
 -16  -6   0   65.89    8.80
 -16  -6   0   71.59    7.50
  16   6   0   75.59    8.60
  16   6   0   57.79    8.10
  16   6   0   53.99    7.70
  12  -7   0  639.04   38.40
 -12   7   0  676.43   38.80
 -12   7   0  666.63   39.70
  11  -7   0   45.10    6.80
 -11   7   0   37.70    6.70
 -11   7   0   33.40    7.20
  10  -7   0  183.08   14.80
  10  -7   0  203.28   15.30
 -10   7   0  208.88   16.50
 -10   7   0  168.68   14.80
   9  -7   0   17.00    4.70
   9  -7   0    8.00    3.60
   9  -7   0    9.70    4.20
  -9   7   0   18.30    5.30
  -9   7   0    7.20    4.00
  -9   7   0    7.80    4.80
   8  -7   0   17.90    5.80
   8  -7   0   13.20    4.70
   8  -7   0   20.70    5.00
  -8   7   0   18.70    6.30
  -8   7   0   11.60    4.70
  -8   7   0   10.60    5.60
   7  -7   0  252.07   18.60
   7  -7   0  284.17   17.50
   7  -7   0  229.08   16.10
   7  -7   0  230.18   15.80
   7  -7   0  229.78   15.10
  -7   7   0  231.58   15.60
  -7   7   0  204.88   18.10
  -7   7   0  212.88   18.10
   6  -7   0   23.40    3.20
   6  -7   0   20.80    3.60
   6  -7   0   23.10    5.50
   6  -7   0   20.60    3.60
   6  -7   0   18.60    5.40
  -6   7   0   20.20    4.10
  -6   7   0   14.70    5.50
  -6   7   0   19.30    5.90
   5  -7   0    2.50    3.50
   5  -7   0    4.40    1.90
   5  -7   0    7.50    1.90
   5  -7   0   10.00    2.50
   5  -7   0    2.50    4.20
  -5   7   0    6.40    4.40
  -5   7   0    2.20    4.20
  -5   7   0    7.60    2.70
   4  -7   0  236.98   13.80
   4  -7   0  218.88   17.50
   4  -7   0  225.68   13.40
   4  -7   0  230.98   13.20
   4  -7   0  210.98   16.60
  -4   7   0  242.48   16.20
  -4   7   0  224.68   13.70
  -4   7   0  243.38   16.60
   3  -7   0  206.58   14.30
   3  -7   0  190.08   11.40
   3  -7   0  198.28   15.50
   3  -7   0  191.08   11.70
   3  -7   0  183.68   11.10
  -3   7   0  238.98   14.00
  -3   7   0  196.98   11.70
  -3   7   0  212.88   14.30
  -3   7   0  180.58   10.90
   2  -7   0  138.59    8.20
   2  -7   0  163.08   11.70
   2  -7   0  132.79    8.60
   2  -7   0  149.39   10.70
  -2   7   0  151.48   10.60
  -2   7   0  149.39    8.50
  -2   7   0  129.69    8.10
  -2   7   0  151.08   10.00
  -2   7   0  142.79    8.70
   1  -7   0  850.91   45.60
   1  -7   0  795.42   43.50
   1  -7   0  862.21   46.30
   1  -7   0  824.02   43.90
  -1   7   0  824.62   43.60
  -1   7   0  834.72   43.90
  -1   7   0  825.22   45.20
  -1   7   0  829.42   45.00
  -1   7   0  768.52   43.40
   0  -7   0  480.55   25.40
   0  -7   0  471.35   26.60
   0  -7   0  477.95   27.00
   0  -7   0  472.35   25.00
   0   7   0  460.35   26.20
   0   7   0  442.66   24.90
   0   7   0  468.95   25.30
   0   7   0  468.35   26.30
   0   7   0  469.55   25.10
  -1  -7   0 3112.99  168.38
  -1  -7   0 3114.99  168.78
  -1  -7   0 3176.48  167.68
  -1  -7   0 3256.97  167.48
   1   7   0 3174.58  168.48
   1   7   0 3260.67  167.48
   1   7   0 3261.57  167.38
   1   7   0 3294.27  167.18
   1   7   0 3184.28  168.28
   1   7   0 3160.98  167.88
  -2  -7   0 6744.93  378.06
  -2  -7   0 7022.00  373.76
  -2  -7   0 7285.67  378.96
  -2  -7   0 7224.08  373.76
   2   7   0 7150.19  376.46
   2   7   0 6717.63  373.66
   2   7   0 7404.96  373.16
   2   7   0 7401.76  374.16
  -3  -7   0  443.96   24.20
  -3  -7   0  462.75   25.00
  -3  -7   0  449.26   24.00
   3   7   0  469.05   24.30
   3   7   0  434.96   24.10
   3   7   0  435.06   23.90
   3   7   0  447.66   23.90
  -4  -7   0   17.20    1.90
  -4  -7   0   16.40    1.80
  -4  -7   0   18.80    2.40
   4   7   0   18.40    2.00
   4   7   0   17.90    1.70
   4   7   0   16.00    2.00
   4   7   0   18.10    1.60
  -5  -7   0   14.10    1.90
  -5  -7   0   13.60    1.80
  -5  -7   0   18.10    2.40
   5   7   0   15.30    2.40
   5   7   0   19.80    1.80
   5   7   0   13.50    1.80
   5   7   0   17.20    2.10
   5   7   0   19.20    1.90
   5   7   0   15.20    1.50
  -6  -7   0   11.60    1.90
  -6  -7   0   10.50    1.80
   6   7   0   11.10    1.80
   6   7   0   11.30    1.50
   6   7   0   10.50    1.90
   6   7   0   11.20    1.30
   6   7   0   11.80    1.90
   6   7   0   14.50    2.00
  -7  -7   0  109.39    6.70
  -7  -7   0  103.49    6.40
   7   7   0  103.69    6.70
   7   7   0  107.89    7.10
   7   7   0   89.89    6.90
   7   7   0  100.99    6.60
   7   7   0   96.19    6.20
  -8  -7   0  260.07   15.20
  -8  -7   0  266.87   15.00
  -8  -7   0  252.07   14.70
   8   7   0  244.98   14.40
   8   7   0  239.78   15.50
   8   7   0  261.07   14.90
   8   7   0  270.07   15.70
   8   7   0  263.27   15.60
  -9  -7   0 1139.19   60.19
  -9  -7   0 1087.79   60.79
  -9  -7   0 1160.78   60.29
   9   7   0 1108.49   61.49
   9   7   0 1180.08   61.29
   9   7   0 1096.99   59.69
   9   7   0 1101.99   60.29
 -10  -7   0 1516.35   76.59
 -10  -7   0 1415.26   77.49
 -10  -7   0 1493.65   76.59
  10   7   0 1452.05   75.89
  10   7   0 1451.75   77.99
  10   7   0 1444.06   76.69
  10   7   0 1234.48   77.79
 -11  -7   0   56.89    6.70
 -11  -7   0   64.59    5.60
 -11  -7   0   63.59    5.80
 -11  -7   0   68.99    6.90
 -11  -7   0   63.79    6.30
  11   7   0   71.39    7.30
  11   7   0   63.79    7.60
  11   7   0   77.69    7.20
  11   7   0   60.09    5.20
 -12  -7   0  286.57   19.40
 -12  -7   0  308.37   18.90
 -12  -7   0  292.67   18.20
  12   7   0  299.57   19.70
  12   7   0  282.97   18.90
  12   7   0  309.17   20.90
 -13  -7   0   41.30    5.90
 -13  -7   0   31.90    5.70
  13   7   0   32.70    6.70
  13   7   0   38.20    7.30
  13   7   0   43.30    6.50
 -14  -7   0    2.50    2.90
 -14  -7   0    8.30    3.80
  14   7   0    1.40    5.00
  14   7   0    5.20    5.40
  14   7   0    3.00    2.90
 -15  -7   0  155.48   12.50
 -15  -7   0  163.28   12.70
 -15  -7   0  141.39   13.60
  15   7   0  152.08   12.90
  15   7   0  153.58   13.70
 -16  -7   0   34.90    5.50
 -16  -7   0   38.60    6.00
 -16  -7   0   30.40    6.10
  16   7   0   45.00    7.30
  16   7   0   27.40    5.30
  11  -8   0   46.60    7.40
 -11   8   0   48.90    7.70
 -11   8   0   52.39    8.60
  10  -8   0   27.50    6.60
 -10   8   0   25.90    6.60
 -10   8   0   34.90    7.60
   9  -8   0   11.40    4.40
   9  -8   0   -5.60    4.10
  -9   8   0   -2.60    4.30
  -9   8   0   -1.60    5.30
   8  -8   0   63.99    8.80
   8  -8   0   51.89    7.70
   8  -8   0   69.29    8.50
  -8   8   0   51.39    9.10
  -8   8   0   59.39    9.80
  -8   8   0   58.19    7.80
   7  -8   0  191.98   14.60
   7  -8   0  217.98   16.00
   7  -8   0  220.98   17.90
  -7   8   0  183.78   16.60
  -7   8   0  181.08   16.40
  -7   8   0  202.28   14.10
   6  -8   0  199.68   12.70
   6  -8   0  177.18   14.50
   6  -8   0  186.88   16.50
  -6   8   0  135.09   13.90
  -6   8   0  138.89   14.20
  -6   8   0  163.38   11.90
   5  -8   0  103.19   13.20
   5  -8   0  137.89    8.90
   5  -8   0  106.09   11.20
   5  -8   0  147.19    9.50
  -5   8   0  130.19   12.90
  -5   8   0  148.79    9.60
  -5   8   0  132.69   12.50
   4  -8   0  101.99    6.80
   4  -8   0  100.29    6.40
   4  -8   0   82.29   11.10
   4  -8   0   74.29    9.70
   4  -8   0  104.99    7.20
  -4   8   0   95.79    6.10
  -4   8   0   99.99    7.20
  -4   8   0  104.49   10.70
  -4   8   0   98.69   10.30
   3  -8   0  302.17   17.00
   3  -8   0  279.07   16.20
   3  -8   0  289.57   16.60
   3  -8   0  283.17   20.00
   3  -8   0  318.57   21.40
  -3   8   0  278.97   16.10
  -3   8   0  321.87   19.80
  -3   8   0  313.87   19.40
  -3   8   0  279.57   16.80
   2  -8   0  103.99    7.20
   2  -8   0  128.09   10.00
   2  -8   0   99.99    6.50
   2  -8   0  125.09   10.80
  -2   8   0  115.59    9.00
  -2   8   0  109.79    6.50
  -2   8   0  104.29    7.20
  -2   8   0  111.49    6.80
  -2   8   0  113.19    8.90
   1  -8   0   48.70    3.80
   1  -8   0   52.89    6.50
   1  -8   0   44.40    3.30
   1  -8   0   55.19    5.50
  -1   8   0   47.90    5.40
  -1   8   0   48.40    3.50
  -1   8   0   50.69    4.80
  -1   8   0   45.90    3.30
  -1   8   0   48.10    3.80
   0  -8   0   99.09    8.10
   0  -8   0  103.29    6.50
   0  -8   0  106.29    8.00
   0  -8   0  103.29    6.00
   0  -8   0   98.29    5.90
   0   8   0   95.49    7.50
   0   8   0  101.19    6.40
   0   8   0  102.49    7.60
   0   8   0  102.29    6.20
   0   8   0  104.49    6.20
   0   8   0   95.39    6.00
  -1  -8   0  129.49    7.50
  -1  -8   0  123.19    9.00
  -1  -8   0  121.19    8.50
  -1  -8   0  116.99    6.90
   1   8   0  120.09    7.00
   1   8   0  123.29    7.10
   1   8   0  124.69    8.30
   1   8   0  122.99    7.40
   1   8   0  118.99    8.60
   1   8   0  120.89    7.20
  -2  -8   0   96.19    7.10
  -2  -8   0   93.79    5.50
  -2  -8   0   92.59    6.70
  -2  -8   0   88.59    5.80
   2   8   0   88.59    5.60
   2   8   0   93.39    5.50
   2   8   0   88.39    5.70
   2   8   0   86.99    5.80
   2   8   0   94.79    6.60
  -3  -8   0  173.08   10.00
  -3  -8   0  171.48   10.90
  -3  -8   0  168.98    9.70
   3   8   0  172.18   10.70
   3   8   0  174.18    9.80
   3   8   0  172.78    9.60
   3   8   0  168.68    9.90
   3   8   0  169.78    9.60
  -4  -8   0   34.80    3.00
  -4  -8   0   34.10    3.90
  -4  -8   0   31.70    2.60
   4   8   0   39.70    3.20
   4   8   0   36.90    2.80
   4   8   0   31.80    2.60
   4   8   0   36.80    2.60
  -5  -8   0 2362.46  122.39
  -5  -8   0 2272.07  121.49
  -5  -8   0 2274.57  121.39
   5   8   0 2372.76  121.09
   5   8   0 2278.67  121.59
   5   8   0 2327.27  121.39
   5   8   0 2299.57  121.29
   5   8   0 2327.07  121.59
  -6  -8   0 2792.72  147.49
  -6  -8   0 2832.32  147.49
   6   8   0 2835.52  146.99
   6   8   0 2804.02  147.29
   6   8   0 2808.32  147.39
   6   8   0 2799.32  147.69
   6   8   0 2808.72  147.59
  -7  -8   0   49.60    3.90
  -7  -8   0   53.69    4.20
   7   8   0   56.49    3.60
   7   8   0   52.99    4.70
   7   8   0   52.59    3.80
   7   8   0   50.19    4.30
   7   8   0   48.30    4.00
  -8  -8   0  506.75   28.40
  -8  -8   0  519.65   28.70
  -8  -8   0  522.95   28.90
   8   8   0  516.85   28.20
   8   8   0  498.45   28.60
   8   8   0  547.45   29.30
   8   8   0  537.05   29.20
  -9  -8   0  552.94   30.40
  -9  -8   0  529.55   29.70
  -9  -8   0  564.04   30.00
   9   8   0  517.85   29.20
   9   8   0  534.35   29.90
   9   8   0  542.25   30.80
   9   8   0  540.35   30.90
 -10  -8   0 1147.49   60.19
 -10  -8   0 1142.79   59.99
 -10  -8   0 1119.29   60.99
  10   8   0 1080.49   59.39
  10   8   0 1114.09   60.19
  10   8   0 1041.10   61.49
  10   8   0 1166.18   61.59
 -11  -8   0  324.87   18.70
 -11  -8   0  319.57   18.50
 -11  -8   0  295.67   19.70
  11   8   0  313.97   17.80
  11   8   0  277.37   19.90
  11   8   0  319.27   19.00
  11   8   0  322.17   20.80
 -12  -8   0   64.79    8.10
 -12  -8   0   84.39    7.70
 -12  -8   0   74.89    6.90
  12   8   0   75.19    6.40
  12   8   0   90.49   10.10
  12   8   0   71.89    7.10
  12   8   0   71.69    8.00
 -13  -8   0   45.80    6.80
 -13  -8   0   48.90    8.50
 -13  -8   0   38.80    5.40
  13   8   0   42.00    6.90
  13   8   0   38.80    7.70
  13   8   0   30.90    6.30
 -14  -8   0  199.68   14.40
 -14  -8   0  212.28   15.10
  14   8   0  218.28   16.60
  14   8   0  186.58   15.60
  14   8   0  195.48   14.60
 -15  -8   0    6.10    4.10
 -15  -8   0    5.50    4.60
  15   8   0    2.20    4.20
  15   8   0    6.90    5.60
 -16  -8   0   59.59    7.40
 -16  -8   0   69.19    9.50
 -16  -8   0   84.09    9.30
  16   8   0   63.69    8.20
  10  -9   0   11.20    5.60
 -10   9   0    4.30    5.90
 -10   9   0    7.30    5.20
   9  -9   0   97.19    9.80
   9  -9   0   60.29    9.10
  -9   9   0   62.89    9.20
  -9   9   0   78.49   11.20
   8  -9   0  223.08   16.40
   8  -9   0  186.98   15.80
  -8   9   0  200.18   15.10
  -8   9   0  198.98   17.50
   7  -9   0   16.10    5.70
   7  -9   0   25.10    5.00
   7  -9   0   28.50    6.40
  -7   9   0   24.50    4.60
  -7   9   0   15.70    7.10
  -7   9   0    8.40    6.60
   6  -9   0  579.24   34.00
   6  -9   0  579.04   31.30
   6  -9   0  519.95   35.30
  -6   9   0  515.15   30.50
  -6   9   0  426.16   33.90
   5  -9   0   50.59    9.60
   5  -9   0   62.49    6.00
   5  -9   0   52.09    8.70
  -5   9   0   54.19    9.30
  -5   9   0   75.99    9.80
  -5   9   0   68.09    6.40
   4  -9   0    3.20    4.30
   4  -9   0    7.30    2.30
   4  -9   0    5.20    4.00
  -4   9   0    1.50    4.10
  -4   9   0    6.80    2.50
  -4   9   0    5.20    3.60
   3  -9   0  213.08   16.40
   3  -9   0  211.18   13.10
   3  -9   0  214.08   17.60
  -3   9   0  209.48   12.20
  -3   9   0  228.08   16.50
  -3   9   0  212.38   12.90
  -3   9   0  226.08   15.60
   2  -9   0    1.70    1.40
   2  -9   0    5.30    3.70
   2  -9   0    3.80    3.10
  -2   9   0   -0.10    1.20
  -2   9   0    0.70    1.00
  -2   9   0    0.10    1.90
  -2   9   0    1.60    3.00
   1  -9   0 1104.89   60.19
   1  -9   0 1190.88   63.69
   1  -9   0 1162.98   62.79
  -1   9   0 1106.39   60.19
  -1   9   0 1085.59   59.59
  -1   9   0 1100.49   62.09
  -1   9   0 1145.49   61.79
  -1   9   0 1145.09   59.79
   0  -9   0  791.12   43.20
   0  -9   0  853.21   45.80
   0  -9   0  809.42   43.80
   0  -9   0  832.82   46.30
   0   9   0  774.12   43.20
   0   9   0  782.72   45.20
   0   9   0  827.82   43.40
   0   9   0  844.72   43.80
   0   9   0  822.52   43.40
   0   9   0  826.12   45.10
  -1  -9   0  224.18   12.90
  -1  -9   0  218.28   12.40
  -1  -9   0  230.08   14.90
  -1  -9   0  219.28   14.20
   1   9   0  234.18   12.50
   1   9   0  226.78   12.60
   1   9   0  216.28   12.40
   1   9   0  206.98   14.00
   1   9   0  229.98   12.90
   1   9   0  231.38   14.00
  -2  -9   0  483.25   23.70
  -2  -9   0  421.06   24.70
  -2  -9   0  409.66   23.10
  -2  -9   0  432.86   25.30
   2   9   0  436.86   23.20
   2   9   0  421.66   23.60
   2   9   0  427.46   23.20
   2   9   0  429.76   24.60
   2   9   0  412.66   23.40
  -3  -9   0  617.84   34.00
  -3  -9   0  607.24   32.80
  -3  -9   0  608.44   32.50
   3   9   0  582.44   32.30
   3   9   0  630.54   33.80
   3   9   0  619.14   32.60
   3   9   0  599.64   32.80
   3   9   0  602.64   32.30
  -4  -9   0  149.69    9.00
  -4  -9   0  151.58    8.80
  -4  -9   0  148.09    9.90
   4   9   0  149.88    8.90
   4   9   0  147.69    9.20
   4   9   0  160.38    8.60
   4   9   0  150.88    8.70
  -5  -9   0  560.84   30.70
  -5  -9   0  554.54   29.60
  -5  -9   0  533.35   29.70
   5   9   0  571.44   29.20
   5   9   0  538.05   29.70
   5   9   0  545.65   29.40
   5   9   0  536.85   29.60
   5   9   0  541.25   29.70
  -6  -9   0  837.32   45.20
  -6  -9   0  826.22   45.20
  -6  -9   0  861.51   46.30
   6   9   0  871.61   44.80
   6   9   0  867.61   45.20
   6   9   0  848.72   45.50
   6   9   0  827.92   45.10
   6   9   0  832.62   45.40
  -7  -9   0   89.19    6.10
  -7  -9   0   91.99    6.30
   7   9   0   85.49    5.70
   7   9   0   91.99    6.10
   7   9   0   88.59    6.30
   7   9   0   84.99    5.40
   7   9   0   83.69    6.50
  -8  -9   0  313.67   18.20
  -8  -9   0  328.27   18.70
   8   9   0  312.67   18.80
   8   9   0  308.87   18.00
   8   9   0  326.77   18.50
   8   9   0  342.77   18.80
  -9  -9   0  129.29    8.80
  -9  -9   0  126.39    8.40
  -9  -9   0  132.69    9.30
   9   9   0  124.09    8.00
   9   9   0  127.99    9.10
   9   9   0  127.49    9.20
   9   9   0  120.19    8.30
 -10  -9   0  236.58   15.20
 -10  -9   0  223.48   14.20
 -10  -9   0  235.68   14.00
  10   9   0  224.98   13.50
  10   9   0  219.48   15.50
  10   9   0  231.98   14.30
  10   9   0  242.08   15.70
 -11  -9   0   42.30    5.60
 -11  -9   0   42.00    4.50
 -11  -9   0   43.10    4.90
  11   9   0   39.30    5.20
  11   9   0   37.00    6.00
  11   9   0   48.80    6.90
  11   9   0   46.00    3.90
 -12  -9   0  122.79   11.10
 -12  -9   0  138.19   10.20
 -12  -9   0  153.88   10.60
  12   9   0  128.09   12.70
  12   9   0  135.99   11.40
  12   9   0  138.29    9.20
  12   9   0  145.19   10.30
 -13  -9   0  199.58   14.40
 -13  -9   0  211.08   14.50
 -13  -9   0  235.78   16.50
  13   9   0  200.48   17.50
  13   9   0  221.98   15.60
  13   9   0  226.28   15.60
 -14  -9   0  443.36   27.10
 -14  -9   0  455.25   27.50
  14   9   0  434.56   27.50
  14   9   0  431.86   27.40
  14   9   0  428.16   28.70
 -15  -9   0    1.90    4.50
 -15  -9   0   25.30    6.40
  15   9   0    1.80    3.90
  15   9   0    6.30    6.20
  15   9   0    4.50    3.40
 -16  -9   0  214.28   18.60
 -16  -9   0  254.27   19.00
 -16  -9   0  242.98   16.60
  16   9   0  243.88   17.40
  16   9   0  231.08   18.00
   9 -10   0    0.10    2.90
   9 -10   0   -6.80    4.30
  -9  10   0    4.90    5.10
  -9  10   0   -7.80    5.80
   8 -10   0    2.30    4.60
   8 -10   0   -4.60    4.50
  -8  10   0    4.90    4.00
  -8  10   0    1.50    6.50
   7 -10   0   12.90    5.70
   7 -10   0   13.80    5.20
  -7  10   0   -3.90    6.00
  -7  10   0    5.60    3.50
   6 -10   0  126.29   13.70
   6 -10   0  101.89    9.90
   6 -10   0  119.39   12.70
  -6  10   0   77.39   11.80
  -6  10   0   84.69   12.90
  -6  10   0  116.89    9.70
   5 -10   0  172.48   17.70
   5 -10   0  185.58   16.30
   5 -10   0  229.68   13.70
  -5  10   0  224.28   13.60
  -5  10   0  193.78   17.90
  -5  10   0  165.38   16.70
   4 -10   0   94.09   12.10
   4 -10   0  111.69    7.90
   4 -10   0   88.19   10.70
  -4  10   0  100.29    8.00
  -4  10   0  105.69   12.30
  -4  10   0  112.59   12.30
   3 -10   0  268.27   16.90
   3 -10   0  308.57   21.80
   3 -10   0  288.37   22.90
  -3  10   0  298.97   20.60
  -3  10   0  278.77   17.00
  -3  10   0  303.17   20.50
   2 -10   0  242.98   18.40
   2 -10   0  232.38   14.10
   2 -10   0  231.88   17.40
  -2  10   0  240.28   16.30
  -2  10   0  217.18   14.00
  -2  10   0  239.38   13.30
  -2  10   0  241.18   16.80
   1 -10   0  458.75   27.10
   1 -10   0  418.16   23.80
   1 -10   0  429.36   27.40
  -1  10   0  419.46   25.90
  -1  10   0  409.66   23.10
  -1  10   0  426.16   23.90
  -1  10   0  415.96   23.40
  -1  10   0  432.76   25.80
   0 -10   0  426.76   23.20
   0 -10   0  446.16   25.80
   0 -10   0  441.46   26.20
   0 -10   0  392.96   22.50
   0  10   0  410.76   23.20
   0  10   0  403.76   22.70
   0  10   0  409.56   24.70
   0  10   0  425.66   25.10
   0  10   0  411.76   22.80
  -1 -10   0   43.60    5.60
  -1 -10   0   41.00    5.30
  -1 -10   0   41.50    3.90
  -1 -10   0   38.50    3.00
   1  10   0   41.70    5.00
   1  10   0   40.40    3.90
   1  10   0   40.10    3.20
   1  10   0   36.10    3.20
   1  10   0   41.00    5.20
  -2 -10   0   10.00    2.50
  -2 -10   0    7.60    1.40
  -2 -10   0    7.90    1.60
   2  10   0    9.70    1.70
   2  10   0    6.00    2.00
   2  10   0    7.30    1.50
   2  10   0    8.60    1.40
   2  10   0    9.80    2.50
  -3 -10   0  872.51   46.60
  -3 -10   0  867.81   48.00
  -3 -10   0  856.81   46.20
   3  10   0  859.21   46.10
   3  10   0  897.31   46.70
   3  10   0  853.81   47.10
   3  10   0  874.21   47.80
   3  10   0  876.71   46.40
   3  10   0  880.21   46.20
  -4 -10   0  368.66   20.40
  -4 -10   0  384.06   22.00
  -4 -10   0  377.86   20.80
   4  10   0  357.56   20.30
   4  10   0  377.76   20.30
   4  10   0  372.36   20.60
   4  10   0  382.26   20.80
  -5 -10   0   33.80    4.20
  -5 -10   0   26.80    3.00
  -5 -10   0   27.60    2.70
   5  10   0   26.30    2.60
   5  10   0   25.50    2.80
   5  10   0   30.80    2.50
   5  10   0   26.90    3.10
  -6 -10   0  195.78   11.90
  -6 -10   0  179.88   10.60
  -6 -10   0  177.48   10.60
   6  10   0  182.98   11.00
   6  10   0  171.18   10.40
   6  10   0  173.98   10.10
   6  10   0  180.38   10.90
   6  10   0  170.08   10.50
  -7 -10   0  576.74   31.70
  -7 -10   0  586.04   31.80
   7  10   0  597.54   31.60
   7  10   0  585.44   32.20
   7  10   0  572.94   31.80
   7  10   0  572.24   31.70
   7  10   0  588.24   31.10
  -8 -10   0  271.27   16.10
  -8 -10   0  279.37   16.40
   8  10   0  279.17   16.30
   8  10   0  289.07   17.00
   8  10   0  279.77   15.90
   8  10   0  279.37   16.50
   8  10   0  287.97   15.50
  -9 -10   0  344.77   20.40
  -9 -10   0  370.16   21.10
  -9 -10   0  367.96   21.00
   9  10   0  379.16   21.50
   9  10   0  372.46   21.40
   9  10   0  359.26   20.30
   9  10   0  344.97   20.60
 -10 -10   0 1122.89   59.79
 -10 -10   0 1063.29   59.19
 -10 -10   0 1124.69   60.39
  10  10   0 1054.29   58.89
  10  10   0 1161.68   60.79
  10  10   0 1103.69   60.89
  10  10   0 1105.59   59.59
 -11 -10   0    2.20    2.60
 -11 -10   0    3.70    2.70
 -11 -10   0    0.10    3.60
  11  10   0    1.30    2.80
  11  10   0   -0.90    1.90
  11  10   0    3.30    3.50
  11  10   0    1.30    2.10
 -12 -10   0  347.77   20.70
 -12 -10   0  341.07   21.90
 -12 -10   0  355.06   20.40
  12  10   0  343.77   20.90
  12  10   0  318.47   19.60
  12  10   0  357.16   23.20
  12  10   0  319.57   22.20
 -13 -10   0  115.39   12.20
 -13 -10   0  138.99   10.80
 -13 -10   0  129.39   10.40
  13  10   0  144.29   14.40
  13  10   0  130.69   12.00
  13  10   0  134.79   10.50
 -14 -10   0   51.69    6.50
 -14 -10   0   49.80    8.00
  14  10   0   47.80    6.60
  14  10   0   45.40    8.10
  14  10   0   51.49    7.70
 -15 -10   0   18.80    5.00
 -15 -10   0   17.00    4.70
  15  10   0   18.10    5.50
  15  10   0   15.60    7.30
  15  10   0   15.80    6.30
 -16 -10   0   90.19   10.00
 -16 -10   0   94.59   10.80
  16  10   0   85.99   11.50
  16  10   0  104.59   10.50
  16  10   0   79.29   11.60
   8 -11   0   57.89    9.10
  -8  11   0   72.09   11.30
  -8  11   0   66.59    9.10
   7 -11   0   32.40    7.40
   7 -11   0   29.70    6.60
  -7  11   0   22.40    5.10
  -7  11   0   17.90    8.80
   6 -11   0   45.00    8.50
   6 -11   0   42.30    6.10
  -6  11   0   13.50    8.20
  -6  11   0   38.60    6.20
   5 -11   0   55.59    6.40
   5 -11   0   53.59    9.70
  -5  11   0   52.59    9.60
  -5  11   0   63.49    6.90
   4 -11   0   16.70    6.90
   4 -11   0   25.60    4.40
   4 -11   0   13.10    7.30
  -4  11   0   16.90    5.80
  -4  11   0   23.80    6.40
  -4  11   0   22.90    4.10
   3 -11   0   11.40    2.70
   3 -11   0    8.60    5.90
   3 -11   0   19.20    6.20
  -3  11   0   11.30    5.40
  -3  11   0   11.80    3.20
  -3  11   0   13.60    5.50
  -3  11   0   11.70    3.00
   2 -11   0  395.46   24.00
   2 -11   0  429.36   29.30
   2 -11   0  436.26   28.30
  -2  11   0  446.06   27.20
  -2  11   0  392.26   23.90
  -2  11   0  419.06   27.20
  -2  11   0  446.76   23.80
   1 -11   0  637.24   36.70
   1 -11   0  731.43   40.80
   1 -11   0  697.63   41.20
  -1  11   0  649.04   36.70
  -1  11   0  665.33   39.40
  -1  11   0  672.33   39.10
  -1  11   0  673.43   36.10
  -1  11   0  657.03   36.30
   0 -11   0  233.28   16.40
   0 -11   0  233.38   16.10
   0 -11   0  213.58   13.00
   0 -11   0  209.78   12.20
   0  11   0  211.68   13.10
   0  11   0  221.98   12.60
   0  11   0  210.68   14.60
   0  11   0  220.38   15.10
   0  11   0  212.68   12.70
  -1 -11   0  336.37   20.70
  -1 -11   0  312.67   17.60
  -1 -11   0  320.87   18.30
  -1 -11   0  324.37   20.90
   1  11   0  317.77   18.50
   1  11   0  317.07   19.90
   1  11   0  322.87   20.40
   1  11   0  320.17   17.90
   1  11   0  322.67   17.90
  -2 -11   0   75.29    4.90
  -2 -11   0   79.59    5.80
  -2 -11   0   66.49    6.70
   2  11   0   76.39    5.20
   2  11   0   71.29    5.20
   2  11   0   77.99    5.50
   2  11   0   69.99    7.00
  -3 -11   0 2595.74  137.99
  -3 -11   0 2560.24  135.79
  -3 -11   0 2545.65  136.29
   3  11   0 2593.64  136.39
   3  11   0 2637.94  135.79
   3  11   0 2605.24  136.09
  -4 -11   0 1916.91  100.39
  -4 -11   0 1906.01  102.29
  -4 -11   0 1893.61  100.79
   4  11   0 1916.21  100.19
   4  11   0 1952.30  100.69
   4  11   0 1871.31  100.19
   4  11   0 1901.11  100.89
  -5 -11   0    9.60    1.80
  -5 -11   0    6.00    1.60
  -5 -11   0    3.00    2.60
   5  11   0    4.60    1.30
   5  11   0   12.20    2.40
   5  11   0    6.30    1.80
   5  11   0    4.20    1.30
  -6 -11   0  129.59    8.00
  -6 -11   0  124.09    9.50
  -6 -11   0  113.09    7.90
   6  11   0  135.79    8.20
   6  11   0  137.49    8.50
   6  11   0  123.99    7.40
   6  11   0  121.49    7.90
   6  11   0  116.49    7.60
  -7 -11   0    0.40    1.40
  -7 -11   0    7.30    2.20
   7  11   0    1.00    1.50
   7  11   0    1.30    1.10
   7  11   0   15.00    2.50
   7  11   0    1.40    1.50
   7  11   0    1.20    1.30
  -8 -11   0    1.80    1.50
  -8 -11   0    3.40    2.20
   8  11   0    7.60    2.10
   8  11   0    4.00    1.30
   8  11   0    1.30    1.90
   8  11   0    2.30    1.50
   8  11   0   -0.40    1.60
  -9 -11   0    0.00    1.50
  -9 -11   0    2.50    2.60
   9  11   0   -0.10    1.60
   9  11   0    2.20    1.70
   9  11   0    3.90    1.60
   9  11   0    4.60    3.10
 -10 -11   0   12.00    3.60
 -10 -11   0    8.30    2.50
 -10 -11   0    6.20    2.60
  10  11   0    9.00    3.50
  10  11   0    6.20    2.90
  10  11   0    5.80    2.30
  10  11   0    8.70    3.90
 -11 -11   0  199.98   13.70
 -11 -11   0  195.98   12.30
 -11 -11   0  209.98   13.10
  11  11   0  179.08   11.90
  11  11   0  180.08   12.80
  11  11   0  210.98   14.70
  11  11   0  176.88   14.10
 -12 -11   0  498.65   28.80
 -12 -11   0  480.75   30.50
 -12 -11   0  517.75   28.80
  12  11   0  558.04   31.30
  12  11   0  509.85   28.90
  12  11   0  434.26   30.30
  12  11   0  502.95   28.10
 -13 -11   0   22.60    5.30
 -13 -11   0   30.20    5.00
 -13 -11   0   33.60    4.70
  13  11   0   26.50    7.60
  13  11   0   27.80    5.20
  13  11   0   28.50    5.40
 -14 -11   0  177.48   14.20
 -14 -11   0  201.08   13.90
  14  11   0  168.58   14.10
  14  11   0  163.28   13.10
  14  11   0  181.98   17.20
 -15 -11   0   28.70    6.20
 -15 -11   0   31.50    6.90
  15  11   0   33.00    6.40
  15  11   0   42.20    7.80
  15  11   0   34.20    6.30
 -16 -11   0   91.39   10.30
 -16 -11   0  105.89    9.80
  16  11   0   83.09   11.10
  16  11   0   94.19    9.50
  16  11   0  101.69   12.70
   7 -12   0   85.19   10.90
   7 -12   0   78.29   10.00
  -7  12   0   66.29    8.50
  -7  12   0   59.69   11.50
   6 -12   0  314.47   21.50
   6 -12   0  361.76   25.30
  -6  12   0  306.27   21.50
   5 -12   0    8.30    4.90
   5 -12   0    9.40    4.40
  -5  12   0    8.70    3.30
  -5  12   0    4.50    7.10
  -5  12   0    4.20    3.90
   4 -12   0    1.00    4.00
   4 -12   0    0.70    3.30
  -4  12   0    0.00    2.30
  -4  12   0    6.10    2.70
  -4  12   0    5.40    6.00
   3 -12   0   91.09   14.90
   3 -12   0   87.79   11.50
   3 -12   0   91.59    8.10
  -3  12   0   83.99   13.00
  -3  12   0  102.69    7.40
  -3  12   0   95.59    7.50
  -3  12   0   97.19   10.90
   2 -12   0   61.39   10.00
   2 -12   0   60.99   10.80
   2 -12   0   58.49    5.80
  -2  12   0   58.49    5.80
  -2  12   0   64.09    5.20
  -2  12   0   69.39    9.40
  -2  12   0   57.19    8.40
   1 -12   0 1062.59   59.39
   1 -12   0 1060.79   60.19
   1 -12   0  967.80   54.49
  -1  12   0  963.30   54.49
  -1  12   0  997.60   57.79
  -1  12   0 1029.00   57.39
  -1  12   0  999.30   54.19
   0 -12   0  734.03   42.20
   0 -12   0  843.62   46.20
   0 -12   0  802.62   46.50
   0  12   0  784.92   41.80
   0  12   0  770.22   41.80
   0  12   0  752.92   42.30
   0  12   0  773.12   45.00
   0  12   0  761.82   44.30
  -1 -12   0  416.86   23.60
  -1 -12   0  421.36   26.40
   1  12   0  411.96   23.70
   1  12   0  411.86   25.50
   1  12   0  423.56   23.30
   1  12   0  434.16   23.20
  -2 -12   0  220.48   12.70
  -2 -12   0  225.08   15.70
  -2 -12   0  211.18   13.30
   2  12   0  223.48   14.80
   2  12   0  228.38   13.60
   2  12   0  227.58   12.90
   2  12   0  223.38   13.10
  -3 -12   0   13.20    2.00
  -3 -12   0   13.90    3.40
  -3 -12   0    9.00    2.50
   3  12   0   13.50    2.40
   3  12   0   14.60    2.10
   3  12   0   13.50    2.40
  -4 -12   0  170.78   10.20
  -4 -12   0  175.28   12.50
  -4 -12   0  163.88   10.50
   4  12   0  169.78   10.60
   4  12   0  164.38    9.90
   4  12   0  181.48   10.90
  -5 -12   0    3.50    2.90
  -5 -12   0    2.90    1.60
  -5 -12   0    6.10    1.80
   5  12   0    7.60    2.50
   5  12   0    6.50    1.30
   5  12   0    8.10    2.30
  -6 -12   0  138.29    9.10
  -6 -12   0  151.98    9.00
  -6 -12   0  141.39   10.80
   6  12   0  142.09    9.30
   6  12   0  123.39    8.40
   6  12   0  141.69    9.30
   6  12   0  142.59    8.80
   6  12   0  132.19    8.20
  -7 -12   0 2298.87  124.29
  -7 -12   0 2381.96  124.39
   7  12   0 2416.06  124.59
   7  12   0 2326.97  124.69
   7  12   0 2334.67  123.59
   7  12   0 2383.66  124.29
  -8 -12   0 1611.04   85.19
  -8 -12   0 1568.04   84.79
   8  12   0 1635.04   85.09
   8  12   0 1600.94   84.89
   8  12   0 1594.14   85.49
   8  12   0 1571.24   84.69
  -9 -12   0   20.80    3.10
  -9 -12   0   28.30    4.10
   9  12   0   28.20    4.60
   9  12   0   18.00    3.10
   9  12   0   21.00    2.90
   9  12   0   20.90    3.50
 -10 -12   0  534.25   29.90
 -10 -12   0  517.95   29.60
 -10 -12   0  528.65   29.10
  10  12   0  493.95   29.20
  10  12   0  516.75   28.70
  10  12   0  514.95   30.10
  10  12   0  507.05   30.20
 -11 -12   0  348.47   21.30
 -11 -12   0  370.26   22.20
 -11 -12   0  368.66   23.10
  11  12   0  379.26   22.10
  11  12   0  352.96   23.00
  11  12   0  365.36   21.00
  11  12   0  400.06   23.40
 -12 -12   0  223.98   13.70
 -12 -12   0  205.18   13.60
 -12 -12   0  220.78   15.80
  12  12   0  203.18   13.00
  12  12   0  177.78   14.50
  12  12   0  195.48   16.10
  12  12   0  192.68   13.90
 -13 -12   0    3.10    2.80
 -13 -12   0    3.10    3.70
 -13 -12   0    3.60    3.60
  13  12   0    0.10    4.30
  13  12   0    2.60    4.30
  13  12   0    3.10    4.10
 -14 -12   0   61.59    7.20
 -14 -12   0   66.99    7.20
 -14 -12   0   70.39    9.50
  14  12   0   64.49    8.00
  14  12   0   49.10   10.10
 -15 -12   0  105.69   10.70
 -15 -12   0  112.79   10.90
  15  12   0   89.99    9.90
  15  12   0  103.39   13.60
   6 -13   0  241.28   17.30
   6 -13   0  243.98   20.10
  -6  13   0  157.88   20.80
  -6  13   0  212.18   16.20
  -6  13   0  183.48   15.00
   5 -13   0   -2.00    6.20
   5 -13   0    3.30    4.40
  -5  13   0    4.20    7.60
  -5  13   0    6.00    3.20
  -5  13   0    5.10    3.20
   4 -13   0   37.10    9.90
   4 -13   0   57.19    6.40
  -4  13   0   49.99    6.40
  -4  13   0   40.40    8.70
  -4  13   0   55.09    6.50
   3 -13   0   95.19   13.80
   3 -13   0   94.99    8.20
  -3  13   0  100.09   13.00
  -3  13   0  103.99    8.20
  -3  13   0  113.29    8.60
   2 -13   0   61.89    6.00
   2 -13   0   79.29   12.00
  -2  13   0   58.39    5.80
  -2  13   0   52.39    8.20
  -2  13   0   66.09    6.00
   1 -13   0  122.59    9.10
   1 -13   0  114.49   14.80
   1 -13   0  126.79   12.80
  -1  13   0  129.09   11.40
  -1  13   0  132.79    8.50
  -1  13   0   99.09    8.80
   0 -13   0   37.90    4.30
   0 -13   0   43.30    7.80
   0  13   0   39.20    3.80
   0  13   0   34.30    4.20
   0  13   0   31.90    5.40
  -1 -13   0   36.40    6.80
  -1 -13   0   29.00    3.70
   1  13   0   38.60    6.00
   1  13   0   31.40    3.90
   1  13   0   33.90    3.80
   1  13   0   34.20    3.40
  -2 -13   0  245.48   17.20
  -2 -13   0  222.68   14.10
   2  13   0  242.78   14.00
   2  13   0  219.48   15.80
   2  13   0  248.48   13.80
   2  13   0  229.18   14.20
  -3 -13   0 1364.36   74.09
  -3 -13   0 1310.57   71.69
   3  13   0 1355.36   71.89
   3  13   0 1345.17   71.59
   3  13   0 1337.97   71.09
  -4 -13   0  823.42   46.90
  -4 -13   0  816.22   45.00
  -4 -13   0  829.92   44.50
   4  13   0  857.51   45.00
   4  13   0  835.82   45.10
   4  13   0  808.42   44.20
  -5 -13   0  133.29   10.60
  -5 -13   0  126.59    8.50
  -5 -13   0  129.59    8.30
   5  13   0  129.49    9.00
   5  13   0  120.19    7.80
   5  13   0  125.49    8.50
  -6 -13   0   42.90    4.20
  -6 -13   0   36.30    5.80
  -6 -13   0   38.60    4.40
   6  13   0   34.80    3.90
   6  13   0   36.50    3.40
   6  13   0   39.30    4.50
   6  13   0   37.40    4.10
  -7 -13   0 1177.38   64.19
  -7 -13   0 1219.48   64.29
   7  13   0 1228.48   64.69
   7  13   0 1170.68   64.09
   7  13   0 1194.48   64.39
  -8 -13   0 1626.04   87.39
  -8 -13   0 1620.54   87.19
   8  13   0 1646.84   87.39
   8  13   0 1644.04   87.79
   8  13   0 1648.44   87.09
  -9 -13   0   30.90    3.80
  -9 -13   0   37.10    4.80
   9  13   0   28.90    4.90
   9  13   0   27.70    3.50
   9  13   0   28.40    3.90
 -10 -13   0   43.70    5.20
 -10 -13   0   46.10    5.10
 -10 -13   0   43.80    5.40
  10  13   0   40.00    4.30
  10  13   0   50.79    5.60
  10  13   0   43.10    5.70
 -11 -13   0  245.18   15.20
 -11 -13   0  235.78   16.40
 -11 -13   0  223.98   14.30
  11  13   0  213.68   15.00
  11  13   0  217.48   13.90
  11  13   0  247.68   16.90
 -12 -13   0  142.29   11.00
 -12 -13   0  162.98   12.60
 -12 -13   0  152.08   11.20
  12  13   0  151.38   10.10
  12  13   0  153.48   12.90
  12  13   0  139.79   11.50
 -13 -13   0   42.80    5.20
 -13 -13   0   23.90    6.60
 -13 -13   0   36.70    5.80
  13  13   0   36.30    5.30
  13  13   0   27.70    7.90
 -14 -13   0  102.09    8.80
 -14 -13   0   96.19    8.90
 -14 -13   0   91.19   10.20
  14  13   0  106.99   10.30
  14  13   0   88.89   12.60
 -15 -13   0  237.18   18.00
 -15 -13   0  235.78   16.70
  15  13   0  206.08   16.90
  15  13   0  209.38   19.00
   4 -14   0   18.70    5.20
   4 -14   0   25.20    9.00
  -4  14   0   31.00    5.80
  -4  14   0   26.20    9.70
  -4  14   0   35.50    5.20
   3 -14   0    0.10    6.50
   3 -14   0   10.70    4.40
  -3  14   0   -1.90    6.30
  -3  14   0    3.50    3.90
  -3  14   0    1.80    2.50
   2 -14   0    9.40    7.40
   2 -14   0    8.60    3.70
  -2  14   0    5.30    6.30
  -2  14   0   15.50    4.10
  -2  14   0   11.50    3.40
   1 -14   0    1.10    2.20
   1 -14   0    2.50    4.50
  -1  14   0    2.10    1.90
  -1  14   0   -0.30    2.10
  -1  14   0   -0.50    3.30
   0 -14   0    5.30    2.30
   0 -14   0   10.10    6.10
   0  14   0    7.50    3.60
   0  14   0    3.30    3.00
   0  14   0    5.80    2.40
  -1 -14   0  303.87   18.60
  -1 -14   0  364.46   23.40
   1  14   0  295.07   17.90
   1  14   0  314.87   18.70
   1  14   0  307.27   21.20
  -2 -14   0   75.09    6.80
  -2 -14   0   81.89    8.90
   2  14   0   74.39    6.50
   2  14   0   82.59    6.10
  -3 -14   0  520.85   29.40
  -3 -14   0  524.85   32.10
   3  14   0  513.05   29.40
   3  14   0  552.74   29.50
   3  14   0  508.05   28.70
  -4 -14   0  325.27   19.00
  -4 -14   0  320.17   21.20
   4  14   0  310.87   18.10
   4  14   0  317.67   19.10
   4  14   0  331.97   19.00
  -5 -14   0   18.10    4.10
  -5 -14   0   18.60    3.00
   5  14   0   18.30    3.50
   5  14   0   17.90    2.50
   5  14   0   21.00    3.70
  -6 -14   0   36.30    4.60
  -6 -14   0   36.90    3.90
  -6 -14   0   41.90    6.40
   6  14   0   37.10    4.30
   6  14   0   39.00    4.20
   6  14   0   44.10    4.90
  -7 -14   0  213.78   13.30
  -7 -14   0  207.68   13.30
   7  14   0  205.98   13.00
   7  14   0  201.78   13.50
   7  14   0  227.38   13.90
  -8 -14   0   41.70    4.70
  -8 -14   0   46.30    4.70
   8  14   0   40.10    5.10
   8  14   0   48.30    4.90
   8  14   0   44.80    4.90
  -9 -14   0    9.90    3.30
  -9 -14   0   15.50    3.70
   9  14   0   10.90    3.50
   9  14   0   13.70    4.20
   9  14   0    7.70    3.00
 -10 -14   0  201.58   13.20
 -10 -14   0  218.08   14.40
 -10 -14   0  208.38   14.20
  10  14   0  196.18   13.20
  10  14   0  217.18   14.70
  10  14   0  207.38   13.50
 -11 -14   0 1525.75   81.89
 -11 -14   0 1546.65   82.69
 -11 -14   0 1428.96   80.89
  11  14   0 1427.86   80.49
  11  14   0 1612.44   83.29
  11  14   0 1523.65   81.39
 -12 -14   0  959.50   52.49
 -12 -14   0  966.50   53.29
 -12 -14   0  954.20   54.29
  12  14   0  967.20   54.89
  12  14   0  914.21   52.49
 -13 -14   0   10.00    4.40
 -13 -14   0   13.00    3.50
 -13 -14   0    9.10    5.60
  13  14   0   13.40    6.70
  13  14   0   11.80    4.70
 -14 -14   0  258.67   17.30
 -14 -14   0  246.68   18.50
 -14 -14   0  237.78   16.80
  14  14   0  243.48   20.20
  14  14   0  261.67   17.90
   3 -15   0   -0.60    2.80
   3 -15   0   -2.60    6.90
  -3  15   0    0.10    5.10
  -3  15   0    1.50    3.50
  -3  15   0   -2.20    2.70
   2 -15   0    8.80    3.30
   2 -15   0    9.90    6.60
  -2  15   0    8.50    3.20
  -2  15   0   11.10    3.60
  -2  15   0    5.70    7.10
   1 -15   0   -0.40    2.20
   1 -15   0   -0.40    6.80
  -1  15   0    1.20    2.30
  -1  15   0    0.20    2.70
  -1  15   0   -2.80    4.90
   0 -15   0  126.79   15.00
   0 -15   0  101.29    8.90
   0  15   0  109.49    8.20
   0  15   0  112.39   11.30
   0  15   0  110.89    9.20
  -1 -15   0   51.69    9.50
  -1 -15   0   54.59    5.40
   1  15   0   50.39    8.00
   1  15   0   49.20    4.90
   1  15   0   43.00    5.20
  -2 -15   0    6.50    4.10
  -2 -15   0    0.50    3.00
   2  15   0    6.80    2.50
   2  15   0    3.90    2.50
  -3 -15   0   16.00    3.70
  -3 -15   0   19.60    4.90
   3  15   0   23.10    3.10
   3  15   0   17.40    3.90
  -4 -15   0   65.09    7.90
  -4 -15   0   61.39    5.80
   4  15   0   72.59    6.60
   4  15   0   65.59    6.40
  -5 -15   0  576.74   35.40
  -5 -15   0  609.74   33.10
   5  15   0  577.14   33.00
   5  15   0  605.94   33.40
   5  15   0  567.94   32.90
  -6 -15   0   18.60    4.60
  -6 -15   0   20.40    4.00
   6  15   0   23.00    3.60
   6  15   0   20.80    3.90
   6  15   0   25.60    4.30
  -7 -15   0  822.42   44.90
   7  15   0  854.71   45.70
   7  15   0  817.32   44.80
   7  15   0  782.52   45.10
  -8 -15   0  589.04   33.80
  -8 -15   0  632.34   34.40
   8  15   0  614.24   34.20
   8  15   0  602.04   33.90
   8  15   0  589.64   34.80
  -9 -15   0    4.30    2.40
  -9 -15   0    4.80    2.60
   9  15   0    2.60    2.90
   9  15   0    1.90    3.00
   9  15   0    5.10    2.70
 -10 -15   0   66.49    7.30
 -10 -15   0   55.49    6.10
  10  15   0   58.89    7.60
  10  15   0   52.89    5.40
  10  15   0   57.59    6.70
 -11 -15   0  183.58   12.70
 -11 -15   0  190.48   13.40
 -11 -15   0  150.98   12.00
  11  15   0  170.08   14.40
  11  15   0  160.48   11.90
  11  15   0  166.38   11.70
 -12 -15   0  176.98   12.70
 -12 -15   0  189.18   13.60
 -12 -15   0  198.98   15.80
  12  15   0  193.48   14.00
  12  15   0  194.78   15.50
 -13 -15   0   -0.20    2.80
 -13 -15   0    5.30    5.60
 -13 -15   0    4.50    4.00
  13  15   0    6.10    6.40
  13  15   0    4.30    4.50
   1 -16   0   66.79    7.20
   1 -16   0   63.09   13.10
  -1  16   0   56.79    6.00
  -1  16   0   63.89   10.50
  -1  16   0   54.79    6.90
   0 -16   0   36.20    9.70
   0 -16   0   29.80    5.20
   0  16   0   37.70    7.90
   0  16   0   32.70    4.00
   0  16   0   29.90    5.30
  -1 -16   0  433.46   25.30
  -1 -16   0  479.75   31.80
   1  16   0  418.86   25.40
   1  16   0  415.16   24.60
  -2 -16   0  179.78   15.30
  -2 -16   0  158.38   11.60
   2  16   0  145.49   11.70
  -3 -16   0   12.90    4.80
  -3 -16   0   17.90    3.50
   3  16   0   10.00    3.80
  -4 -16   0   20.80    5.10
  -4 -16   0   14.20    3.20
   4  16   0   13.50    4.00
  -5 -16   0   58.19    6.30
  -5 -16   0   63.29    8.30
   5  16   0   63.29    8.70
   5  16   0   65.59    6.70
   5  16   0   56.59    5.90
  -6 -16   0    8.50    3.60
  -6 -16   0   18.60    5.70
   6  16   0   35.20    4.90
   6  16   0   12.60    3.80
   6  16   0    7.80    3.70
  -7 -16   0   68.09    7.00
   7  16   0   81.29    7.30
   7  16   0   82.79    8.00
   7  16   0   80.79    7.60
  -8 -16   0    1.70    2.40
   8  16   0   -1.40    3.10
   8  16   0    1.30    3.40
   8  16   0    5.30    2.80
  -9 -16   0  429.16   25.30
   9  16   0  422.46   25.60
   9  16   0  456.35   27.20
   9  16   0  446.56   25.60
 -10 -16   0   67.29    7.80
 -10 -16   0   67.49    6.70
  10  16   0   76.09    7.00
  10  16   0   72.19    7.10
  10  16   0   72.79    8.90
 -11 -16   0  215.08   15.80
 -11 -16   0  240.68   17.40
 -11 -16   0  223.58   15.30
  11  16   0  230.58   14.60
  11  16   0  241.28   17.20
  11  16   0  235.28   15.80
 -12 -16   0  172.18   12.90
 -12 -16   0  177.98   13.30
  12  16   0  169.28   13.40
  12  16   0  186.98   16.00
  -2 -17   0    4.40    3.70
  -2 -17   0    7.50    5.10
   2  17   0   11.20    4.10
  -3 -17   0    2.20    2.50
  -3 -17   0    1.30    5.30
   3  17   0    3.90    3.70
  -4 -17   0  281.57   18.30
  -4 -17   0  307.57   22.20
   4  17   0  303.97   18.40
   4  17   0  276.37   18.40
  -5 -17   0  805.72   46.70
  -5 -17   0  743.83   43.00
   5  17   0  768.12   43.20
   5  17   0  784.92   43.50
  -6 -17   0  197.38   15.60
  -6 -17   0  209.48   13.20
   6  17   0  183.28   13.40
   6  17   0  189.68   13.70
  -7 -17   0    0.60    2.50
   7  17   0    0.10    2.40
   7  17   0    6.20    3.60
   7  17   0    0.60    3.50
  -8 -17   0  162.88   11.30
   8  17   0  152.58   12.00
   8  17   0  162.18   11.80
  -9 -17   0  541.05   31.50
   9  17   0  543.85   31.90
   9  17   0  600.94   33.90
   9  17   0  538.35   31.80
 -10 -17   0  210.38   14.10
 -10 -17   0  204.58   15.70
  10  17   0  205.58   14.40
  10  17   0  249.88   16.60
  10  17   0  211.68   14.50
   9  17  -1   53.49    6.30
   9  17  -1   57.99    6.90
   9  17  -1   50.19    6.10
  -9 -17   1   56.29    6.70
  -9 -17   1   67.49    7.40
   8  17  -1  129.99   10.20
   8  17  -1  156.58   11.80
   8  17  -1  129.99   10.40
  -8 -17   1  124.89   10.60
   7  17  -1  163.68   12.60
   7  17  -1  165.48   11.60
   7  17  -1  151.58   11.40
  -7 -17   1  150.78   11.80
   6  17  -1  236.78   15.00
   6  17  -1  222.38   15.20
  -6 -17   1  241.78   15.50
   5  17  -1 1344.97   72.39
   5  17  -1 1338.97   72.49
  -5 -17   1 1319.57   72.19
   4  17  -1  261.87   17.20
  -4 -17   1  248.58   16.20
  -4 -17   1  264.37   20.60
   3  17  -1   54.09    6.70
  -3 -17   1   65.69    6.90
  -3 -17   1   58.09    9.90
   2  17  -1   73.79    7.10
  -2 -17   1   64.89    6.60
  -2 -17   1   70.39   11.30
  11  16  -1  105.69   10.30
  11  16  -1  132.39   11.10
 -11 -16   1  104.99    8.90
 -11 -16   1  116.49   10.20
  10  16  -1  171.08   13.30
  10  16  -1  153.48   11.90
  10  16  -1  151.98   11.00
 -10 -16   1  148.79   11.40
 -10 -16   1  136.29   12.50
   9  16  -1  632.54   37.10
   9  16  -1  629.64   36.30
   9  16  -1  654.43   35.90
  -9 -16   1  627.94   37.00
  -9 -16   1  634.44   36.00
   8  16  -1  234.38   15.10
   8  16  -1  242.28   15.60
   8  16  -1  226.98   14.60
  -8 -16   1  226.38   15.10
   7  16  -1   70.69    7.10
   7  16  -1   68.29    6.10
   7  16  -1   54.49    6.10
  -7 -16   1   59.29    6.40
   6  16  -1   16.60    4.00
   6  16  -1   24.60    4.60
   6  16  -1   18.20    4.40
  -6 -16   1   23.60    4.40
   5  16  -1  232.78   13.90
   5  16  -1  200.08   14.30
  -5 -16   1  207.58   14.10
  -5 -16   1  220.78   16.60
   4  16  -1  111.69    9.30
  -4 -16   1  106.29    8.80
  -4 -16   1  100.39   10.80
   3  16  -1    1.20    2.50
  -3 -16   1    4.40    5.20
  -3 -16   1   -0.40    3.10
   2  16  -1  260.47   16.70
  -2 -16   1  255.87   16.40
  -2 -16   1  279.67   20.60
   1  16  -1  771.42   44.30
  -1 -16   1  829.52   49.60
  -1 -16   1  780.22   44.10
   0  16  -1   88.99   10.60
   0  16  -1   86.49    8.10
   0 -16   1   89.49    7.90
   0 -16   1  135.39   16.00
  -1  16  -1   64.09    7.40
  -1  16  -1   69.39   10.00
   1 -16   1   86.69   13.30
   1 -16   1   75.69    7.20
  12  15  -1    9.20    5.70
  12  15  -1    1.40    4.30
 -12 -15   1   -1.20    2.90
 -12 -15   1    3.60    5.70
 -12 -15   1    7.10    3.90
  11  15  -1   12.00    5.30
  11  15  -1   12.70    3.70
 -11 -15   1    8.30    3.90
 -11 -15   1   15.10    4.10
 -11 -15   1   19.50    6.10
  10  15  -1  118.49   10.30
  10  15  -1  116.49    8.70
  10  15  -1  113.29   10.90
 -10 -15   1  126.79    9.20
 -10 -15   1  122.39   10.90
 -10 -15   1  137.59   11.50
   9  15  -1  471.45   28.20
   9  15  -1  492.25   28.70
   9  15  -1  494.05   27.70
  -9 -15   1  493.15   29.00
  -9 -15   1  468.95   27.80
   8  15  -1    4.20    2.60
   8  15  -1   -2.20    3.20
   8  15  -1    2.20    2.10
  -8 -15   1    2.80    3.20
   7  15  -1   40.40    4.70
   7  15  -1   53.29    5.60
   7  15  -1   47.30    5.70
  -7 -15   1   52.49    5.60
   6  15  -1  200.88   13.10
   6  15  -1  198.28   12.40
   6  15  -1  188.68   13.00
  -6 -15   1  186.58   12.40
   5  15  -1  596.84   33.50
   5  15  -1  588.34   33.50
   5  15  -1  585.94   33.20
  -5 -15   1  599.54   36.10
  -5 -15   1  592.14   33.10
   4  15  -1  369.86   21.60
   4  15  -1  368.66   21.60
  -4 -15   1  364.56   24.50
  -4 -15   1  361.56   21.40
   3  15  -1   25.60    3.50
   3  15  -1   19.40    3.50
  -3 -15   1   19.60    3.50
  -3 -15   1   16.80    4.90
   2  15  -1  377.56   23.30
  -2 -15   1  422.46   26.90
  -2 -15   1  398.66   23.40
   1  15  -1 1587.14   86.19
   1  15  -1 1593.74   85.19
   1  15  -1 1549.84   88.39
  -1 -15   1 1722.63   91.29
  -1 -15   1 1570.14   85.89
   0  15  -1  535.15   34.10
   0  15  -1  536.25   31.00
   0 -15   1  520.15   30.70
   0 -15   1  587.64   37.30
  -1  15  -1    0.70    3.30
  -1  15  -1    0.70    2.50
  -1  15  -1   -2.60    4.90
   1 -15   1    6.40    5.50
   1 -15   1   -0.90    3.20
  -2  15  -1    3.40    4.60
  -2  15  -1    4.00    2.30
  -2  15  -1    3.50    2.80
   2 -15   1   -0.60    7.10
   2 -15   1    0.30    3.40
  -3  15  -1   49.50    5.60
  -3  15  -1   48.00    6.00
  -3  15  -1   49.70   11.00
   3 -15   1   47.80    6.50
  13  14  -1  268.67   18.50
  13  14  -1  304.67   20.80
 -13 -14   1  294.67   20.50
 -13 -14   1  263.27   18.70
 -13 -14   1  249.68   17.80
  12  14  -1    2.90    3.00
  12  14  -1   10.80    5.80
 -12 -14   1    2.00    2.60
 -12 -14   1    6.20    5.30
 -12 -14   1    6.40    4.20
  11  14  -1    6.10    4.60
  11  14  -1   -1.90    3.70
 -11 -14   1    3.40    4.00
 -11 -14   1    3.30    3.60
 -11 -14   1    1.20    2.40
  10  14  -1   28.50    4.80
  10  14  -1   26.30    4.00
  10  14  -1   22.70    4.10
 -10 -14   1   30.40    6.10
 -10 -14   1   25.10    5.30
 -10 -14   1   31.10    4.70
   9  14  -1   73.79    7.20
   9  14  -1   68.69    6.60
   9  14  -1   88.39    8.10
  -9 -14   1   67.69    6.30
  -9 -14   1   81.09    8.10
  -9 -14   1   86.19    8.60
   8  14  -1   32.50    4.50
   8  14  -1   37.60    4.90
   8  14  -1   33.70    4.00
  -8 -14   1   36.60    4.70
  -8 -14   1   41.70    5.20
   7  14  -1  135.59    9.80
   7  14  -1  147.49   10.50
   7  14  -1  140.29    9.50
  -7 -14   1  145.99   10.10
  -7 -14   1  151.58   10.80
   6  14  -1  293.47   18.20
   6  14  -1  303.47   18.00
   6  14  -1  320.37   18.00
  -6 -14   1  292.87   17.80
   5  14  -1 1236.38   67.39
   5  14  -1 1248.68   67.49
  -5 -14   1 1256.27   69.79
  -5 -14   1 1272.37   67.39
   4  14  -1  215.78   13.90
   4  14  -1  220.68   13.60
  -4 -14   1  206.78   16.10
  -4 -14   1  226.68   13.80
   3  14  -1    3.80    2.40
   3  14  -1    5.50    3.00
   3  14  -1    3.70    1.80
  -3 -14   1    0.90    4.00
  -3 -14   1    3.80    2.90
   2  14  -1    9.30    4.10
   2  14  -1   18.30    3.10
   2  14  -1   13.60    2.60
   2  14  -1   22.40    4.00
  -2 -14   1   13.10    5.30
  -2 -14   1   14.60    3.40
   1  14  -1    5.80    2.20
   1  14  -1    1.70    2.90
   1  14  -1    2.70    2.90
  -1 -14   1   -1.10    4.60
  -1 -14   1    3.00    2.80
   0  14  -1   17.30    3.90
   0  14  -1   21.90    3.20
   0  14  -1   17.90    5.30
   0 -14   1   15.90    3.10
   0 -14   1   12.30    6.50
  -1  14  -1    7.50    2.70
  -1  14  -1    2.80    2.40
  -1  14  -1    2.20    4.80
   1 -14   1    1.70    4.40
   1 -14   1    5.40    3.20
  -2  14  -1  391.16   27.40
  -2  14  -1  378.56   22.90
  -2  14  -1  390.46   22.50
   2 -14   1  401.66   30.40
   2 -14   1  372.96   23.00
  -3  14  -1 1215.58   69.39
  -3  14  -1 1223.38   63.59
  -3  14  -1 1181.48   64.09
   3 -14   1 1155.98   63.89
   3 -14   1 1051.09   70.89
  -4  14  -1  263.47   23.10
  -4  14  -1  249.78   15.90
  -4  14  -1  253.67   16.80
   4 -14   1  184.78   22.00
   4 -14   1  249.18   16.90
  14  13  -1   21.10    8.10
  14  13  -1   30.30    6.50
 -14 -13   1   31.80    5.70
 -14 -13   1   28.30    6.10
 -14 -13   1   31.00    6.00
  13  13  -1  257.67   17.60
  13  13  -1  280.47   20.20
 -13 -13   1  251.17   18.10
 -13 -13   1  297.67   20.20
 -13 -13   1  268.77   17.30
  12  13  -1    9.00    3.40
  12  13  -1   16.30    5.90
 -12 -13   1   13.00    3.30
 -12 -13   1   13.50    3.70
 -12 -13   1   16.70    6.00
  11  13  -1    6.50    3.90
  11  13  -1    3.10    4.40
 -11 -13   1    6.80    3.40
 -11 -13   1    1.40    2.60
 -11 -13   1    0.60    3.40
  10  13  -1  142.39    9.50
  10  13  -1  146.19   10.30
  10  13  -1  133.29   10.80
 -10 -13   1  142.39    9.90
 -10 -13   1  151.88   10.90
 -10 -13   1  149.99   12.30
   9  13  -1   22.80    4.40
   9  13  -1   16.50    2.70
   9  13  -1   15.10    3.80
  -9 -13   1   17.70    3.50
  -9 -13   1   20.30    4.00
  -9 -13   1   13.10    3.30
   8  13  -1   58.89    5.60
   8  13  -1   59.69    6.10
   8  13  -1   67.19    6.50
  -8 -13   1   62.19    6.50
  -8 -13   1   64.59    5.50
   7  13  -1   29.70    3.50
   7  13  -1   32.60    4.00
   7  13  -1   30.80    3.90
  -7 -13   1   40.80    4.70
  -7 -13   1   26.90    3.90
   6  13  -1  188.78   12.20
   6  13  -1  202.78   12.60
   6  13  -1  190.98   12.50
  -6 -13   1  198.08   12.20
  -6 -13   1  203.98   12.60
   5  13  -1  166.68   10.90
   5  13  -1  161.28   10.70
  -5 -13   1  170.98   11.00
  -5 -13   1  195.28   11.10
  -5 -13   1  163.68   12.60
   4  13  -1  162.28    9.80
   4  13  -1  158.28   10.80
   4  13  -1  166.68   10.60
  -4 -13   1  163.28   10.70
  -4 -13   1  173.98   13.00
   3  13  -1  580.54   31.20
   3  13  -1  571.84   31.70
   3  13  -1  579.14   32.00
  -3 -13   1  583.24   34.20
  -3 -13   1  563.14   31.80
   2  13  -1  110.09    7.60
   2  13  -1  106.59    8.20
   2  13  -1  115.39    7.30
   2  13  -1  110.89    9.90
  -2 -13   1  103.39    7.70
  -2 -13   1  104.29   10.60
   1  13  -1 1321.07   70.99
   1  13  -1 1285.97   72.69
   1  13  -1 1317.57   70.19
  -1 -13   1 1319.37   70.79
  -1 -13   1 1368.66   74.29
   0  13  -1  286.17   16.70
   0  13  -1  284.27   20.40
   0  13  -1  289.07   19.80
   0  13  -1  291.87   17.60
   0 -13   1  289.07   17.40
   0 -13   1  318.97   22.00
  -1  13  -1    3.10    2.20
  -1  13  -1    0.90    2.10
  -1  13  -1    2.90    4.10
   1 -13   1    2.10    2.70
   1 -13   1    0.90    3.80
  -2  13  -1   68.89    5.90
  -2  13  -1   69.39    9.80
  -2  13  -1   81.99    7.20
   2 -13   1   78.09   11.90
   2 -13   1   72.69    6.40
  -3  13  -1  559.74   35.00
  -3  13  -1  497.35   29.60
  -3  13  -1  533.15   29.30
   3 -13   1  518.05   30.00
   3 -13   1  479.15   36.10
  -4  13  -1  378.06   22.00
  -4  13  -1  356.16   27.80
  -4  13  -1  369.76   21.90
   4 -13   1  404.76   22.60
   4 -13   1  274.67   26.00
  -5  13  -1    3.70    4.10
  -5  13  -1    8.90    3.40
  -5  13  -1    8.30    6.20
   5 -13   1   11.80    3.70
   5 -13   1   11.50    7.60
  -6  13  -1   16.40    7.50
  -6  13  -1   32.50    6.60
  -6  13  -1   22.70    5.90
   6 -13   1   31.70    9.10
   6 -13   1   34.30    6.50
  15  12  -1  118.59   14.70
  15  12  -1  125.69   11.70
  15  12  -1  119.39   11.10
 -15 -12   1  128.19   12.50
 -15 -12   1  118.09   11.70
  14  12  -1   42.10    7.40
  14  12  -1   47.20    8.30
  14  12  -1   32.70    6.90
 -14 -12   1   45.00    7.00
 -14 -12   1   38.60    6.50
 -14 -12   1   56.79    8.00
  13  12  -1   79.79   10.40
  13  12  -1   75.79    7.60
 -13 -12   1   64.59    7.60
 -13 -12   1   58.09    7.10
 -13 -12   1   77.09    8.70
  12  12  -1    6.40    4.30
  12  12  -1    6.20    3.10
  12  12  -1   14.80    5.60
 -12 -12   1   14.50    5.40
 -12 -12   1    7.90    3.10
 -12 -12   1    7.80    2.80
  11  12  -1    3.00    3.50
  11  12  -1    5.70    3.40
  11  12  -1    5.10    3.60
  11  12  -1    0.40    2.30
 -11 -12   1    0.90    3.30
 -11 -12   1    3.10    3.10
 -11 -12   1   -1.50    2.90
  10  12  -1  366.16   20.30
  10  12  -1  346.47   22.00
  10  12  -1  343.67   21.20
 -10 -12   1  357.86   21.80
 -10 -12   1  392.76   23.00
 -10 -12   1  338.47   20.60
   9  12  -1  234.98   15.00
   9  12  -1  240.68   14.30
   9  12  -1  226.78   15.50
   9  12  -1  244.88   15.00
  -9 -12   1  236.88   14.80
  -9 -12   1  258.77   15.80
  -9 -12   1  256.47   16.00
   8  12  -1  300.87   17.60
   8  12  -1  279.47   16.80
   8  12  -1  284.57   16.60
   8  12  -1  283.07   17.30
  -8 -12   1  312.27   18.10
  -8 -12   1  272.37   16.70
   7  12  -1  739.23   40.00
   7  12  -1  712.03   39.40
   7  12  -1  717.33   39.50
   7  12  -1  730.13   40.00
  -7 -12   1  702.73   39.60
  -7 -12   1  773.62   40.20
   6  12  -1   70.29    6.20
   6  12  -1   79.89    5.90
   6  12  -1   69.09    5.70
   6  12  -1   74.39    5.50
  -6 -12   1   77.29    6.20
  -6 -12   1   76.39    6.00
   5  12  -1   18.40    2.40
   5  12  -1   21.50    2.20
   5  12  -1   19.30    2.90
   5  12  -1   19.60    3.00
  -5 -12   1   17.00    3.70
  -5 -12   1   22.70    2.90
  -5 -12   1   20.00    2.70
   4  12  -1  130.29    7.90
   4  12  -1  128.89    8.10
   4  12  -1  126.09    8.60
   4  12  -1  128.99    8.60
  -4 -12   1  133.49    8.60
  -4 -12   1  136.49    8.40
  -4 -12   1  137.39   10.20
   3  12  -1  284.27   16.40
   3  12  -1  277.47   16.00
   3  12  -1  289.87   15.90
   3  12  -1  286.77   16.80
  -3 -12   1  267.77   18.50
  -3 -12   1  283.17   16.70
  -3 -12   1  306.47   16.30
   2  12  -1   32.50    3.20
   2  12  -1   28.40    3.50
   2  12  -1   28.00    3.00
   2  12  -1   33.50    5.00
  -2 -12   1   37.80    5.50
  -2 -12   1   29.70    3.80
   1  12  -1  379.66   21.80
   1  12  -1  379.16   21.00
   1  12  -1  381.26   21.20
   1  12  -1  357.76   23.00
  -1 -12   1  379.06   21.60
  -1 -12   1  400.56   24.40
   0  12  -1  110.79   10.70
   0  12  -1  102.69    8.30
   0  12  -1  114.59   10.30
   0  12  -1  117.19    7.70
   0  12  -1  121.59    7.80
   0 -12   1  128.09   11.20
   0 -12   1  118.99    8.00
  -1  12  -1  420.16   24.10
  -1  12  -1  443.36   28.00
  -1  12  -1  436.86   24.90
  -1  12  -1  427.46   26.90
  -1  12  -1  435.26   24.20
   1 -12   1  425.16   24.60
   1 -12   1  461.25   28.90
  -2  12  -1   29.20    3.90
  -2  12  -1   35.90    7.00
  -2  12  -1   40.10    4.10
  -2  12  -1   34.70    6.00
   2 -12   1   35.10    4.50
   2 -12   1   33.80    8.30
   2 -12   1   35.10    8.10
  -3  12  -1  295.17   18.10
  -3  12  -1  296.17   22.10
  -3  12  -1  295.27   17.70
   3 -12   1  301.17   18.10
   3 -12   1  285.27   22.90
  -4  12  -1   23.70    4.60
  -4  12  -1   18.00    7.30
  -4  12  -1   26.10    4.50
   4 -12   1   21.20    6.70
   4 -12   1   30.20    4.30
  -5  12  -1    6.40    3.80
  -5  12  -1   -2.80    6.30
   5 -12   1    1.20    4.30
   5 -12   1    3.90    2.80
  -6  12  -1   38.40   11.10
  -6  12  -1   63.09    8.10
   6 -12   1   67.19   10.00
   6 -12   1   74.09    8.60
  -7  12  -1  283.77   28.30
  -7  12  -1  370.16   24.00
   7 -12   1  373.36   24.20
   7 -12   1  427.26   27.60
  15  11  -1  124.59   12.10
  15  11  -1  124.69   11.40
  15  11  -1  115.79   14.30
 -15 -11   1  105.79   10.70
 -15 -11   1   85.89    9.50
  14  11  -1    8.50    4.90
  14  11  -1   -1.30    6.30
  14  11  -1    8.80    5.10
 -14 -11   1   12.70    4.90
 -14 -11   1    9.00    5.20
  13  11  -1   68.49    8.00
  13  11  -1   75.09    9.40
  13  11  -1   86.39   10.20
 -13 -11   1   83.59    9.60
 -13 -11   1   77.09    8.00
 -13 -11   1   76.39    8.20
  12  11  -1   88.99    7.60
  12  11  -1   97.69    9.60
  12  11  -1   61.19    8.50
 -12 -11   1   78.69    7.40
 -12 -11   1   74.99    8.60
 -12 -11   1   81.19    7.30
  11  11  -1    1.90    1.60
  11  11  -1    1.30    3.60
  11  11  -1    4.40    4.20
  11  11  -1   -2.00    3.20
 -11 -11   1   -3.40    4.10
 -11 -11   1    3.00    2.90
 -11 -11   1   -0.30    3.00
  10  11  -1   86.19    6.90
  10  11  -1   80.59    6.30
  10  11  -1   85.79    8.30
  10  11  -1   86.59    8.00
 -10 -11   1   88.39    6.60
 -10 -11   1   85.59    7.20
 -10 -11   1   74.99    7.90
   9  11  -1  226.48   14.80
   9  11  -1  223.08   14.00
   9  11  -1  231.68   13.40
   9  11  -1  225.88   14.30
  -9 -11   1  232.18   13.90
  -9 -11   1  227.08   15.30
  -9 -11   1  228.28   14.50
   8  11  -1   65.19    6.10
   8  11  -1   54.09    5.10
   8  11  -1   56.89    5.20
   8  11  -1   63.39    5.10
  -8 -11   1   59.99    4.90
  -8 -11   1   60.49    6.00
   7  11  -1  231.78   13.70
   7  11  -1  222.88   13.20
   7  11  -1  216.48   13.50
   7  11  -1  224.88   13.20
  -7 -11   1  228.78   13.70
  -7 -11   1  221.98   13.30
   6  11  -1   71.19    4.70
   6  11  -1   78.09    5.40
   6  11  -1   68.79    5.60
   6  11  -1   80.69    5.60
   6  11  -1   75.39    5.70
  -6 -11   1   70.59    5.40
  -6 -11   1   78.29    5.70
   5  11  -1    3.80    1.70
   5  11  -1    5.50    1.50
   5  11  -1    4.60    1.20
   5  11  -1    5.50    1.70
  -5 -11   1    9.00    2.80
  -5 -11   1   10.00    2.00
  -5 -11   1    6.50    1.70
   4  11  -1  659.73   35.70
   4  11  -1  659.73   35.20
   4  11  -1  646.34   35.40
   4  11  -1  630.94   35.90
  -4 -11   1  655.53   35.90
  -4 -11   1  695.33   35.70
  -4 -11   1  674.73   37.50
   3  11  -1 1170.58   61.99
   3  11  -1 1199.18   63.89
   3  11  -1 1151.88   62.09
   3  11  -1 1135.49   62.59
   3  11  -1 1175.68   62.39
  -3 -11   1 1131.59   62.59
  -3 -11   1 1214.68   62.19
  -3 -11   1 1210.98   64.49
   2  11  -1  158.78   10.10
   2  11  -1  180.78   11.80
   2  11  -1  172.38   10.70
   2  11  -1  177.18   10.00
  -2 -11   1  164.68   10.40
  -2 -11   1  175.28   12.60
  -2 -11   1  175.48   10.00
   1  11  -1   17.30    2.20
   1  11  -1   20.60    2.20
   1  11  -1   18.00    3.40
   1  11  -1   23.90    2.90
   1  11  -1   17.40    3.60
  -1 -11   1   17.10    2.80
  -1 -11   1   19.70    4.00
   0  11  -1  822.82   43.10
   0  11  -1  815.72   45.80
   0  11  -1  794.12   45.10
   0  11  -1  795.02   43.00
   0  11  -1  787.12   43.60
   0 -11   1  768.82   43.40
   0 -11   1  845.52   46.40
  -1  11  -1 1784.02   95.39
  -1  11  -1 1741.23   97.79
  -1  11  -1 1780.32   94.79
  -1  11  -1 1776.52   94.79
  -1  11  -1 1784.12   97.39
   1 -11   1 1829.32   99.79
   1 -11   1 1784.42   95.29
   1 -11   1 1897.71   99.09
  -2  11  -1   26.10    3.10
  -2  11  -1   28.30    3.10
  -2  11  -1   26.20    5.40
  -2  11  -1   31.20    5.90
  -2  11  -1   22.20    3.80
   2 -11   1   30.10    7.10
   2 -11   1   25.00    3.70
   2 -11   1   27.60    7.20
  -3  11  -1  467.25   27.80
  -3  11  -1  519.45   32.40
  -3  11  -1  505.55   31.30
   3 -11   1  480.85   32.80
   3 -11   1  489.35   34.20
   3 -11   1  501.15   28.00
  -4  11  -1   76.09   10.40
  -4  11  -1   59.99    9.70
  -4  11  -1   79.49    6.90
   4 -11   1   57.09   10.30
   4 -11   1   70.19    6.80
   4 -11   1   51.29   11.30
  -5  11  -1   30.20    5.00
  -5  11  -1   26.60    7.20
   5 -11   1   31.50    5.10
   5 -11   1   23.40    7.70
  -6  11  -1   12.20    3.70
  -6  11  -1    2.00    4.90
   6 -11   1    9.20    4.60
   6 -11   1   18.40    7.10
  -7  11  -1   -5.20    4.40
  -7  11  -1   -7.10    4.10
   7 -11   1   -0.30    5.50
   7 -11   1   -4.00    4.40
  -8  11  -1   53.69   10.00
  -8  11  -1   47.70    7.30
   8 -11   1   60.39    8.20
  15  10  -1   75.29    9.20
  15  10  -1   64.09    9.50
  15  10  -1   60.89    9.50
 -15 -10   1   67.49    8.20
 -15 -10   1   60.69    8.30
  14  10  -1   22.00    7.70
  14  10  -1   19.90    6.10
  14  10  -1   17.80    4.80
 -14 -10   1   16.70    4.40
 -14 -10   1   22.90    5.60
  13  10  -1   77.89    8.30
  13  10  -1   66.19   10.10
  13  10  -1   66.29    8.30
 -13 -10   1   66.39    7.10
 -13 -10   1   67.99    8.40
 -13 -10   1   71.19    7.30
  12  10  -1  300.47   18.70
  12  10  -1  250.67   19.80
  12  10  -1  284.27   20.40
 -12 -10   1  307.87   18.40
 -12 -10   1  280.27   19.90
 -12 -10   1  309.77   18.80
  11  10  -1   89.39    8.10
  11  10  -1   82.39    6.30
  11  10  -1   95.59    9.50
  11  10  -1  104.29    8.80
 -11 -10   1   93.99    8.20
 -11 -10   1   96.49    9.80
 -11 -10   1   91.59    7.20
  10  10  -1   14.90    2.50
  10  10  -1   13.10    3.20
  10  10  -1   14.60    3.00
  10  10  -1   11.60    3.20
 -10 -10   1   17.10    3.60
 -10 -10   1   21.30    4.10
 -10 -10   1   12.20    3.10
   9  10  -1   38.60    4.60
   9  10  -1   34.30    4.30
   9  10  -1   35.20    3.60
   9  10  -1   40.80    4.70
  -9 -10   1   36.80    5.30
  -9 -10   1   41.80    3.90
  -9 -10   1   33.90    4.20
   8  10  -1  164.48   10.50
   8  10  -1  165.18   10.80
   8  10  -1  177.18   10.90
   8  10  -1  163.78   10.20
  -8 -10   1  166.98   10.40
  -8 -10   1  173.88   11.20
  -8 -10   1  169.28   11.10
   7  10  -1  142.19    8.70
   7  10  -1  137.39    8.50
   7  10  -1  133.49    7.70
   7  10  -1  127.89    8.20
   7  10  -1  123.49    8.60
  -7 -10   1  136.49    8.90
  -7 -10   1  128.09    8.30
   6  10  -1  458.25   24.80
   6  10  -1  457.25   25.60
   6  10  -1  472.65   25.70
   6  10  -1  454.65   25.30
   6  10  -1  463.75   25.40
  -6 -10   1  479.85   25.80
  -6 -10   1  459.55   25.50
   5  10  -1  228.58   13.10
   5  10  -1  234.48   13.50
   5  10  -1  239.68   14.00
   5  10  -1  232.48   13.80
  -5 -10   1  237.38   13.80
  -5 -10   1  251.67   15.40
  -5 -10   1  247.88   13.80
   4  10  -1 1470.25   77.99
   4  10  -1 1469.85   77.79
   4  10  -1 1464.25   77.59
   4  10  -1 1486.05   77.29
  -4 -10   1 1466.55   77.89
  -4 -10   1 1462.95   79.19
  -4 -10   1 1474.25   77.69
   3  10  -1 2989.00  154.58
   3  10  -1 2861.31  153.18
   3  10  -1 2954.10  152.98
   3  10  -1 2840.32  153.48
   3  10  -1 2939.91  153.28
  -3 -10   1 2918.51  153.18
  -3 -10   1 2943.91  155.08
  -3 -10   1 2940.21  153.48
   2  10  -1  394.46   20.60
   2  10  -1  365.66   21.10
   2  10  -1  378.76   20.80
   2  10  -1  381.56   22.30
  -2 -10   1  371.06   21.10
  -2 -10   1  389.26   20.60
  -2 -10   1  372.06   22.60
   1  10  -1   12.70    2.10
   1  10  -1    7.00    2.30
   1  10  -1   14.80    3.00
   1  10  -1   14.50    2.00
   1  10  -1    9.70    1.50
  -1 -10   1   14.90    2.40
  -1 -10   1   10.80    3.30
  -1 -10   1   10.20    1.40
   0  10  -1   17.40    3.20
   0  10  -1   16.70    2.80
   0  10  -1   15.60    3.30
   0  10  -1   17.50    2.30
   0  10  -1   20.80    2.30
   0 -10   1   19.30    2.10
   0 -10   1   16.60    4.20
   0 -10   1   18.50    2.50
   0 -10   1   19.00    4.40
  -1  10  -1   10.90    3.40
  -1  10  -1   10.20    2.10
  -1  10  -1    9.10    1.80
  -1  10  -1    8.90    3.00
  -1  10  -1   10.30    1.70
   1 -10   1    6.80    4.10
   1 -10   1   20.10    4.90
   1 -10   1    7.10    1.90
  -2  10  -1   60.69    5.10
  -2  10  -1   65.59    4.70
  -2  10  -1   58.09    7.20
  -2  10  -1   63.99    7.20
   2 -10   1   58.39    5.00
   2 -10   1   72.49    9.20
   2 -10   1   70.99    9.40
  -3  10  -1   71.59    5.20
  -3  10  -1   66.39    6.10
  -3  10  -1   65.39    8.40
  -3  10  -1   74.29    8.50
   3 -10   1   82.59    9.40
   3 -10   1   67.99   10.00
   3 -10   1   71.59    6.10
  -4  10  -1  642.04   39.10
  -4  10  -1  616.94   37.90
  -4  10  -1  637.24   34.30
   4 -10   1  559.64   38.60
   4 -10   1  647.14   34.40
   4 -10   1  563.44   40.40
  -5  10  -1 1065.29   61.89
  -5  10  -1  994.70   61.69
  -5  10  -1 1116.79   56.99
   5 -10   1 1170.18   57.29
   5 -10   1  840.02   62.59
  -6  10  -1   18.90    3.90
  -6  10  -1    9.40    5.80
  -6  10  -1    4.40    6.40
   6 -10   1   21.30    6.80
   6 -10   1   14.00    3.70
   6 -10   1    7.00    6.70
  -7  10  -1  313.27   28.10
  -7  10  -1  393.76   25.00
   7 -10   1  431.76   25.60
   7 -10   1  447.66   28.00
  -8  10  -1   24.70    8.70
  -8  10  -1   32.30    5.90
   8 -10   1   37.70    7.40
   8 -10   1   32.80    6.00
  -9  10  -1   -4.30    6.10
  -9  10  -1   -4.10    4.40
   9 -10   1   -4.40    4.90
   9 -10   1    0.10    2.90
  16   9  -1  369.76   25.40
  16   9  -1  382.16   24.60
 -16  -9   1  363.26   25.00
 -16  -9   1  362.86   23.20
  15   9  -1   38.20    7.30
  15   9  -1   47.30    8.00
  15   9  -1   38.00    6.30
 -15  -9   1   44.20    8.50
 -15  -9   1   43.40    7.00
 -15  -9   1   44.90    8.20
  14   9  -1  153.58   14.30
  14   9  -1  163.28   14.10
  14   9  -1  161.28   14.00
 -14  -9   1  163.48   13.90
 -14  -9   1  146.99   12.00
  13   9  -1  413.86   26.70
  13   9  -1  399.96   25.40
  13   9  -1  399.86   27.50
 -13  -9   1  399.76   24.70
 -13  -9   1  409.46   25.60
 -13  -9   1  425.46   25.40
  12   9  -1  108.59    8.70
  12   9  -1   85.39   10.00
  12   9  -1  103.29   10.70
 -12  -9   1  101.19    8.30
 -12  -9   1   96.79    8.30
 -12  -9   1  112.99    9.70
  11   9  -1  444.56   28.10
  11   9  -1  445.06   26.50
  11   9  -1  485.75   27.90
 -11  -9   1  410.56   27.80
 -11  -9   1  458.65   26.70
 -11  -9   1  489.15   26.50
  10   9  -1   27.90    4.80
  10   9  -1   18.40    4.10
  10   9  -1   14.80    3.40
  10   9  -1   16.90    2.50
 -10  -9   1   16.50    2.80
 -10  -9   1   17.70    3.60
 -10  -9   1   28.30    5.20
   9   9  -1   37.60    4.50
   9   9  -1   32.50    4.50
   9   9  -1   28.90    3.50
   9   9  -1   25.40    3.00
  -9  -9   1   31.20    3.80
  -9  -9   1   32.00    4.40
  -9  -9   1   26.40    3.50
   8   9  -1  818.02   45.40
   8   9  -1  817.82   45.70
   8   9  -1  827.92   44.90
   8   9  -1  858.51   45.60
  -8  -9   1  834.22   45.30
  -8  -9   1  849.72   46.20
  -8  -9   1  875.41   45.90
   7   9  -1  637.34   33.80
   7   9  -1  607.14   34.00
   7   9  -1  612.54   33.80
   7   9  -1  658.93   33.00
   7   9  -1  594.34   33.30
  -7  -9   1  606.84   33.60
  -7  -9   1  616.24   34.20
   6   9  -1  142.79    8.70
   6   9  -1  140.39    8.70
   6   9  -1  132.49    8.30
   6   9  -1  148.19    8.60
   6   9  -1  136.69    7.90
  -6  -9   1  141.99    8.90
  -6  -9   1  133.79    8.50
   5   9  -1   57.49    4.40
   5   9  -1   55.29    3.90
   5   9  -1   41.80    4.20
   5   9  -1   50.09    3.40
  -5  -9   1   55.29    4.20
  -5  -9   1   48.30    4.10
  -5  -9   1   52.79    5.00
   4   9  -1   29.30    2.90
   4   9  -1   27.60    2.60
   4   9  -1   29.50    2.30
   4   9  -1   26.10    2.80
  -4  -9   1   31.70    2.60
  -4  -9   1   27.20    2.70
  -4  -9   1   27.40    3.90
   3   9  -1   39.10    3.30
   3   9  -1   39.50    3.30
   3   9  -1   43.10    2.90
   3   9  -1   40.50    4.00
   3   9  -1   38.00    3.10
  -3  -9   1   40.10    3.10
  -3  -9   1   39.70    3.30
   2   9  -1   15.10    1.70
   2   9  -1   13.80    2.20
   2   9  -1   12.70    1.80
   2   9  -1    9.70    2.70
   2   9  -1   11.20    2.60
  -2  -9   1   11.80    2.60
  -2  -9   1   13.20    1.60
  -2  -9   1   11.70    2.00
   1   9  -1    7.60    2.00
   1   9  -1    5.80    1.50
   1   9  -1    7.20    2.10
   1   9  -1    8.20    1.20
   1   9  -1    8.20    1.90
   1   9  -1    5.90    1.40
  -1  -9   1    7.50    1.20
  -1  -9   1    7.00    2.30
  -1  -9   1    7.20    1.50
   0   9  -1 2307.87  125.29
   0   9  -1 2406.06  125.59
   0   9  -1 2361.16  126.89
   0   9  -1 2425.76  125.29
   0   9  -1 2413.26  125.79
   0   9  -1 2380.16  127.19
   0  -9   1 2403.76  125.69
   0  -9   1 2401.16  125.29
   0  -9   1 2449.85  128.19
   0  -9   1 2426.96  127.59
   0  -9   1 2309.47  124.99
  -1   9  -1 2972.20  156.58
  -1   9  -1 2874.41  157.18
  -1   9  -1 2990.50  157.08
  -1   9  -1 3044.00  158.58
  -1   9  -1 3087.19  159.08
   1  -9   1 3150.68  160.38
   1  -9   1 2911.81  156.98
   1  -9   1 2849.31  156.28
   1  -9   1 3182.38  159.68
   1  -9   1 2861.31  156.58
  -2   9  -1  221.98   13.00
  -2   9  -1  227.78   16.00
  -2   9  -1  234.28   15.40
  -2   9  -1  228.78   13.70
   2  -9   1  210.38   13.00
   2  -9   1  228.78   13.70
   2  -9   1  263.97   17.00
   2  -9   1  253.77   17.70
  -3   9  -1   87.99    9.20
  -3   9  -1   76.59    5.40
  -3   9  -1   83.39    8.10
  -3   9  -1   70.89    6.10
   3  -9   1   87.29    9.80
   3  -9   1   83.89    9.70
   3  -9   1   78.09    5.40
   3  -9   1   81.49    6.20
  -4   9  -1  448.86   23.80
  -4   9  -1  405.26   24.30
  -4   9  -1  455.95   28.50
  -4   9  -1  471.25   28.40
   4  -9   1  423.16   30.30
   4  -9   1  395.56   28.50
   4  -9   1  423.96   24.40
  -5   9  -1 1155.08   59.49
  -5   9  -1 1114.89   63.89
  -5   9  -1 1154.88   59.89
  -5   9  -1 1133.29   64.79
   5  -9   1  969.70   65.29
   5  -9   1 1261.27   60.19
   5  -9   1  913.91   63.29
  -6   9  -1  259.07   22.30
  -6   9  -1  250.27   21.90
  -6   9  -1  322.17   18.40
   6  -9   1  347.27   18.70
   6  -9   1  297.07   21.90
   6  -9   1  253.57   22.60
  -7   9  -1   14.20    7.00
  -7   9  -1   14.60    4.80
  -7   9  -1   10.10    6.80
   7  -9   1   23.40    5.40
   7  -9   1   21.10    6.50
   7  -9   1   27.40    7.00
  -8   9  -1   53.09    7.00
  -8   9  -1   50.09    8.70
   8  -9   1   49.80    7.50
   8  -9   1   46.60    6.70
  -9   9  -1  216.98   17.20
  -9   9  -1  162.08   15.20
   9  -9   1  212.18   15.70
   9  -9   1  172.38   14.60
 -10   9  -1   26.60    6.60
 -10   9  -1   21.40    7.20
  10  -9   1   20.60    5.30
  16   8  -1    2.60    5.60
  16   8  -1   -1.50    4.40
 -16  -8   1    7.70    5.90
 -16  -8   1    3.60    5.00
 -16  -8   1    9.90    5.00
  15   8  -1   28.60    6.40
  15   8  -1   26.10    7.70
  15   8  -1   32.40    6.70
 -15  -8   1   34.60    5.40
 -15  -8   1   37.10    7.00
 -15  -8   1   36.80    7.60
  14   8  -1  385.36   26.00
  14   8  -1  377.66   26.20
  14   8  -1  398.06   25.10
 -14  -8   1  377.56   24.40
 -14  -8   1  424.26   25.80
  13   8  -1 1003.50   57.29
  13   8  -1  998.80   56.59
  13   8  -1  961.00   58.19
 -13  -8   1  978.60   56.19
 -13  -8   1 1026.40   56.09
 -13  -8   1 1065.99   56.69
  12   8  -1  214.68   16.70
  12   8  -1  221.28   15.20
  12   8  -1  192.38   16.10
 -12  -8   1  234.58   15.10
 -12  -8   1  216.58   15.60
 -12  -8   1  221.08   14.70
  11   8  -1  126.09   11.20
  11   8  -1  125.59    9.30
  11   8  -1  121.09   11.00
 -11  -8   1  134.29    9.80
 -11  -8   1  121.19   10.30
 -11  -8   1  126.69    9.60
  10   8  -1   27.00    4.00
  10   8  -1   34.10    5.30
  10   8  -1   37.70    5.30
  10   8  -1   27.70    3.10
 -10  -8   1   29.00    5.40
 -10  -8   1   35.20    4.40
 -10  -8   1   29.60    3.70
   9   8  -1   14.50    2.00
   9   8  -1   13.60    2.80
   9   8  -1   13.20    3.00
   9   8  -1   13.60    3.30
  -9  -8   1   31.60    4.30
  -9  -8   1   11.30    2.90
  -9  -8   1   16.00    2.50
   8   8  -1  433.96   24.30
   8   8  -1  418.36   24.30
   8   8  -1  421.66   23.40
   8   8  -1  418.96   23.90
  -8  -8   1  430.06   24.70
  -8  -8   1  442.16   24.30
  -8  -8   1  435.76   23.80
   7   8  -1  463.15   25.60
   7   8  -1  446.26   25.90
   7   8  -1  486.25   26.10
   7   8  -1  466.55   26.10
  -7  -8   1  491.75   26.40
  -7  -8   1  455.55   25.80
  -7  -8   1  499.05   26.60
   6   8  -1   94.69    6.80
   6   8  -1   96.99    6.20
   6   8  -1  105.79    6.80
   6   8  -1  105.29    6.00
   6   8  -1  106.49    6.60
  -6  -8   1  108.49    6.70
  -6  -8   1  100.89    7.00
   5   8  -1   73.79    4.40
   5   8  -1   72.89    5.00
   5   8  -1   73.59    5.00
   5   8  -1   75.09    5.30
   5   8  -1   73.89    4.90
  -5  -8   1   76.89    5.00
  -5  -8   1   71.09    4.90
   4   8  -1  641.84   34.90
   4   8  -1  649.74   35.10
   4   8  -1  645.64   35.20
   4   8  -1  680.83   34.60
  -4  -8   1  677.33   36.20
  -4  -8   1  647.24   35.10
  -4  -8   1  640.04   35.00
   3   8  -1  676.23   37.20
   3   8  -1  698.43   36.90
   3   8  -1  715.03   38.10
   3   8  -1  705.73   37.30
   3   8  -1  691.63   37.50
  -3  -8   1  708.43   37.20
  -3  -8   1  693.33   37.40
  -3  -8   1  703.73   38.50
   2   8  -1  663.63   34.70
   2   8  -1  640.24   35.10
   2   8  -1  683.93   35.90
   2   8  -1  653.63   34.90
   2   8  -1  659.63   36.20
  -2  -8   1  620.44   35.00
  -2  -8   1  667.73   36.30
  -2  -8   1  648.14   34.70
   1   8  -1   95.69    6.10
   1   8  -1   89.09    5.80
   1   8  -1   93.29    5.60
   1   8  -1   98.09    6.80
   1   8  -1   96.99    6.10
   1   8  -1  100.99    7.10
  -1  -8   1  102.49    7.40
  -1  -8   1   94.19    6.00
  -1  -8   1   90.19    5.50
   0   8  -1 1155.08   61.49
   0   8  -1 1154.98   60.09
   0   8  -1 1124.69   61.69
   0   8  -1 1111.09   60.49
   0   8  -1 1164.58   60.39
   0   8  -1 1082.59   60.09
   0  -8   1 1175.58   60.19
   0  -8   1 1167.78   61.99
   0  -8   1 1152.28   62.59
   0  -8   1 1081.29   59.79
   0  -8   1 1169.08   60.49
  -1   8  -1 3035.10  155.98
  -1   8  -1 2965.70  157.38
  -1   8  -1 2946.21  156.18
  -1   8  -1 3008.40  157.68
  -1   8  -1 2870.41  155.68
   1  -8   1 3083.79  158.18
   1  -8   1 3000.90  156.18
   1  -8   1 3088.29  158.78
   1  -8   1 2957.50  155.78
   1  -8   1 2812.52  155.48
  -2   8  -1  123.59    7.60
  -2   8  -1  126.69    8.10
  -2   8  -1  134.59   10.00
  -2   8  -1  133.09    9.90
  -2   8  -1  134.29    8.00
   2  -8   1  143.29   10.90
   2  -8   1  133.69    8.10
   2  -8   1  133.29   11.30
   2  -8   1  114.99    7.60
  -3   8  -1    1.40    1.30
  -3   8  -1    2.60    2.40
  -3   8  -1    2.30    1.20
  -3   8  -1    3.70    3.20
   3  -8   1    0.00    3.50
   3  -8   1    9.80    3.90
   3  -8   1    4.00    1.50
   3  -8   1    2.90    1.20
  -4   8  -1  470.95   26.30
  -4   8  -1  511.25   30.90
  -4   8  -1  507.25   30.30
  -4   8  -1  497.45   27.10
   4  -8   1  493.25   27.00
   4  -8   1  496.25   32.20
   4  -8   1  450.65   30.20
   4  -8   1  475.55   26.60
   4  -8   1  477.75   27.10
  -5   8  -1  539.35   28.00
  -5   8  -1  515.95   32.70
  -5   8  -1  528.45   32.40
  -5   8  -1  537.95   28.80
   5  -8   1  539.25   29.00
   5  -8   1  537.65   28.30
   5  -8   1  434.66   33.40
   5  -8   1  425.26   31.50
   5  -8   1  516.45   28.70
  -6   8  -1   45.40    5.20
  -6   8  -1   44.30    8.20
  -6   8  -1   45.60    7.70
   6  -8   1   53.59    5.50
   6  -8   1   65.49    5.90
   6  -8   1   47.80    7.40
   6  -8   1   32.70    7.60
   6  -8   1   49.90    5.00
  -7   8  -1  335.17   24.70
  -7   8  -1  340.17   21.50
  -7   8  -1  313.67   23.70
   7  -8   1  356.36   21.80
   7  -8   1  367.06   23.50
   7  -8   1  332.27   25.10
  -8   8  -1  610.74   38.60
  -8   8  -1  639.54   41.00
  -8   8  -1  660.83   41.10
   8  -8   1  733.53   40.40
   8  -8   1  726.23   42.70
   8  -8   1  615.24   38.70
  -9   8  -1  978.10   54.79
  -9   8  -1  799.02   52.29
   9  -8   1  749.53   51.89
   9  -8   1 1054.59   53.39
   9  -8   1  996.20   55.59
 -10   8  -1   60.99    8.60
 -10   8  -1   67.69    8.80
  10  -8   1   60.09    7.80
 -11   8  -1   81.49    9.70
 -11   8  -1   95.59   11.10
  11  -8   1   83.89    9.20
  16   7  -1   26.10    5.30
 -16  -7   1   25.90    5.20
 -16  -7   1   31.30    6.10
 -16  -7   1   32.90    7.30
  15   7  -1   28.00    6.30
  15   7  -1   34.90    6.40
 -15  -7   1   35.20    6.50
 -15  -7   1   43.60    5.70
 -15  -7   1   41.90    6.30
  14   7  -1   -3.60    5.10
  14   7  -1   -0.50    4.50
  14   7  -1    5.70    4.30
 -14  -7   1    4.10    3.60
 -14  -7   1    2.30    3.40
 -14  -7   1    4.80    4.20
  13   7  -1   59.49    7.60
  13   7  -1   61.09    9.10
  13   7  -1   59.89    7.50
 -13  -7   1   60.09    6.60
 -13  -7   1   66.19    7.80
  12   7  -1  278.37   19.70
  12   7  -1  269.07   18.20
  12   7  -1  245.28   18.70
 -12  -7   1  254.47   17.70
 -12  -7   1  279.37   17.60
 -12  -7   1  303.17   18.30
  11   7  -1   49.70    7.20
  11   7  -1   58.29    6.00
  11   7  -1   59.69    7.50
 -11  -7   1   56.79    6.10
 -11  -7   1   58.29    6.60
 -11  -7   1   51.89    6.10
  10   7  -1   18.40    4.30
  10   7  -1   14.30    3.30
  10   7  -1   27.80    4.90
  10   7  -1    7.80    1.60
 -10  -7   1   16.80    2.90
 -10  -7   1    9.80    3.00
 -10  -7   1    7.60    4.00
   9   7  -1   91.69    6.20
   9   7  -1  106.09    7.90
   9   7  -1   87.89    7.80
   9   7  -1   98.59    7.30
  -9  -7   1   97.49    7.10
  -9  -7   1   97.39    7.10
  -9  -7   1   89.79    7.90
   8   7  -1   55.59    5.20
   8   7  -1   54.79    4.00
   8   7  -1   58.49    4.90
   8   7  -1   58.29    4.90
  -8  -7   1   51.99    4.60
  -8  -7   1   51.29    4.60
  -8  -7   1   51.79    5.20
   7   7  -1  239.98   13.40
   7   7  -1  236.38   13.90
   7   7  -1  224.18   13.80
   7   7  -1  245.68   14.00
  -7  -7   1  241.28   13.70
  -7  -7   1  246.58   14.10
  -7  -7   1  249.28   14.50
   6   7  -1   34.00    3.30
   6   7  -1   39.20    2.60
   6   7  -1   35.10    2.70
   6   7  -1   45.00    3.70
   6   7  -1   36.50    3.30
  -6  -7   1   36.40    3.40
  -6  -7   1   35.40    3.90
  -6  -7   1   32.60    3.20
   5   7  -1   37.30    3.40
   5   7  -1   40.20    2.70
   5   7  -1   42.50    3.50
   5   7  -1   43.50    3.30
   5   7  -1   40.60    3.10
  -5  -7   1   43.00    3.30
  -5  -7   1   42.10    3.10
   4   7  -1 1168.08   58.19
   4   7  -1 1114.19   58.69
   4   7  -1 1075.79   58.49
   4   7  -1 1108.69   58.59
  -4  -7   1 1086.49   58.59
  -4  -7   1 1135.09   59.49
  -4  -7   1 1070.59   58.59
   3   7  -1  500.15   27.70
   3   7  -1  531.85   27.30
   3   7  -1  513.75   27.60
   3   7  -1  502.25   27.50
   3   7  -1  512.65   28.20
  -3  -7   1  512.75   27.50
  -3  -7   1  514.75   27.70
  -3  -7   1  531.45   28.60
   2   7  -1  341.87   19.50
   2   7  -1  363.86   20.10
   2   7  -1  371.66   20.40
   2   7  -1  363.56   19.10
   2   7  -1  347.27   19.30
  -2  -7   1  348.67   20.30
  -2  -7   1  370.16   19.50
  -2  -7   1  349.96   19.20
   1   7  -1   61.99    4.30
   1   7  -1   60.89    4.10
   1   7  -1   60.79    5.20
   1   7  -1   60.89    5.00
   1   7  -1   66.29    4.40
   1   7  -1   68.39    4.00
  -1  -7   1   64.39    5.30
  -1  -7   1   61.19    3.80
  -1  -7   1   62.49    4.20
   0   7  -1  164.18   10.60
   0   7  -1  157.88    9.40
   0   7  -1  157.08   10.40
   0   7  -1  169.68    9.80
   0   7  -1  176.28    9.70
   0  -7   1  158.78    9.20
   0  -7   1  174.08   11.00
   0  -7   1  175.38    9.70
   0  -7   1  170.68    9.50
   0  -7   1  174.58   11.30
  -1   7  -1  131.29    7.70
  -1   7  -1  133.39    9.20
  -1   7  -1  136.79    9.10
  -1   7  -1  128.09    8.00
  -1   7  -1  134.99    8.00
   1  -7   1  129.09    7.80
   1  -7   1  138.79    9.90
   1  -7   1  145.79    9.70
   1  -7   1  132.39    8.10
  -2   7  -1  374.16   21.60
  -2   7  -1  395.56   23.40
  -2   7  -1  372.96   21.20
  -2   7  -1  393.76   21.50
  -2   7  -1  397.16   23.00
   2  -7   1  388.06   21.60
   2  -7   1  376.76   21.30
   2  -7   1  423.46   24.60
   2  -7   1  427.66   23.90
  -3   7  -1  184.58   10.70
  -3   7  -1  175.58   10.80
  -3   7  -1  170.08   10.30
  -3   7  -1  182.68   12.90
  -3   7  -1  186.38   12.80
   3  -7   1  199.88   14.60
   3  -7   1  175.38   10.80
   3  -7   1  180.78   10.90
   3  -7   1  179.48   10.50
   3  -7   1  197.18   13.60
  -4   7  -1 1811.22   95.49
  -4   7  -1 1851.01   96.09
  -4   7  -1 1777.22   92.79
   4  -7   1 1707.83   92.69
   4  -7   1 1666.63   95.69
   4  -7   1 1780.92   97.49
   4  -7   1 1697.73   92.29
   4  -7   1 1723.73   92.69
  -5   7  -1 2934.11  157.48
  -5   7  -1 3174.28  154.38
  -5   7  -1 2992.70  157.98
   5  -7   1 3048.29  154.38
   5  -7   1 2442.66  156.78
   5  -7   1 2639.44  158.88
   5  -7   1 3226.88  154.48
  -6   7  -1  348.27   19.70
  -6   7  -1  277.17   21.90
  -6   7  -1  289.67   21.90
   6  -7   1  265.37   21.50
   6  -7   1  357.46   19.20
   6  -7   1  362.06   19.70
   6  -7   1  352.66   19.70
  -7   7  -1  196.78   13.10
  -7   7  -1  177.48   15.30
  -7   7  -1  165.18   15.70
   7  -7   1  183.38   13.50
   7  -7   1  185.48   17.00
   7  -7   1  195.28   12.70
   7  -7   1  197.58   13.40
   7  -7   1  202.68   15.30
  -8   7  -1   88.79    9.70
  -8   7  -1  110.39   11.10
  -8   7  -1   92.89   11.60
   8  -7   1  110.69   11.50
   8  -7   1   96.49   10.40
   8  -7   1   95.79    8.80
   8  -7   1   86.39    8.90
   8  -7   1  119.69   10.10
  -9   7  -1  127.19   12.60
  -9   7  -1  168.28   14.70
  -9   7  -1  167.98   13.90
   9  -7   1  132.09   12.70
   9  -7   1  168.88   13.00
   9  -7   1  173.08   15.10
 -10   7  -1  315.67   23.40
 -10   7  -1  384.56   25.00
  10  -7   1  320.07   23.40
  10  -7   1  416.56   25.40
 -11   7  -1   67.39    8.20
 -11   7  -1   49.10    7.80
  11  -7   1   56.29    7.30
 -12   7  -1   52.29    6.80
 -12   7  -1   48.40    8.00
  12  -7   1   49.90    7.10
  16   6  -1  256.17   19.00
  16   6  -1  262.27   19.10
  16   6  -1  254.07   18.30
 -16  -6   1  281.47   18.70
 -16  -6   1  268.07   18.90
 -16  -6   1  272.57   18.30
  15   6  -1  375.46   24.70
 -15  -6   1  379.66   25.20
 -15  -6   1  377.16   24.40
 -15  -6   1  399.16   23.60
  14   6  -1   90.19   10.00
  14   6  -1  103.89   10.50
 -14  -6   1   93.69   10.80
 -14  -6   1  112.39    9.70
 -14  -6   1   96.49    9.40
  13   6  -1  430.56   26.00
  13   6  -1  406.96   26.20
  13   6  -1  402.66   25.10
 -13  -6   1  388.36   24.00
 -13  -6   1  429.56   25.30
 -13  -6   1  367.96   25.10
  12   6  -1    0.80    4.10
  12   6  -1    0.30    3.80
  12   6  -1    2.50    3.40
 -12  -6   1    2.60    3.10
 -12  -6   1    2.00    3.30
 -12  -6   1    5.80    3.10
  11   6  -1  193.08   13.30
  11   6  -1  150.08   13.70
  11   6  -1  168.38   13.50
 -11  -6   1  200.38   12.70
 -11  -6   1  187.68   13.10
 -11  -6   1  185.08   12.50
  10   6  -1   10.00    3.20
  10   6  -1    0.60    1.90
  10   6  -1    2.90    3.40
  10   6  -1    5.50    2.40
  10   6  -1    1.90    1.50
 -10  -6   1    4.90    2.80
 -10  -6   1    2.10    2.40
 -10  -6   1    1.00    3.30
 -10  -6   1    0.20    2.20
 -10  -6   1    4.90    2.20
   9   6  -1   49.60    5.00
   9   6  -1   60.69    6.40
   9   6  -1   61.59    5.80
   9   6  -1   67.39    4.50
  -9  -6   1   47.00    5.70
  -9  -6   1   66.09    5.70
  -9  -6   1   56.09    5.40
   8   6  -1  329.47   19.00
   8   6  -1  332.27   19.10
   8   6  -1  303.77   18.40
   8   6  -1  318.87   17.80
  -8  -6   1  329.27   18.40
  -8  -6   1  332.37   18.70
  -8  -6   1  319.87   19.60
   7   6  -1  198.18   11.80
   7   6  -1  192.98   11.10
   7   6  -1  192.18   11.90
   7   6  -1  198.58   11.60
  -7  -6   1  199.38   12.50
  -7  -6   1  196.68   11.70
  -7  -6   1  199.58   11.60
   6   6  -1  292.37   16.00
   6   6  -1  300.07   16.10
   6   6  -1  277.87   15.50
   6   6  -1  269.47   15.80
  -6  -6   1  290.07   15.80
  -6  -6   1  286.77   16.40
  -6  -6   1  302.97   16.20
  -6  -6   1  259.67   16.10
   5   6  -1  158.98    8.30
   5   6  -1  153.08    8.80
   5   6  -1  152.38    8.90
   5   6  -1  156.68    8.50
   5   6  -1  135.09    8.70
  -5  -6   1  134.19    8.90
  -5  -6   1  151.08    8.70
  -5  -6   1  156.18    8.90
   4   6  -1  676.23   39.80
   4   6  -1  745.73   39.10
   4   6  -1  737.33   38.70
   4   6  -1  756.72   39.20
   4   6  -1  763.02   39.10
  -4  -6   1  706.03   39.50
  -4  -6   1  742.73   39.10
  -4  -6   1  759.22   39.20
   3   6  -1    5.60    1.10
   3   6  -1   11.60    1.90
   3   6  -1    6.90    1.20
   3   6  -1    7.40    1.20
   3   6  -1    7.20    0.90
  -3  -6   1    6.70    1.10
  -3  -6   1    7.40    1.50
  -3  -6   1    7.30    1.30
  -3  -6   1    8.00    1.20
   2   6  -1 2035.50  103.49
   2   6  -1 1806.72  104.79
   2   6  -1 1972.20  103.29
   2   6  -1 2038.80  103.09
   2   6  -1 2064.19  104.19
   2   6  -1 2042.00  103.89
  -2  -6   1 1973.10  103.19
  -2  -6   1 1951.30  103.39
  -2  -6   1 1969.20  104.19
  -2  -6   1 1860.41  103.89
   1   6  -1 1420.56   75.99
   1   6  -1 1421.46   75.29
   1   6  -1 1493.95   75.19
   1   6  -1 1466.95   75.59
   1   6  -1 1448.16   75.49
   1   6  -1 1441.06   76.19
  -1  -6   1 1397.26   75.39
  -1  -6   1 1421.86   76.29
  -1  -6   1 1433.66   76.69
  -1  -6   1 1409.56   75.19
   0   6  -1  272.67   15.00
   0   6  -1  271.37   15.50
   0   6  -1  263.37   14.70
   0   6  -1  276.27   15.80
   0   6  -1  277.37   15.00
   0  -6   1  254.77   15.70
   0  -6   1  277.87   14.80
   0  -6   1  258.67   14.50
   0  -6   1  276.67   14.90
   0  -6   1  281.17   16.30
  -1   6  -1 1102.69   58.79
  -1   6  -1 1050.39   58.49
  -1   6  -1 1108.29   59.59
  -1   6  -1 1124.49   58.79
  -1   6  -1 1131.49   59.89
   1  -6   1 1147.49   60.09
   1  -6   1 1093.29   58.79
   1  -6   1 1117.69   58.69
   1  -6   1 1142.29   60.59
  -2   6  -1   63.79    4.20
  -2   6  -1   64.99    4.60
  -2   6  -1   69.79    6.10
  -2   6  -1   67.39    4.40
  -2   6  -1   67.19    5.50
   2  -6   1   75.29    6.20
   2  -6   1   64.89    4.60
   2  -6   1   70.29    6.70
   2  -6   1   61.49    4.40
   2  -6   1   66.19    4.30
  -3   6  -1   22.30    4.10
  -3   6  -1   20.80    3.80
  -3   6  -1   18.50    2.50
  -3   6  -1   22.30    2.40
   3  -6   1   23.50    4.10
   3  -6   1   26.10    4.80
   3  -6   1   26.30    2.40
   3  -6   1   22.60    2.60
   3  -6   1   27.20    2.70
  -4   6  -1   36.50    5.70
  -4   6  -1   27.10    3.10
  -4   6  -1   31.10    4.70
   4  -6   1   26.50    4.90
   4  -6   1   22.70    3.00
   4  -6   1   25.90    2.80
   4  -6   1   26.20    5.50
   4  -6   1   27.20    2.80
  -5   6  -1  367.36   23.70
  -5   6  -1  378.46   21.00
  -5   6  -1  362.06   23.60
   5  -6   1  379.06   20.90
   5  -6   1  383.06   20.60
   5  -6   1  383.66   21.10
   5  -6   1  315.87   22.90
   5  -6   1  336.07   24.40
  -6   6  -1   -3.70    2.30
  -6   6  -1   -1.60    2.30
  -6   6  -1    0.60    4.10
   6  -6   1   -0.50    1.80
   6  -6   1    0.10    1.80
   6  -6   1    0.90    1.80
   6  -6   1   -2.90    1.70
   6  -6   1   -3.40    2.30
  -7   6  -1   46.20    7.80
  -7   6  -1   57.79    7.90
  -7   6  -1   55.89    6.50
   7  -6   1   67.89    6.20
   7  -6   1   58.49    6.00
   7  -6   1   59.29    8.60
   7  -6   1   59.89    6.30
   7  -6   1   59.89    7.80
  -8   6  -1  603.14   36.70
  -8   6  -1  683.23   39.10
  -8   6  -1  692.83   39.00
   8  -6   1  695.73   38.00
   8  -6   1  568.74   36.70
   8  -6   1  616.34   36.40
   8  -6   1  544.75   37.00
   8  -6   1  699.83   40.10
  -9   6  -1  717.43   39.40
  -9   6  -1  569.94   37.60
  -9   6  -1  709.93   39.70
   9  -6   1  756.22   38.60
   9  -6   1  745.73   40.40
   9  -6   1  514.95   37.50
   9  -6   1  534.35   37.30
 -10   6  -1   42.30    7.30
 -10   6  -1   46.90    6.50
 -10   6  -1   45.60    7.30
  10  -6   1   33.40    6.40
  10  -6   1   52.19    7.60
  10  -6   1   46.10    6.40
 -11   6  -1  295.87   21.20
 -11   6  -1  330.07   20.90
  11  -6   1  298.77   20.20
  11  -6   1  310.77   20.50
 -12   6  -1  122.79   11.10
 -12   6  -1  114.69   10.70
  12  -6   1  110.29    9.80
  16   5  -1  202.98   15.40
  16   5  -1  209.78   15.60
  16   5  -1  207.28   15.90
 -16  -5   1  207.28   15.00
 -16  -5   1  183.38   15.80
 -16  -5   1  185.88   14.00
  15   5  -1  376.86   23.40
  15   5  -1  339.47   23.10
 -15  -5   1  382.76   23.20
 -15  -5   1  367.76   23.00
 -15  -5   1  362.46   23.60
  14   5  -1   15.20    5.30
 -14  -5   1   16.90    4.40
 -14  -5   1   19.80    4.20
 -14  -5   1   23.50    4.30
  13   5  -1   43.50    6.00
  13   5  -1   36.40    6.20
  13   5  -1   53.39    7.80
 -13  -5   1   53.59    7.40
 -13  -5   1   49.40    6.20
 -13  -5   1   47.00    6.10
  12   5  -1  120.49   11.10
  12   5  -1  118.69   11.20
  12   5  -1  120.49   11.50
 -12  -5   1  127.39   10.30
 -12  -5   1  122.29   10.40
 -12  -5   1  123.89   10.20
 -12  -5   1  127.79    9.50
  11   5  -1  444.46   26.90
  11   5  -1  435.26   27.10
  11   5  -1  456.25   26.60
  11   5  -1  401.76   27.80
 -11  -5   1  474.35   25.80
 -11  -5   1  444.46   25.40
 -11  -5   1  366.86   26.70
 -11  -5   1  447.96   26.20
  10   5  -1   11.60    3.60
  10   5  -1   13.40    4.40
  10   5  -1    9.00    4.00
  10   5  -1   13.50    2.40
  10   5  -1   12.70    3.20
 -10  -5   1   16.50    3.70
 -10  -5   1   12.30    3.00
 -10  -5   1   12.30    3.00
 -10  -5   1   15.00    2.90
 -10  -5   1   11.70    3.00
   9   5  -1   27.50    4.40
   9   5  -1   27.30    4.80
   9   5  -1   25.50    3.90
   9   5  -1   22.70    2.60
   9   5  -1   31.20    4.10
  -9  -5   1   23.10    3.50
  -9  -5   1   21.30    3.60
  -9  -5   1   29.30    3.70
  -9  -5   1   25.80    3.50
  -9  -5   1   25.30    4.30
   8   5  -1  308.87   17.40
   8   5  -1  298.37   17.80
   8   5  -1  284.77   16.10
   8   5  -1  298.67   16.90
  -8  -5   1  300.67   16.90
  -8  -5   1  246.58   17.50
  -8  -5   1  298.87   17.00
   7   5  -1    1.10    1.50
   7   5  -1   -0.20    1.60
   7   5  -1    2.40    1.00
   7   5  -1    2.70    1.40
  -7  -5   1    0.50    1.50
  -7  -5   1    3.00    1.50
  -7  -5   1    2.00    1.20
   6   5  -1  827.92   45.00
   6   5  -1  858.51   45.20
   6   5  -1  838.52   45.10
   6   5  -1  839.52   44.60
  -6  -5   1  854.71   45.00
  -6  -5   1  855.61   45.20
  -6  -5   1  837.02   45.60
   5   5  -1  585.44   30.70
   5   5  -1  567.34   30.30
   5   5  -1  567.64   30.70
   5   5  -1  588.24   30.70
  -5  -5   1  599.84   30.70
  -5  -5   1  530.95   30.80
  -5  -5   1  567.74   30.80
  -5  -5   1  570.54   31.00
   4   5  -1  186.68   10.00
   4   5  -1  185.98   10.20
   4   5  -1  186.48   10.40
   4   5  -1  190.18   10.50
   4   5  -1  186.68   10.50
  -4  -5   1  182.28   10.70
  -4  -5   1  185.98   10.40
  -4  -5   1  183.48   10.50
   3   5  -1  212.08   11.70
   3   5  -1  218.28   11.80
   3   5  -1  220.98   11.40
   3   5  -1  204.08   12.40
   3   5  -1  215.38   11.80
  -3  -5   1  220.08   12.40
  -3  -5   1  211.38   11.70
  -3  -5   1  210.28   11.70
  -3  -5   1  207.48   12.10
   2   5  -1  146.79    8.70
   2   5  -1  142.19    7.80
   2   5  -1  139.59    8.90
   2   5  -1  149.09    8.20
   2   5  -1  149.59    8.50
   2   5  -1  141.49    8.10
  -2  -5   1  141.79    8.60
  -2  -5   1  143.69    8.00
  -2  -5   1  151.28    8.90
  -2  -5   1  145.99    8.20
   1   5  -1  198.38   11.00
   1   5  -1  197.48   11.70
   1   5  -1  208.28   10.70
   1   5  -1  197.58   10.90
   1   5  -1  204.38   11.50
   1   5  -1  207.88   11.40
  -1  -5   1  190.98   10.90
  -1  -5   1  188.88   11.40
  -1  -5   1  197.28   11.60
  -1  -5   1  195.88   10.70
   0   5  -1  203.28   12.30
   0   5  -1  207.08   11.30
   0   5  -1  210.28   11.50
   0   5  -1  211.58   11.50
   0   5  -1  201.68   11.90
   0   5  -1  213.28   12.10
   0  -5   1  211.18   12.60
   0  -5   1  211.98   11.40
   0  -5   1  203.58   11.10
   0  -5   1  201.08   12.00
   0  -5   1  204.08   11.40
   0  -5   1  206.68   12.10
  -1   5  -1    9.70    2.00
  -1   5  -1    8.00    1.50
  -1   5  -1   10.00    1.10
  -1   5  -1    7.30    1.60
  -1   5  -1    8.00    1.20
  -1   5  -1   10.00    1.30
   1  -5   1    9.30    1.20
   1  -5   1   10.70    1.70
   1  -5   1    8.90    1.20
   1  -5   1   10.90    2.30
   1  -5   1    9.80    2.10
  -2   5  -1 4085.59  213.58
  -2   5  -1 4150.68  213.58
  -2   5  -1 4111.89  214.58
  -2   5  -1 4223.78  214.88
   2  -5   1 3958.10  214.68
   2  -5   1 3968.50  214.58
   2  -5   1 3951.40  214.58
   2  -5   1 4243.18  215.48
   2  -5   1 4067.69  214.78
  -3   5  -1 2540.95  132.59
  -3   5  -1 2401.06  130.99
  -3   5  -1 2524.65  130.99
  -3   5  -1 2557.64  132.89
   3  -5   1 2434.86  131.09
   3  -5   1 2653.33  133.69
   3  -5   1 2378.56  130.79
   3  -5   1 2413.56  130.99
   3  -5   1 2576.94  132.69
  -4   5  -1  197.78   11.70
  -4   5  -1  195.58   13.60
  -4   5  -1  190.28   11.50
  -4   5  -1  217.58   14.20
   4  -5   1  212.68   14.90
   4  -5   1  191.68   11.40
   4  -5   1  195.48   13.50
   4  -5   1  198.48   11.60
   4  -5   1  194.58   11.80
  -5   5  -1  649.54   36.20
  -5   5  -1  711.33   37.10
  -5   5  -1  639.94   39.10
  -5   5  -1  654.13   39.40
   5  -5   1  728.63   37.40
   5  -5   1  607.64   38.90
   5  -5   1  726.43   37.10
   5  -5   1  631.04   40.20
   5  -5   1  735.43   36.90
  -6   5  -1  522.85   29.40
  -6   5  -1  457.85   32.10
  -6   5  -1  577.64   30.60
  -6   5  -1  464.55   32.20
   6  -5   1  589.24   31.10
   6  -5   1  595.54   30.80
   6  -5   1  582.54   30.40
  -7   5  -1  148.39   10.10
  -7   5  -1  168.88   13.10
  -7   5  -1  169.28   11.30
  -7   5  -1  156.68   13.30
   7  -5   1  165.98   14.30
   7  -5   1  172.18   11.90
   7  -5   1  147.99   11.40
   7  -5   1  172.28   12.80
   7  -5   1  171.38   11.40
  -8   5  -1  157.08   12.80
  -8   5  -1  131.19   11.10
  -8   5  -1  158.58   12.90
   8  -5   1  129.09   11.20
   8  -5   1  156.38   11.50
   8  -5   1  124.89   11.30
   8  -5   1  134.19   10.90
   8  -5   1  164.18   13.10
  -9   5  -1  950.20   50.69
  -9   5  -1  781.02   49.30
  -9   5  -1  972.40   50.99
   9  -5   1  691.23   48.90
   9  -5   1  996.70   51.89
 -10   5  -1   19.10    4.50
 -10   5  -1   15.40    3.90
 -10   5  -1   19.80    5.10
  10  -5   1   24.80    5.50
  10  -5   1   23.10    4.70
  10  -5   1   25.30    4.50
  10  -5   1   21.50    5.00
  10  -5   1   20.50    5.10
 -11   5  -1  174.58   13.40
 -11   5  -1  159.58   12.20
 -11   5  -1  152.98   13.20
  11  -5   1  149.88   13.10
  11  -5   1  181.18   13.00
  11  -5   1  164.28   12.60
 -12   5  -1    2.10    4.10
 -12   5  -1   -5.30    3.90
  12  -5   1    0.20    2.60
  12  -5   1    3.00    3.60
 -13   5  -1    2.70    4.30
 -13   5  -1    4.70    3.10
  13  -5   1    5.40    4.10
  13  -5   1   -0.20    4.10
  16   4  -1  404.66   25.30
  16   4  -1  406.16   25.20
  16   4  -1  391.46   25.80
 -16  -4   1  389.06   25.50
 -16  -4   1  401.96   24.60
 -16  -4   1  384.46   24.20
  15   4  -1  330.27   20.60
  15   4  -1  312.47   21.00
  15   4  -1  323.47   21.10
 -15  -4   1  351.96   20.80
 -15  -4   1  315.77   21.60
 -15  -4   1  302.37   20.60
  14   4  -1   59.49    6.80
  14   4  -1   52.29    7.40
 -14  -4   1   53.69    6.70
 -14  -4   1   61.29    6.60
 -14  -4   1   58.49    7.00
  13   4  -1  235.98   16.70
 -13  -4   1  250.57   16.20
 -13  -4   1  266.47   17.50
 -13  -4   1  245.78   15.90
  12   4  -1  621.04   36.70
  12   4  -1  626.64   36.80
  12   4  -1  660.93   37.10
 -12  -4   1  624.84   35.60
 -12  -4   1  609.14   36.70
 -12  -4   1  641.84   36.10
  11   4  -1  987.50   53.89
  11   4  -1  967.60   53.29
  11   4  -1  973.20   53.59
  11   4  -1  922.91   53.29
 -11  -4   1  944.21   51.99
 -11  -4   1  940.81   51.69
 -11  -4   1  970.00   52.39
 -11  -4   1  911.11   52.89
 -11  -4   1  948.11   52.69
  10   4  -1  112.59   10.50
  10   4  -1  113.09    9.50
  10   4  -1  124.49   10.10
  10   4  -1  134.59    8.80
  10   4  -1  106.19    9.70
 -10  -4   1  127.99   10.10
 -10  -4   1  122.29    8.90
 -10  -4   1  124.99    9.00
 -10  -4   1  121.99    9.20
 -10  -4   1  123.09    9.40
   9   4  -1  127.39    9.90
   9   4  -1  124.99    7.90
   9   4  -1   97.79    9.60
   9   4  -1  122.49    9.10
   9   4  -1  125.99    9.30
  -9  -4   1  130.59    8.80
  -9  -4   1  129.09    8.90
  -9  -4   1  121.59    8.90
  -9  -4   1  112.59    9.00
  -9  -4   1  120.89    9.10
   8   4  -1   83.89    5.40
   8   4  -1   77.49    6.90
   8   4  -1   84.29    6.60
   8   4  -1   87.69    6.30
   8   4  -1   78.79    6.50
  -8  -4   1   76.09    6.30
  -8  -4   1   75.29    6.10
  -8  -4   1   83.89    7.10
  -8  -4   1   84.29    6.10
  -8  -4   1   78.99    6.10
   7   4  -1   82.19    6.30
   7   4  -1   78.69    6.20
   7   4  -1   83.59    5.80
   7   4  -1   85.19    5.20
  -7  -4   1   87.79    5.70
  -7  -4   1   86.59    5.80
  -7  -4   1   68.59    6.30
  -7  -4   1   80.09    5.70
   6   4  -1  209.08   12.20
   6   4  -1  214.38   11.50
   6   4  -1  214.48   12.10
   6   4  -1  207.98   12.10
  -6  -4   1  193.28   12.70
  -6  -4   1  208.48   12.10
  -6  -4   1  207.38   11.90
   5   4  -1    1.30    1.10
   5   4  -1    1.60    1.10
   5   4  -1    2.10    0.60
   5   4  -1    6.80    1.40
  -5  -4   1    1.70    1.10
  -5  -4   1    5.40    1.50
  -5  -4   1    3.20    0.90
   4   4  -1  159.38    8.80
   4   4  -1  156.38    9.10
   4   4  -1  160.48    9.10
   4   4  -1  164.18    9.10
  -4  -4   1  159.98    9.10
  -4  -4   1  167.38    9.40
   3   4  -1  174.88    9.40
   3   4  -1  174.28    9.80
   3   4  -1  178.78    9.80
   3   4  -1  176.08    9.80
  -3  -4   1  182.48    9.80
  -3  -4   1  175.28    9.90
  -3  -4   1  176.18   10.00
   2   4  -1 3101.89  159.48
   2   4  -1 3127.89  161.08
   2   4  -1 3034.30  159.28
   2   4  -1 3175.68  158.88
   2   4  -1 2922.11  158.88
   2   4  -1 2947.41  159.48
  -2  -4   1 3100.59  160.98
  -2  -4   1 2896.11  160.88
  -2  -4   1 3011.80  158.58
  -2  -4   1 2997.50  159.68
   1   4  -1 1900.51  101.79
   1   4  -1 1981.00  101.39
   1   4  -1 1946.61  101.09
   1   4  -1 1953.60  101.19
   1   4  -1 1968.40  100.89
   1   4  -1 1980.80  101.59
  -1  -4   1 1891.61  101.49
  -1  -4   1 1868.31  101.49
  -1  -4   1 1889.91  101.09
  -1  -4   1 1949.20  101.69
   0   4  -1  573.14   31.10
   0   4  -1  580.74   31.50
   0   4  -1  575.24   31.30
   0   4  -1  591.64   30.80
   0   4  -1  576.84   30.70
   0   4  -1  593.34   30.90
   0  -4   1  590.24   30.80
   0  -4   1  593.14   31.70
   0  -4   1  588.84   30.70
   0  -4   1  577.04   30.50
   0  -4   1  553.44   31.20
   0  -4   1  582.24   31.30
  -1   4  -1   12.50    1.90
  -1   4  -1   17.90    1.90
  -1   4  -1   13.90    1.30
  -1   4  -1   10.80    1.30
  -1   4  -1   13.00    1.90
  -1   4  -1   11.90    1.20
   1  -4   1   10.30    1.70
   1  -4   1   12.20    1.40
   1  -4   1   13.70    1.30
   1  -4   1   12.40    1.80
   1  -4   1   12.00    1.30
   1  -4   1   12.40    2.00
  -2   4  -1 2908.61  148.49
  -2   4  -1 2830.62  148.19
  -2   4  -1 2919.11  147.39
  -2   4  -1 2839.62  147.29
  -2   4  -1 2711.03  148.09
   2  -4   1 2926.11  148.79
   2  -4   1 2781.92  148.19
   2  -4   1 2814.72  148.49
   2  -4   1 2841.32  147.29
   2  -4   1 2815.22  147.29
   2  -4   1 2587.14  148.09
  -3   4  -1 4366.06  219.38
  -3   4  -1 3812.92  218.38
  -3   4  -1 3784.12  218.68
  -3   4  -1 4176.98  217.58
  -3   4  -1 4359.06  218.58
  -3   4  -1 4098.39  218.88
   3  -4   1 4285.87  219.68
   3  -4   1 4297.67  218.68
   3  -4   1 4297.57  218.98
   3  -4   1 4106.99  217.48
   3  -4   1 4202.48  218.98
  -4   4  -1    8.00    1.60
  -4   4  -1   10.60    2.80
  -4   4  -1    9.10    2.90
  -4   4  -1    9.40    1.60
  -4   4  -1    8.30    1.20
   4  -4   1    7.30    1.80
   4  -4   1   12.50    1.70
   4  -4   1   12.30    2.00
   4  -4   1    9.40    2.70
  -5   4  -1   38.50    5.40
  -5   4  -1   52.09    4.50
  -5   4  -1   48.20    3.60
  -5   4  -1   47.50    6.30
   5  -4   1   56.19    4.60
   5  -4   1   53.99    4.70
   5  -4   1   40.20    5.00
   5  -4   1   57.79    4.20
   5  -4   1   43.40    5.90
  -6   4  -1  379.76   25.30
  -6   4  -1  418.26   22.70
  -6   4  -1  371.96   24.80
  -6   4  -1  423.76   23.50
   6  -4   1  416.86   23.30
   6  -4   1  424.66   23.60
   6  -4   1  412.66   24.10
  -7   4  -1   73.39    8.30
  -7   4  -1   75.29    5.80
  -7   4  -1   84.19    8.50
  -7   4  -1   71.39    6.40
   7  -4   1   68.79    6.40
   7  -4   1   73.19    7.30
   7  -4   1   77.39    7.60
   7  -4   1   65.19    7.80
   7  -4   1   75.59    6.70
  -8   4  -1  204.08   13.80
  -8   4  -1  164.48   11.80
  -8   4  -1  159.18   12.20
  -8   4  -1  195.18   13.90
   8  -4   1  175.68   12.80
   8  -4   1  164.28   12.30
   8  -4   1  212.28   13.40
   8  -4   1  216.88   15.00
   8  -4   1  146.99   12.90
  -9   4  -1  229.58   15.50
  -9   4  -1  189.28   13.80
  -9   4  -1  233.88   15.30
   9  -4   1  236.68   15.80
   9  -4   1  177.98   14.10
   9  -4   1  164.78   14.50
   9  -4   1  246.28   14.70
   9  -4   1  172.38   13.70
 -10   4  -1  314.87   20.10
 -10   4  -1  300.97   19.40
 -10   4  -1  311.07   19.60
  10  -4   1  334.07   19.20
  10  -4   1  271.17   18.90
  10  -4   1  279.27   19.00
  10  -4   1  270.77   19.90
  10  -4   1  322.67   20.60
 -11   4  -1  268.67   17.90
 -11   4  -1  281.17   18.40
 -11   4  -1  260.77   18.10
  11  -4   1  256.97   17.80
  11  -4   1  354.26   25.20
  11  -4   1  251.07   18.20
  11  -4   1  257.57   17.70
 -12   4  -1   25.10    4.50
 -12   4  -1   17.40    4.70
 -12   4  -1   20.10    5.00
  12  -4   1   25.70    5.10
  12  -4   1   20.50    4.90
  12  -4   1   16.60    5.00
 -13   4  -1  164.98   12.00
 -13   4  -1  151.28   13.00
  13  -4   1  171.68   12.60
  13  -4   1  170.58   12.90
 -14   4  -1   21.30    5.00
 -14   4  -1   16.10    4.10
  14  -4   1   16.30    3.70
  16   3  -1 1173.98   65.79
  16   3  -1 1180.38   64.89
  16   3  -1 1172.78   64.79
 -16  -3   1 1166.08   65.49
 -16  -3   1 1156.88   64.19
  15   3  -1 1629.04   87.29
  15   3  -1 1586.54   86.49
  15   3  -1 1600.14   86.39
 -15  -3   1 1586.04   85.89
 -15  -3   1 1544.35   85.89
  14   3  -1   25.50    4.50
  14   3  -1   25.70    4.90
  14   3  -1   27.70    4.50
 -14  -3   1   24.60    4.90
 -14  -3   1   27.00    4.30
 -14  -3   1   22.70    4.60
  13   3  -1   59.09    6.90
  13   3  -1   64.79    7.50
 -13  -3   1   53.19    6.30
 -13  -3   1   52.29    6.80
 -13  -3   1   57.39    6.40
  12   3  -1    2.10    2.70
  12   3  -1    1.20    3.60
 -12  -3   1    3.80    3.20
 -12  -3   1    3.40    2.30
 -12  -3   1    4.70    3.60
  11   3  -1  176.18   12.80
  11   3  -1  174.68   12.70
  11   3  -1  157.48   11.60
  11   3  -1  183.18   12.80
  11   3  -1  168.08   12.40
 -11  -3   1  165.08   11.30
 -11  -3   1  157.48   11.80
 -11  -3   1  165.78   11.40
 -11  -3   1  161.78   11.00
 -11  -3   1  154.08   10.80
  10   3  -1  424.56   26.70
  10   3  -1  451.45   26.80
  10   3  -1  448.06   26.80
  10   3  -1  447.06   26.60
 -10  -3   1  441.66   25.60
 -10  -3   1  444.26   25.30
 -10  -3   1  450.65   25.60
 -10  -3   1  442.76   25.50
 -10  -3   1  455.15   25.80
 -10  -3   1  432.66   26.30
   9   3  -1  139.69   11.00
   9   3  -1  152.08   11.50
   9   3  -1  168.48   11.60
   9   3  -1  154.48   11.40
  -9  -3   1  154.98   10.90
  -9  -3   1  149.88   10.10
  -9  -3   1  147.49   10.30
  -9  -3   1  145.39   10.20
  -9  -3   1  144.89    9.90
   8   3  -1  121.09    9.00
   8   3  -1  128.99    9.40
   8   3  -1  107.09    9.10
   8   3  -1  116.49    8.90
   8   3  -1  127.39    7.90
  -8  -3   1  129.39    8.40
  -8  -3   1  122.29    8.80
  -8  -3   1  128.69    8.90
  -8  -3   1  133.79    8.70
  -8  -3   1  115.49    8.90
   7   3  -1  560.74   30.80
   7   3  -1  614.34   31.80
   7   3  -1  581.14   32.40
   7   3  -1  580.14   32.20
   7   3  -1  588.84   31.90
  -7  -3   1  567.14   31.50
  -7  -3   1  560.64   31.70
  -7  -3   1  538.05   31.90
  -7  -3   1  585.34   32.20
  -7  -3   1  571.04   31.40
   6   3  -1  249.38   13.30
   6   3  -1  256.67   14.00
   6   3  -1  250.47   14.40
   6   3  -1  260.67   14.10
  -6  -3   1  239.58   13.80
  -6  -3   1  235.88   13.80
  -6  -3   1  228.28   13.90
  -6  -3   1  238.78   13.90
  -6  -3   1  215.78   14.60
   5   3  -1   15.10    1.90
   5   3  -1   16.60    2.10
   5   3  -1   13.20    1.70
   5   3  -1   15.00    1.40
  -5  -3   1   13.80    1.80
  -5  -3   1   15.60    1.90
  -5  -3   1   10.80    2.40
   4   3  -1  183.08   10.00
   4   3  -1  181.38   10.30
   4   3  -1  181.28   10.30
   4   3  -1  189.08   10.40
  -4  -3   1  192.48   10.30
  -4  -3   1  184.48   10.90
  -4  -3   1  181.08   10.40
   3   3  -1  142.39    8.00
   3   3  -1  138.29    7.90
   3   3  -1  142.09    7.70
   3   3  -1  144.89    7.90
  -3  -3   1  141.59    8.20
  -3  -3   1  144.79    7.90
   2   3  -1 3637.64  189.38
   2   3  -1 3655.33  190.28
   2   3  -1 3564.94  190.58
   2   3  -1 3700.13  190.38
  -2  -3   1 3435.36  190.48
  -2  -3   1 3621.54  191.68
  -2  -3   1 3618.24  189.38
  -2  -3   1 3756.82  190.58
   1   3  -1 2998.10  150.68
   1   3  -1 2892.61  152.98
   1   3  -1 2771.62  153.18
   1   3  -1 2948.30  151.38
   1   3  -1 2868.81  152.18
   1   3  -1 3025.70  151.08
  -1  -3   1 2708.83  150.88
  -1  -3   1 2917.31  151.18
  -1  -3   1 2886.01  153.68
  -1  -3   1 2743.23  152.58
   0   3  -1  185.78    9.90
   0   3  -1  181.68   10.10
   0   3  -1  180.98   10.40
   0   3  -1  185.78   10.30
   0   3  -1  185.68   10.00
   0   3  -1  180.98   10.50
   0  -3   1  185.18   10.40
   0  -3   1  183.48    9.80
   0  -3   1  184.38   10.60
   0  -3   1  192.18   10.00
   0  -3   1  189.58   10.40
   0  -3   1  177.68   10.10
  -1   3  -1 1406.66   75.99
  -1   3  -1 1429.36   75.99
  -1   3  -1 1455.75   75.49
  -1   3  -1 1464.95   75.49
  -1   3  -1 1395.86   75.89
   1  -3   1 1406.86   75.99
   1  -3   1 1437.76   75.39
   1  -3   1 1424.26   76.19
   1  -3   1 1526.35   75.29
   1  -3   1 1470.55   75.59
   1  -3   1 1399.46   75.89
   1  -3   1 1459.15   75.39
  -2   3  -1  460.55   24.20
  -2   3  -1  458.15   24.10
  -2   3  -1  440.46   24.70
  -2   3  -1  463.55   25.10
  -2   3  -1  482.85   25.10
   2  -3   1  420.06   24.80
   2  -3   1  450.55   24.10
   2  -3   1  478.95   25.30
   2  -3   1  444.76   24.70
   2  -3   1  446.06   24.20
   2  -3   1  441.26   23.90
   2  -3   1  439.36   24.10
  -3   3  -1  239.28   13.60
  -3   3  -1  231.38   14.10
  -3   3  -1  250.97   15.10
  -3   3  -1  247.58   13.70
  -3   3  -1  240.78   14.80
  -3   3  -1  236.48   13.20
   3  -3   1  264.87   14.60
   3  -3   1  243.18   13.70
   3  -3   1  254.47   13.60
   3  -3   1  226.98   14.50
   3  -3   1  264.87   15.20
   3  -3   1  244.68   13.50
  -4   3  -1   81.09    7.10
  -4   3  -1   87.19    7.00
  -4   3  -1   86.89    5.60
  -4   3  -1   89.09    5.60
  -4   3  -1   75.89    6.00
  -4   3  -1   82.09    5.10
   4  -3   1   79.59    6.40
   4  -3   1   87.19    5.50
   4  -3   1   87.29    5.70
   4  -3   1   87.79    7.10
   4  -3   1   81.79    5.40
   4  -3   1   72.89    6.90
  -5   3  -1  499.15   26.00
  -5   3  -1  392.26   27.60
  -5   3  -1  439.76   28.00
  -5   3  -1  520.45   26.50
   5  -3   1  507.35   26.50
   5  -3   1  516.35   27.00
   5  -3   1  501.35   26.50
   5  -3   1  526.05   27.60
   5  -3   1  431.46   27.40
   5  -3   1  426.16   28.40
  -6   3  -1 4376.66  227.58
  -6   3  -1 4472.25  228.98
  -6   3  -1 4436.96  227.08
  -6   3  -1 4417.86  229.18
   6  -3   1 3856.91  228.48
   6  -3   1 4373.56  227.68
   6  -3   1 4227.18  228.28
   6  -3   1 4464.25  227.68
  -7   3  -1 2055.39  116.09
  -7   3  -1 2234.28  115.89
  -7   3  -1 2539.55  117.99
   7  -3   1 2031.50  116.19
   7  -3   1 2210.68  116.99
   7  -3   1 2061.39  116.29
   7  -3   1 1996.20  116.99
   7  -3   1 2331.27  118.69
  -8   3  -1   18.90    3.30
  -8   3  -1   35.80    4.40
  -8   3  -1   30.00    5.00
  -8   3  -1   27.70    4.80
   8  -3   1   15.40    3.20
   8  -3   1   16.60    4.80
   8  -3   1   25.00    4.10
   8  -3   1   28.70    5.10
   8  -3   1   15.50    3.30
   8  -3   1   19.70    4.30
  -9   3  -1  661.13   39.30
  -9   3  -1  778.92   40.90
  -9   3  -1  657.73   39.70
  -9   3  -1  770.32   40.60
   9  -3   1  627.74   39.60
   9  -3   1  655.13   41.00
   9  -3   1  817.82   41.70
   9  -3   1  685.03   40.00
   9  -3   1  749.42   39.80
   9  -3   1  645.24   40.70
 -10   3  -1   24.10    4.70
 -10   3  -1   29.90    4.60
 -10   3  -1   27.00    4.70
  10  -3   1   26.50    4.80
  10  -3   1   25.10    4.80
  10  -3   1   25.90    4.70
  10  -3   1   39.10    5.70
  10  -3   1   29.00    5.90
  10  -3   1   25.60    4.00
 -11   3  -1   51.59    6.30
 -11   3  -1   54.89    6.10
 -11   3  -1   58.49    6.00
  11  -3   1   54.59    6.80
  11  -3   1   43.70    5.60
  11  -3   1   43.50    6.40
  11  -3   1   51.39    5.90
 -12   3  -1   84.19    8.40
 -12   3  -1   78.49    7.30
 -12   3  -1   75.89    7.60
  12  -3   1   86.49    8.10
  12  -3   1   84.19    8.30
  12  -3   1   75.19    8.50
 -13   3  -1    9.60    3.30
 -13   3  -1   11.40    4.10
  13  -3   1   10.90    4.10
  13  -3   1    7.50    4.10
 -14   3  -1   34.80    5.90
 -14   3  -1   32.50    5.50
  14  -3   1   31.40    5.60
  14  -3   1   33.20    4.80
  15   2  -1  144.09   11.00
  15   2  -1  140.89   11.10
  15   2  -1  135.29   12.60
 -15  -2   1  120.29   10.70
 -15  -2   1  155.78   11.50
  14   2  -1   14.90    4.50
  14   2  -1   11.60    4.00
  14   2  -1   15.50    4.60
 -14  -2   1   18.10    4.70
 -14  -2   1   19.60    4.50
 -14  -2   1   12.50    3.30
  13   2  -1   16.80    3.60
  13   2  -1   14.60    5.00
  13   2  -1   23.00    4.60
  13   2  -1   13.60    4.80
 -13  -2   1   15.80    3.50
 -13  -2   1   20.70    4.10
 -13  -2   1   13.00    4.20
  12   2  -1 1176.98   61.99
  12   2  -1 1108.59   61.19
 -12  -2   1 1138.29   60.89
 -12  -2   1 1118.69   60.79
 -12  -2   1 1054.89   60.59
 -12  -2   1 1117.39   61.59
  11   2  -1  972.60   52.29
  11   2  -1  945.51   51.99
  11   2  -1  960.70   52.49
 -11  -2   1  986.60   51.49
 -11  -2   1  958.20   51.59
 -11  -2   1  925.91   51.59
 -11  -2   1  853.71   52.29
 -11  -2   1  950.30   52.29
  10   2  -1   92.49    8.50
  10   2  -1   86.29    7.10
  10   2  -1   83.09    7.40
 -10  -2   1   87.79    7.40
 -10  -2   1   90.49    6.90
 -10  -2   1   90.09    6.90
 -10  -2   1   86.09    6.80
 -10  -2   1   88.39    6.80
 -10  -2   1   85.99    6.70
   9   2  -1  723.43   42.20
   9   2  -1  748.03   42.60
   9   2  -1  739.43   42.30
   9   2  -1  792.62   42.50
   9   2  -1  744.33   42.70
  -9  -2   1  765.22   42.40
  -9  -2   1  776.52   41.70
  -9  -2   1  780.92   41.50
  -9  -2   1  756.92   41.40
  -9  -2   1  720.43   41.60
  -9  -2   1  773.12   41.60
   8   2  -1  218.58   15.00
   8   2  -1  201.48   14.50
   8   2  -1  224.38   14.60
   8   2  -1  225.48   14.70
  -8  -2   1  239.58   14.00
  -8  -2   1  214.08   14.00
  -8  -2   1  243.78   14.00
  -8  -2   1  225.58   14.50
  -8  -2   1  220.48   13.70
  -8  -2   1  227.28   13.90
   7   2  -1  736.53   41.50
   7   2  -1  728.33   41.60
   7   2  -1  751.12   42.20
   7   2  -1  647.54   41.80
   7   2  -1  790.82   40.80
  -7  -2   1  759.02   41.60
  -7  -2   1  769.12   41.60
  -7  -2   1  757.22   41.20
  -7  -2   1  788.02   41.40
  -7  -2   1  815.62   41.50
   6   2  -1  986.90   52.69
   6   2  -1 1018.30   53.39
   6   2  -1 1006.20   53.39
   6   2  -1 1006.10   53.89
   6   2  -1  952.80   53.79
  -6  -2   1  981.60   53.29
  -6  -2   1  948.31   53.69
  -6  -2   1  973.40   53.69
  -6  -2   1  983.80   53.19
  -6  -2   1 1080.69   53.79
   5   2  -1    4.00    0.90
   5   2  -1    5.30    1.30
   5   2  -1    5.30    1.70
   5   2  -1    7.20    1.30
   5   2  -1    8.20    1.60
  -5  -2   1    4.10    1.30
  -5  -2   1    6.90    1.40
  -5  -2   1    4.60    2.10
  -5  -2   1    5.40    1.20
  -5  -2   1    4.30    1.20
   4   2  -1   79.39    4.80
   4   2  -1   78.19    4.70
   4   2  -1   79.79    4.90
   4   2  -1   77.59    4.40
  -4  -2   1   66.59    5.70
  -4  -2   1   75.79    4.80
  -4  -2   1   74.99    4.90
   3   2  -1    4.20    0.90
   3   2  -1    5.90    0.90
   3   2  -1    4.20    0.50
   3   2  -1    5.10    0.80
  -3  -2   1    6.50    1.40
  -3  -2   1    4.10    0.80
  -3  -2   1    4.20    0.70
   2   2  -1   14.00    1.20
   2   2  -1   15.80    1.20
   2   2  -1   15.20    1.10
  -2  -2   1   14.80    1.30
  -2  -2   1   14.20    1.20
  -2  -2   1   17.20    1.60
  -2  -2   1   15.00    0.90
   1   2  -1   32.40    2.00
   1   2  -1   33.10    1.90
   1   2  -1   30.50    1.70
   1   2  -1   30.20    1.90
   1   2  -1   33.30    1.90
   1   2  -1   26.50    1.80
  -1  -2   1   30.50    1.90
  -1  -2   1   30.80    2.20
  -1  -2   1   28.50    1.90
  -1  -2   1   31.00    2.00
   0   2  -1 1363.46   72.39
   0   2  -1 1356.26   73.99
   0   2  -1 1317.17   73.39
   0   2  -1 1400.96   72.69
   0   2  -1 1413.36   72.79
   0   2  -1 1455.55   73.69
   0  -2   1 1374.36   73.49
   0  -2   1 1377.76   72.59
   0  -2   1 1422.36   72.99
   0  -2   1 1374.96   72.69
  -1   2  -1   76.99    4.40
  -1   2  -1   78.19    4.90
  -1   2  -1   75.79    4.70
  -1   2  -1   79.69    4.30
  -1   2  -1   74.99    4.70
   1  -2   1   79.29    4.30
   1  -2   1   74.39    4.80
   1  -2   1   71.69    4.90
   1  -2   1   78.19    4.20
   1  -2   1   78.89    4.50
   1  -2   1   73.59    4.60
  -2   2  -1 6253.07  327.47
  -2   2  -1 5897.61  327.97
  -2   2  -1 6490.65  332.67
  -2   2  -1 6641.24  326.47
  -2   2  -1 6818.82  328.27
  -2   2  -1 6033.50  329.57
   2  -2   1 6206.98  327.67
   2  -2   1 6020.70  329.57
   2  -2   1 6266.77  327.17
   2  -2   1 6358.76  327.47
   2  -2   1 6429.36  326.57
   2  -2   1 6144.49  330.87
   2  -2   1 5536.95  326.97
  -3   2  -1 3395.26  172.48
  -3   2  -1 3384.56  173.48
  -3   2  -1 3072.59  174.98
  -3   2  -1 3260.37  172.78
  -3   2  -1 3012.60  173.58
  -3   2  -1 3246.18  173.88
   3  -2   1 3358.86  172.38
   3  -2   1 3364.06  172.98
   3  -2   1 3398.66  174.08
   3  -2   1 3341.37  176.08
   3  -2   1 3303.97  172.58
   3  -2   1 3173.18  173.58
   3  -2   1 3556.64  173.98
  -4   2  -1  386.36   26.80
  -4   2  -1  407.16   27.10
  -4   2  -1  448.56   26.20
  -4   2  -1  501.35   25.60
  -4   2  -1  502.25   25.90
  -4   2  -1  443.36   25.70
   4  -2   1  504.35   25.80
   4  -2   1  470.15   27.40
   4  -2   1  530.45   26.00
   4  -2   1  508.45   26.30
   4  -2   1  481.55   26.50
   4  -2   1  504.05   26.50
   4  -2   1  466.65   27.10
  -5   2  -1   15.10    2.70
  -5   2  -1   17.00    3.20
  -5   2  -1   16.90    2.40
  -5   2  -1   34.10    4.30
  -5   2  -1   25.70    2.60
  -5   2  -1   15.60    2.50
   5  -2   1   17.20    3.60
   5  -2   1   20.50    2.60
   5  -2   1   20.20    3.60
   5  -2   1   14.40    2.70
   5  -2   1   25.60    3.10
   5  -2   1   17.10    3.00
   5  -2   1   18.90    3.10
  -6   2  -1  756.22   39.40
  -6   2  -1  748.03   39.70
  -6   2  -1  736.93   39.40
  -6   2  -1  753.82   41.00
   6  -2   1  742.03   40.00
   6  -2   1  702.93   40.60
   6  -2   1  582.64   40.30
   6  -2   1  737.03   39.80
  -7   2  -1 1493.35   79.99
  -7   2  -1 1617.94   79.59
  -7   2  -1 1538.05   79.79
   7  -2   1 1475.75   80.19
   7  -2   1 1236.58   79.69
   7  -2   1 1571.74   81.69
  -8   2  -1   92.79    7.20
  -8   2  -1   73.09    5.90
  -8   2  -1   78.49    7.00
  -8   2  -1   67.39    6.10
  -8   2  -1   76.49    6.40
   8  -2   1   68.09    8.00
   8  -2   1   77.79    6.50
   8  -2   1   62.59    6.20
   8  -2   1   73.89    6.60
   8  -2   1   81.19    7.60
   8  -2   1   72.19    7.50
  -9   2  -1   33.00    5.00
  -9   2  -1   29.80    4.10
  -9   2  -1   32.10    4.70
  -9   2  -1   26.90    4.20
  -9   2  -1   33.40    4.20
   9  -2   1   24.50    4.60
   9  -2   1   29.10    4.70
   9  -2   1   26.00    4.50
   9  -2   1   38.50    4.50
   9  -2   1   37.30    5.30
   9  -2   1   33.50    4.70
 -10   2  -1 1201.58   65.59
 -10   2  -1 1183.48   65.09
 -10   2  -1 1154.68   64.89
 -10   2  -1 1164.48   65.69
  10  -2   1 1152.88   65.29
  10  -2   1 1149.48   66.49
  10  -2   1 1216.08   65.69
  10  -2   1 1168.88   66.39
  10  -2   1 1289.97   65.29
  10  -2   1 1316.17   66.59
 -11   2  -1  845.12   48.10
 -11   2  -1  849.22   48.10
 -11   2  -1  813.52   47.50
  11  -2   1  914.11   48.30
  11  -2   1  862.51   48.90
  11  -2   1  850.81   47.90
  11  -2   1  847.42   48.90
  11  -2   1  918.61   48.70
 -12   2  -1   72.99    7.10
 -12   2  -1   72.49    7.40
 -12   2  -1   66.99    6.80
  12  -2   1   67.29    6.40
  12  -2   1   68.19    7.30
  12  -2   1   75.29    8.10
  12  -2   1   58.59    6.90
 -13   2  -1  374.46   23.20
 -13   2  -1  372.76   22.70
  13  -2   1  350.06   22.30
  13  -2   1  388.56   23.20
  13  -2   1  403.56   24.50
 -14   2  -1  109.69    9.70
 -14   2  -1  105.79    8.50
  14  -2   1   98.39    9.50
  14  -2   1  100.59    8.50
 -15   2  -1  119.99   10.40
  15  -2   1  116.69    9.40
  15  -2   1  129.99   10.90
  15   1  -1  311.37   20.50
  15   1  -1  328.47   20.40
  15   1  -1  304.57   19.50
 -15  -1   1  292.27   19.50
  14   1  -1   69.69    8.20
  14   1  -1   69.89    7.10
  14   1  -1   81.99    7.90
 -14  -1   1   51.09    6.90
 -14  -1   1   69.99    7.00
  13   1  -1    6.50    2.70
  13   1  -1    1.50    2.80
  13   1  -1   -0.50    3.30
 -13  -1   1    1.90    2.40
 -13  -1   1    2.30    2.30
 -13  -1   1    4.10    2.60
  12   1  -1  585.54   34.70
  12   1  -1  571.74   34.00
  12   1  -1  611.84   34.70
  12   1  -1  605.74   33.90
 -12  -1   1  610.44   34.00
 -12  -1   1  578.64   34.30
 -12  -1   1  598.74   33.80
 -12  -1   1  620.44   33.80
  11   1  -1 1138.59   61.29
  11   1  -1 1112.59   60.69
  11   1  -1 1197.18   61.39
  11   1  -1 1023.00   60.29
 -11  -1   1 1151.98   60.29
 -11  -1   1 1070.79   60.99
 -11  -1   1 1083.19   60.19
 -11  -1   1 1093.69   60.79
 -11  -1   1 1140.69   60.39
  10   1  -1   15.70    2.80
  10   1  -1   12.00    3.10
  10   1  -1   15.80    3.30
  10   1  -1   19.80    3.90
 -10  -1   1   13.30    2.80
 -10  -1   1   16.80    2.90
 -10  -1   1   14.00    3.00
 -10  -1   1   16.00    3.50
 -10  -1   1   15.80    3.30
 -10  -1   1   13.90    2.50
   9   1  -1  357.16   21.50
   9   1  -1  341.07   20.70
   9   1  -1  342.27   20.90
   9   1  -1  347.47   21.20
  -9  -1   1  370.86   20.80
  -9  -1   1  337.47   20.50
  -9  -1   1  350.66   20.10
  -9  -1   1  345.67   21.10
  -9  -1   1  376.36   20.80
  -9  -1   1  367.56   20.60
   8   1  -1   13.10    3.20
   8   1  -1   17.80    3.40
   8   1  -1   12.20    2.70
   8   1  -1   18.40    3.40
  -8  -1   1   11.90    2.40
  -8  -1   1   11.10    2.40
  -8  -1   1   11.50    2.60
  -8  -1   1   13.50    2.70
  -8  -1   1    9.50    2.10
  -8  -1   1   12.40    2.50
   7   1  -1    7.30    2.20
   7   1  -1   11.10    2.90
   7   1  -1    9.20    2.70
   7   1  -1   10.00    2.50
   7   1  -1    7.90    2.90
  -7  -1   1   10.70    2.20
  -7  -1   1    9.60    2.20
  -7  -1   1    9.20    2.60
  -7  -1   1    8.80    2.40
  -7  -1   1   10.40    2.20
  -7  -1   1    9.40    2.20
   6   1  -1  790.32   44.70
   6   1  -1  762.52   45.40
   6   1  -1  723.53   44.30
  -6  -1   1  776.22   44.00
  -6  -1   1  805.42   44.70
  -6  -1   1  901.11   44.60
  -6  -1   1  780.22   44.10
  -6  -1   1  913.91   44.60
  -6  -1   1  867.61   44.30
   5   1  -1  290.67   17.10
   5   1  -1  285.97   17.70
   5   1  -1  283.57   17.00
   5   1  -1  280.47   17.40
  -5  -1   1  316.57   17.40
  -5  -1   1  300.67   17.10
  -5  -1   1  286.27   17.20
  -5  -1   1  319.67   17.50
  -5  -1   1  317.57   17.40
   4   1  -1   51.39    3.60
   4   1  -1   54.19    4.30
   4   1  -1   52.89    3.90
   4   1  -1   58.39    4.50
   4   1  -1   64.19    4.00
  -4  -1   1   64.49    4.90
  -4  -1   1   58.69    4.60
  -4  -1   1   53.89    4.10
  -4  -1   1   52.79    4.10
  -4  -1   1   53.29    4.50
   3   1  -1  315.97   17.00
   3   1  -1  310.97   17.10
   3   1  -1  309.17   16.70
   3   1  -1  321.37   17.20
  -3  -1   1  320.77   17.30
  -3  -1   1  321.67   17.20
  -3  -1   1  301.57   17.50
  -3  -1   1  307.47   16.70
  -3  -1   1  336.77   18.00
  -3  -1   1  316.37   17.30
   2   1  -1  163.78    8.50
   2   1  -1  166.68    8.80
   2   1  -1  169.78    8.80
   2   1  -1  165.08    8.70
  -2  -1   1  154.08    8.80
  -2  -1   1  155.38    8.50
  -2  -1   1  160.58    9.00
  -2  -1   1  144.29    9.50
   1   1  -1    4.30    0.50
   1   1  -1    4.40    0.40
   1   1  -1    3.70    0.80
   1   1  -1    5.10    0.50
  -1  -1   1    6.10    0.70
  -1  -1   1    3.30    0.40
  -1  -1   1    4.00    0.50
  -1  -1   1    5.10    0.40
  -1  -1   1    1.90    0.80
   0   1  -1  496.45   26.80
   0   1  -1  499.75   26.90
   0   1  -1  505.25   26.90
   0   1  -1  542.05   26.70
   0   1  -1  504.05   26.70
   0   1  -1  527.15   26.70
   0   1  -1  499.65   26.80
   0  -1   1  518.45   27.00
   0  -1   1  504.35   26.90
   0  -1   1  492.45   26.70
   0  -1   1  521.95   26.70
   0  -1   1  501.85   27.00
   0  -1   1  524.85   26.70
  -1   1  -1  105.29    6.10
  -1   1  -1  103.49    5.90
  -1   1  -1  109.19    6.50
  -1   1  -1  111.39    6.00
  -1   1  -1  105.89    5.80
  -1   1  -1  104.49    6.50
   1  -1   1  106.29    6.00
   1  -1   1  118.39    5.80
   1  -1   1  114.09    6.00
   1  -1   1  106.39    6.60
   1  -1   1  104.19    6.10
   1  -1   1  106.59    5.80
  -2   1  -1 2078.89  107.59
  -2   1  -1 1935.01  108.79
  -2   1  -1 1915.61  108.79
  -2   1  -1 2137.39  108.59
  -2   1  -1 2153.18  107.69
   2  -1   1 2036.70  108.39
   2  -1   1 2080.69  108.59
   2  -1   1 2115.59  108.99
   2  -1   1 2130.79  109.99
   2  -1   1 1997.70  109.19
  -3   1  -1  785.32   43.40
  -3   1  -1  833.52   43.60
  -3   1  -1  754.82   43.60
  -3   1  -1  665.03   44.60
  -3   1  -1  812.82   43.50
   3  -1   1  819.72   43.60
   3  -1   1  889.31   43.80
   3  -1   1  837.32   44.00
   3  -1   1  833.02   45.40
   3  -1   1  894.51   43.60
   3  -1   1  847.02   43.80
   3  -1   1  864.31   43.50
  -4   1  -1  360.76   20.60
  -4   1  -1  331.87   19.10
  -4   1  -1  336.27   19.50
  -4   1  -1  369.56   20.90
  -4   1  -1  319.47   19.30
  -4   1  -1  287.27   19.00
   4  -1   1  328.77   20.00
   4  -1   1  336.67   19.40
   4  -1   1  370.06   19.90
   4  -1   1  367.26   19.50
   4  -1   1  375.56   19.40
   4  -1   1  395.56   21.90
   4  -1   1  356.96   19.90
  -5   1  -1   15.90    2.40
  -5   1  -1   23.20    2.70
  -5   1  -1   23.50    3.40
  -5   1  -1   17.30    3.30
  -5   1  -1   20.00    2.50
  -5   1  -1   19.80    3.30
   5  -1   1   23.10    3.00
   5  -1   1   14.70    2.40
   5  -1   1   18.50    2.70
   5  -1   1   24.80    3.50
   5  -1   1   27.60    4.30
   5  -1   1   15.70    3.10
   5  -1   1   16.80    3.10
  -6   1  -1 2784.22  131.49
  -6   1  -1 2724.13  133.89
  -6   1  -1 2548.05  131.79
  -6   1  -1 2759.02  131.79
   6  -1   1 2106.19  131.69
   6  -1   1 2050.39  132.49
  -7   1  -1 1509.75   77.69
  -7   1  -1 1509.65   77.29
  -7   1  -1 1582.84   79.79
  -7   1  -1 1598.74   78.59
  -7   1  -1 1615.14   78.89
  -7   1  -1 1512.55   77.59
   7  -1   1 1272.67   77.89
   7  -1   1 1203.18   78.39
   7  -1   1 1400.86   77.69
   7  -1   1 1300.67   78.59
   7  -1   1 1353.06   77.79
   7  -1   1 1541.45   78.99
  -8   1  -1    0.80    1.70
  -8   1  -1    2.00    2.30
  -8   1  -1    3.70    2.40
  -8   1  -1    9.60    2.40
   8  -1   1    6.20    2.50
   8  -1   1    0.10    2.70
   8  -1   1    3.80    2.50
   8  -1   1    3.70    1.80
   8  -1   1   -0.30    1.60
   8  -1   1    1.50    1.90
  -9   1  -1  584.14   34.10
  -9   1  -1  586.54   33.40
  -9   1  -1  596.44   34.10
  -9   1  -1  574.74   33.10
  -9   1  -1  576.54   33.40
   9  -1   1  654.83   34.70
   9  -1   1  612.64   34.80
   9  -1   1  585.34   33.80
   9  -1   1  597.64   34.70
   9  -1   1  602.44   34.00
   9  -1   1  620.94   33.40
 -10   1  -1 2094.69  115.59
 -10   1  -1 2163.58  116.39
 -10   1  -1 2083.69  115.59
 -10   1  -1 2141.99  116.19
 -10   1  -1 2118.39  115.39
  10  -1   1 2148.09  115.89
  10  -1   1 2298.57  117.29
  10  -1   1 2346.57  116.69
  10  -1   1 2231.18  115.39
  10  -1   1 2123.19  116.79
  10  -1   1 2201.68  116.19
 -11   1  -1 1848.12  100.09
 -11   1  -1 1760.02   99.39
 -11   1  -1 1829.72   99.29
 -11   1  -1 1866.51  100.29
 -11   1  -1 1792.42   99.59
  11  -1   1 1880.11   99.89
  11  -1   1 2057.69  100.69
  11  -1   1 1877.91  100.09
  11  -1   1 1852.31  100.79
  11  -1   1 1899.61  101.09
 -12   1  -1   13.30    3.00
 -12   1  -1   12.30    3.00
 -12   1  -1   12.70    3.00
 -12   1  -1   24.80    3.90
  12  -1   1   17.50    4.10
  12  -1   1   10.80    3.60
  12  -1   1   12.30    3.70
  12  -1   1   12.30    3.50
 -13   1  -1  144.09    9.90
 -13   1  -1  127.89   10.60
  13  -1   1  130.29   11.20
  13  -1   1  140.89   11.20
  13  -1   1  135.59   10.90
  13  -1   1  134.79   10.30
 -14   1  -1    2.60    2.50
 -14   1  -1    4.30    2.50
  14  -1   1    3.50    3.30
  14  -1   1    4.10    3.40
  14  -1   1    4.10    3.80
 -15   1  -1    6.00    2.90
  15  -1   1   -0.10    4.00
  15  -1   1    5.60    3.70
  15   0  -1   75.79    8.80
  15   0  -1   66.39    7.70
  15   0  -1   61.69    6.90
 -15   0   1   71.09    6.90
  14   0  -1  151.28   12.10
  14   0  -1  165.58   12.50
  14   0  -1  159.58   12.50
 -14   0   1  158.78   11.90
  13   0  -1  102.09    8.70
  13   0  -1   95.29    8.70
  13   0  -1   87.69    9.30
 -13   0   1   94.39    8.20
 -13   0   1   84.89    8.40
  12   0  -1   73.39    6.70
  12   0  -1   70.99    7.80
  12   0  -1   78.99    7.70
  12   0  -1   76.49    6.80
 -12   0   1   74.09    6.90
 -12   0   1   67.19    7.00
 -12   0   1   72.79    7.40
 -12   0   1   77.59    6.60
  11   0  -1   15.40    3.50
  11   0  -1   18.40    4.00
  11   0  -1    7.60    2.80
  11   0  -1    6.60    2.80
  11   0  -1    4.10    3.20
 -11   0   1    9.50    2.50
 -11   0   1   16.20    3.60
 -11   0   1    7.50    2.90
 -11   0   1    7.90    2.70
  10   0  -1   52.59    5.10
  10   0  -1   60.99    5.90
  10   0  -1   52.69    5.60
  10   0  -1   54.99    5.80
  10   0  -1   53.59    5.80
  10   0  -1   55.39    5.90
 -10   0   1   50.79    5.40
 -10   0   1   57.09    5.20
 -10   0   1   59.89    6.20
 -10   0   1   62.49    5.90
 -10   0   1   59.79    6.00
   9   0  -1   58.79    6.30
   9   0  -1   53.39    5.30
   9   0  -1   62.89    6.10
   9   0  -1   67.39    5.50
  -9   0   1   63.29    6.20
  -9   0   1   56.79    5.80
  -9   0   1   56.49    4.70
  -9   0   1   64.69    5.80
  -9   0   1   59.49    5.90
  -9   0   1   63.59    5.80
   8   0  -1  136.69   10.30
   8   0  -1  130.39    9.50
   8   0  -1  135.29   10.10
   8   0  -1  136.29    9.50
  -8   0   1  133.39    9.50
  -8   0   1  150.18    9.90
  -8   0   1  160.78   10.10
  -8   0   1  145.79    9.80
  -8   0   1  138.19    8.90
  -8   0   1  144.29   10.10
   7   0  -1  582.64   34.40
   7   0  -1  609.54   34.80
   7   0  -1  613.74   35.10
   7   0  -1  615.34   34.50
  -7   0   1  651.73   34.60
  -7   0   1  635.94   34.80
  -7   0   1  666.63   34.70
  -7   0   1  602.84   33.70
  -7   0   1  572.74   34.00
  -7   0   1  646.14   34.40
   6   0  -1  146.79   10.80
   6   0  -1  185.58   11.70
   6   0  -1  161.58   11.50
   6   0  -1  166.48   11.40
   6   0  -1  155.48   10.70
  -6   0   1  160.78   10.10
  -6   0   1  165.78   11.00
  -6   0   1  190.08   11.10
  -6   0   1  168.38   10.60
  -6   0   1  172.98   10.70
  -6   0   1  175.38   10.90
   5   0  -1  211.58   13.20
   5   0  -1  226.78   13.50
   5   0  -1  161.28   12.80
   5   0  -1  194.98   12.70
   5   0  -1  195.18   12.60
   5   0  -1  204.68   13.60
  -5   0   1  200.88   12.20
  -5   0   1  216.98   13.00
  -5   0   1  220.98   12.90
  -5   0   1  214.58   12.90
  -5   0   1  221.58   12.70
  -5   0   1  221.88   12.60
   4   0  -1  484.65   30.80
   4   0  -1  512.95   30.40
   4   0  -1  535.75   30.80
   4   0  -1  531.85   31.80
   4   0  -1  655.83   31.50
  -4   0   1  579.54   30.90
  -4   0   1  588.34   30.50
  -4   0   1  580.24   31.20
  -4   0   1  580.14   30.60
  -4   0   1  526.15   30.60
  -4   0   1  535.35   30.70
  -4   0   1  579.04   32.30
   3   0  -1   18.40    2.60
   3   0  -1   17.10    2.70
   3   0  -1   17.30    1.90
   3   0  -1   17.20    2.10
  -3   0   1   11.60    2.10
  -3   0   1   15.80    2.40
  -3   0   1   21.50    1.90
  -3   0   1   15.40    2.10
  -3   0   1   18.30    3.10
  -3   0   1   16.40    2.30
  -3   0   1   18.90    2.40
  -3   0   1   16.20    2.20
   2   0  -1  905.81   48.80
   2   0  -1  965.60   48.20
   2   0  -1  976.00   49.20
   2   0  -1  965.40   48.60
   2   0  -1  943.61   48.40
   2   0  -1  983.40   49.10
  -2   0   1  892.61   48.90
  -2   0   1  782.92   48.90
  -2   0   1  840.42   48.60
  -2   0   1  889.01   48.50
  -2   0   1  982.00   48.20
  -2   0   1  927.51   48.50
  -2   0   1  855.71   48.70
   1   0  -1  162.38    8.50
   1   0  -1  160.98    8.70
   1   0  -1  163.28    9.10
   1   0  -1  150.38    9.00
   1   0  -1  166.18    8.70
   1   0  -1  165.18    8.70
   1   0  -1  143.69    9.20
   1   0  -1  158.98    8.60
  -1   0   1  159.88    9.20
  -1   0   1  170.48    8.60
  -1   0   1  157.98    8.50
  -1   0   1  157.78    8.70
  -1   0   1  171.08    8.50
  -1   0   1  176.78    8.90
  -1   0   1  160.08    8.70
  -1   0   1  146.09    9.20
   0   0  -1 1480.45   78.09
   0   0  -1 1497.05   78.69
  -1   0  -1  238.38   13.20
  -1   0  -1  227.58   14.00
  -1   0  -1  266.97   13.20
  -1   0  -1  259.17   13.30
  -1   0  -1  256.87   13.20
  -1   0  -1  243.98   13.70
  -1   0  -1  270.07   13.40
   1   0   1  263.47   13.40
   1   0   1  234.88   13.30
   1   0   1  270.17   13.20
   1   0   1  230.48   13.90
  -2   0  -1    3.60    0.60
  -2   0  -1    6.10    1.50
  -2   0  -1    2.00    0.40
  -2   0  -1    4.60    1.50
  -2   0  -1    3.40    0.40
  -2   0  -1    1.40    0.90
   2   0   1    2.40    0.70
   2   0   1    3.10    0.40
   2   0   1    3.00    0.40
   2   0   1    6.60    1.00
   2   0   1    1.90    0.60
   2   0   1    1.70    0.70
   2   0   1    0.50    1.00
   2   0   1    6.10    1.60
  -3   0  -1  464.65   27.40
  -3   0  -1  497.45   25.90
  -3   0  -1  476.85   26.20
  -3   0  -1  410.56   26.90
  -3   0  -1  471.15   26.10
  -3   0  -1  467.65   25.90
   3   0   1  475.15   26.10
   3   0   1  501.75   26.10
   3   0   1  556.74   25.70
   3   0   1  488.65   26.40
   3   0   1  491.55   26.50
   3   0   1  493.55   26.20
   3   0   1  466.95   27.50
   3   0   1  483.25   25.80
  -4   0  -1 2054.09   92.89
  -4   0  -1 1952.60   92.59
  -4   0  -1 1625.54   90.99
  -4   0  -1 2026.40   91.39
   4   0   1 1549.54   91.59
   4   0   1 1595.14   90.79
   4   0   1 1566.64   91.29
   4   0   1 1698.23   91.49
   4   0   1 1662.93   91.79
   4   0   1 1554.64   91.19
  -5   0  -1  126.69    7.20
   5   0   1  163.68    8.80
   5   0   1  115.59    8.80
   5   0   1  132.49    8.00
   5   0   1  111.29    8.70
   5   0   1  115.49    8.40
   5   0   1  125.09    8.50
  -6   0  -1 2947.31  150.98
  -6   0  -1 3078.19  151.38
  -6   0  -1 2998.50  152.18
  -6   0  -1 3054.89  152.48
  -6   0  -1 2842.82  151.18
   6   0   1 2982.80  151.58
   6   0   1 2801.82  151.98
   6   0   1 2617.94  151.48
   6   0   1 2649.83  152.18
   6   0   1 2683.23  150.98
   6   0   1 3293.87  153.68
   6   0   1 2529.95  152.08
  -7   0  -1 2467.75  130.49
  -7   0  -1 2387.36  130.39
  -7   0  -1 2411.76  130.19
  -7   0  -1 2582.44  131.59
  -7   0  -1 2512.15  131.29
   7   0   1 2402.86  131.59
   7   0   1 2399.46  130.89
   7   0   1 2541.85  130.39
   7   0   1 2654.53  131.49
   7   0   1 2437.56  131.69
   7   0   1 2372.66  130.69
  -8   0  -1    3.60    1.50
  -8   0  -1    6.40    2.10
  -8   0  -1    3.10    2.30
  -8   0  -1   14.30    3.30
   8   0   1    4.60    2.30
   8   0   1    5.60    1.80
   8   0   1    4.70    2.90
   8   0   1    3.90    2.30
   8   0   1    6.10    2.80
  -9   0  -1   80.19    7.10
  -9   0  -1   82.99    7.10
  -9   0  -1   73.29    6.00
  -9   0  -1   70.09    5.90
  -9   0  -1   78.69    6.20
  -9   0  -1   82.79    8.30
   9   0   1   72.39    5.90
   9   0   1   89.49    7.40
   9   0   1   77.09    6.40
   9   0   1   76.19    6.90
   9   0   1   70.79    6.70
   9   0   1   87.29    6.90
 -10   0  -1    4.90    2.40
 -10   0  -1    2.60    1.90
 -10   0  -1    9.70    2.50
 -10   0  -1   12.60    2.80
 -10   0  -1    3.70    2.60
  10   0   1    2.90    2.10
  10   0   1    5.90    2.60
  10   0   1    1.70    2.00
  10   0   1    0.70    2.30
  10   0   1    4.50    2.80
  10   0   1    3.80    2.00
 -11   0  -1   54.29    4.90
 -11   0  -1   43.30    4.90
 -11   0  -1   55.39    5.50
 -11   0  -1   54.09    6.10
 -11   0  -1   49.10    5.40
  11   0   1   46.30    5.80
  11   0   1   46.30    5.00
  11   0   1   45.50    5.70
  11   0   1   45.00    6.20
  11   0   1   54.39    5.20
 -12   0  -1   94.79    8.00
 -12   0  -1  102.29    8.20
 -12   0  -1   98.79    8.00
 -12   0  -1  105.49    8.70
 -12   0  -1  109.39    8.40
  12   0   1   99.79    7.90
  12   0   1  110.09    8.90
  12   0   1   96.59    9.60
  12   0   1  109.79    8.80
 -13   0  -1   62.59    7.00
 -13   0  -1   62.79    6.60
 -13   0  -1   69.39    6.70
  13   0   1   82.49    8.50
  13   0   1   73.19    7.60
  13   0   1   67.29    6.70
  13   0   1   60.59    6.80
 -14   0  -1  329.37   21.10
 -14   0  -1  342.67   21.60
  14   0   1  354.86   22.90
  14   0   1  373.26   22.10
  14   0   1  349.27   21.40
 -15   0  -1  212.58   14.60
  15   0   1  231.48   17.00
  15   0   1  232.98   16.00
  15   0   1  232.68   15.30
 -16   0  -1   47.40    5.70
  16   0   1   50.59    5.70
  16   0   1   53.19    7.10
  16   0   1   53.69    7.80
  15  -1  -1  123.79   11.80
  15  -1  -1  102.99    9.20
  15  -1  -1  121.49    9.80
 -15   1   1  113.69    9.20
  14  -1  -1 1334.97   70.69
  14  -1  -1 1283.57   71.49
  14  -1  -1 1268.67   70.29
 -14   1   1 1275.87   70.19
  13  -1  -1  758.62   41.40
  13  -1  -1  716.83   41.20
  13  -1  -1  763.72   42.40
 -13   1   1  695.43   40.90
  12  -1  -1   90.19    8.60
  12  -1  -1   93.39    8.40
  12  -1  -1  106.49    8.50
  12  -1  -1   99.39    8.60
 -12   1   1   85.29    8.10
 -12   1   1   97.99    8.40
 -12   1   1   92.39    8.40
  11  -1  -1  289.97   19.00
  11  -1  -1  310.07   18.70
  11  -1  -1  319.37   18.50
  11  -1  -1  305.17   19.20
  11  -1  -1  310.77   18.90
 -11   1   1  305.67   18.70
 -11   1   1  284.47   19.90
 -11   1   1  303.77   18.50
 -11   1   1  306.67   18.80
  10  -1  -1    7.80    2.60
  10  -1  -1    9.50    3.20
  10  -1  -1    4.40    2.50
  10  -1  -1    4.50    2.20
  10  -1  -1   10.80    3.00
  10  -1  -1    2.00    2.30
 -10   1   1    7.70    2.40
 -10   1   1    6.40    2.40
 -10   1   1   -0.10    2.50
 -10   1   1    4.50    2.60
   9  -1  -1    3.70    2.10
   9  -1  -1   11.60    2.70
   9  -1  -1    4.50    2.10
   9  -1  -1    6.00    2.60
   9  -1  -1    4.80    2.30
   9  -1  -1    0.90    2.70
  -9   1   1    4.40    2.00
  -9   1   1    9.60    2.50
  -9   1   1    3.10    2.30
  -9   1   1    5.90    2.70
  -9   1   1    2.30    2.00
   8  -1  -1   11.80    2.60
   8  -1  -1    5.60    2.20
   8  -1  -1    1.90    1.70
   8  -1  -1    2.00    2.60
   8  -1  -1    7.50    2.60
  -8   1   1    0.00    2.40
  -8   1   1    0.20    1.60
  -8   1   1    1.70    2.20
  -8   1   1    1.60    1.70
  -8   1   1    0.50    1.60
   7  -1  -1   79.19    7.20
   7  -1  -1   86.69    7.40
   7  -1  -1   83.19    6.60
   7  -1  -1   81.19    6.50
  -7   1   1   80.49    6.70
  -7   1   1   84.79    7.00
  -7   1   1   78.89    5.70
  -7   1   1   91.39    7.30
  -7   1   1   89.29    7.10
  -7   1   1   82.99    6.80
   6  -1  -1   12.20    2.70
   6  -1  -1    8.00    2.30
   6  -1  -1    6.50    2.20
   6  -1  -1    9.50    2.40
   6  -1  -1   18.50    3.00
  -6   1   1    7.20    2.60
  -6   1   1    5.40    2.40
  -6   1   1    7.20    2.10
  -6   1   1   11.70    2.60
  -6   1   1   11.80    2.50
  -6   1   1    9.90    3.10
  -6   1   1   14.20    1.90
   5  -1  -1  634.74   33.00
   5  -1  -1  608.94   31.90
   5  -1  -1  624.14   32.30
   5  -1  -1  626.24   32.20
   5  -1  -1  632.64   33.10
  -5   1   1  486.95   31.90
  -5   1   1  531.05   31.50
  -5   1   1  528.05   32.00
  -5   1   1  501.05   31.80
  -5   1   1  564.14   31.10
   4  -1  -1   43.50    4.40
   4  -1  -1   37.50    3.70
   4  -1  -1   41.60    4.40
   4  -1  -1   45.90    4.60
   4  -1  -1   45.40    4.60
  -4   1   1   43.10    3.90
  -4   1   1   38.00    3.40
  -4   1   1   31.20    3.90
  -4   1   1   35.80    3.90
  -4   1   1   31.60    3.40
  -4   1   1   31.90    3.30
  -4   1   1   49.99    5.60
   3  -1  -1   85.89    6.30
   3  -1  -1   98.19    7.50
   3  -1  -1   84.69    5.90
   3  -1  -1   89.59    6.70
   3  -1  -1   80.99    6.10
  -3   1   1   87.99    6.10
  -3   1   1   87.29    5.80
  -3   1   1  115.29    8.80
  -3   1   1   84.99    5.90
  -3   1   1   72.19    5.50
  -3   1   1   77.79    5.70
  -3   1   1   92.19    6.00
   2  -1  -1 1582.34   82.69
   2  -1  -1 1467.85   80.59
   2  -1  -1 1489.65   80.79
   2  -1  -1 1286.07   80.99
   2  -1  -1 1509.45   81.89
  -2   1   1 1627.24   80.69
  -2   1   1 1623.64   80.69
  -2   1   1 1326.37   80.79
  -2   1   1 1631.64   80.79
  -2   1   1 1684.43   80.79
  -2   1   1 1648.94   80.89
   1  -1  -1   40.20    2.50
   1  -1  -1   39.10    3.00
   1  -1  -1   41.40    2.50
   1  -1  -1   36.20    4.30
   1  -1  -1   31.10    3.40
   1  -1  -1   39.40    3.00
   1  -1  -1   49.99    2.80
  -1   1   1   47.00    3.00
  -1   1   1   42.90    2.60
  -1   1   1   40.70    2.90
  -1   1   1   46.10    3.20
  -1   1   1   40.10    2.50
  -1   1   1   41.00    2.50
  -1   1   1   42.30    2.70
  -1   1   1   51.99    4.90
  -1   1   1   44.10    2.60
   0  -1  -1 2143.69  131.39
   0  -1  -1 2667.23  131.69
   0  -1  -1 2516.85  131.29
   0  -1  -1 2770.82  130.89
   0  -1  -1 2511.65  131.19
   0  -1  -1 2238.48  130.79
   0  -1  -1 2671.93  131.79
   0   1   1 2537.85  131.79
   0   1   1 2321.27  130.89
   0   1   1 2399.56  130.69
   0   1   1 2645.44  130.89
   0   1   1 2131.99  131.09
   0   1   1 2766.12  130.89
   0   1   1 2663.83  131.89
  -1  -1  -1 1055.89   55.29
  -1  -1  -1 1097.99   55.89
  -1  -1  -1  981.00   55.59
  -1  -1  -1 1056.49   55.39
  -1  -1  -1 1084.89   55.29
  -1  -1  -1 1025.10   55.29
  -1  -1  -1 1107.09   55.69
  -1  -1  -1 1078.29   55.39
   1   1   1 1098.69   55.39
   1   1   1 1096.69   55.19
   1   1   1  951.90   55.59
   1   1   1 1036.10   55.29
   1   1   1 1070.19   55.19
  -2  -1  -1  135.59    7.00
  -2  -1  -1  122.89    6.60
  -2  -1  -1  128.19    6.60
  -2  -1  -1  121.69    6.90
  -2  -1  -1  122.69    7.20
   2   1   1  110.79    6.60
   2   1   1  130.19    6.90
   2   1   1  124.79    7.10
   2   1   1  120.09    6.80
  -3  -1  -1  149.49    8.00
  -3  -1  -1  148.69    7.80
  -3  -1  -1  150.68    8.30
  -3  -1  -1  142.59    8.10
   3   1   1  148.89    8.90
   3   1   1  145.19    8.20
   3   1   1  135.49    9.20
  -4  -1  -1  130.69    7.80
  -4  -1  -1  128.79    8.30
  -4  -1  -1  131.09    8.30
  -4  -1  -1  131.89    7.40
  -4  -1  -1  131.89    7.70
  -4  -1  -1  141.69    8.60
   4   1   1  134.19    7.90
   4   1   1  137.19    8.50
   4   1   1  145.59    7.90
   4   1   1  104.99    8.70
   4   1   1  142.09    8.30
  -5  -1  -1    5.90    1.70
  -5  -1  -1    7.40    1.60
  -5  -1  -1    7.70    1.20
  -5  -1  -1    3.90    1.60
  -5  -1  -1    5.10    1.90
  -5  -1  -1    6.00    1.70
   5   1   1    6.80    2.10
   5   1   1    4.00    1.60
   5   1   1    8.30    1.40
   5   1   1    6.10    1.50
   5   1   1    8.00    2.10
  -6  -1  -1    2.80    2.10
  -6  -1  -1    7.90    2.20
  -6  -1  -1    5.10    1.10
  -6  -1  -1    0.50    2.00
  -6  -1  -1    5.60    1.60
  -6  -1  -1    2.40    1.80
   6   1   1    7.10    1.80
   6   1   1    2.20    2.20
   6   1   1    6.80    1.40
   6   1   1    5.40    2.00
  -7  -1  -1   45.10    3.30
  -7  -1  -1   37.10    4.20
  -7  -1  -1   46.00    5.30
  -7  -1  -1   37.00    3.90
  -7  -1  -1   44.60    4.80
   7   1   1   47.20    3.70
   7   1   1   46.10    4.70
   7   1   1   61.29    5.70
  -8  -1  -1 2406.46  132.29
  -8  -1  -1 2468.05  134.29
  -8  -1  -1 2377.76  133.09
  -8  -1  -1 2414.06  133.19
  -8  -1  -1 2440.36  134.09
   8   1   1 2649.83  134.49
   8   1   1 2620.84  132.89
   8   1   1 2775.22  133.79
   8   1   1 2404.76  133.39
   8   1   1 2684.13  134.39
  -9  -1  -1  219.98   14.40
  -9  -1  -1  217.78   13.50
  -9  -1  -1  208.68   13.60
  -9  -1  -1  203.38   12.40
  -9  -1  -1  217.18   13.70
  -9  -1  -1  213.28   14.50
   9   1   1  210.38   13.60
   9   1   1  236.58   14.80
   9   1   1  250.97   14.00
   9   1   1  224.18   13.00
   9   1   1  237.38   14.60
   9   1   1  228.88   13.90
 -10  -1  -1 1732.33   94.69
 -10  -1  -1 1778.32   95.69
 -10  -1  -1 1670.03   94.79
 -10  -1  -1 1747.53   95.49
 -10  -1  -1 1710.33   95.09
  10   1   1 1830.42   95.39
  10   1   1 1917.81   95.29
  10   1   1 1775.62   95.09
  10   1   1 1847.22   96.09
  10   1   1 1816.72   96.09
 -11  -1  -1  958.90   54.19
 -11  -1  -1  985.20   54.49
 -11  -1  -1  987.90   53.99
 -11  -1  -1  975.30   53.89
 -11  -1  -1  942.41   54.49
  11   1   1 1079.39   54.39
  11   1   1 1014.90   54.49
  11   1   1  981.30   54.19
  11   1   1 1032.10   55.19
  11   1   1  991.40   55.09
 -12  -1  -1    9.50    3.10
 -12  -1  -1   10.40    2.50
 -12  -1  -1    9.40    3.10
 -12  -1  -1   10.60    3.10
 -12  -1  -1    7.10    2.50
  12   1   1    9.00    3.40
  12   1   1   10.20    3.30
  12   1   1   10.70    3.20
  12   1   1   12.10    3.50
 -13  -1  -1  201.78   13.80
 -13  -1  -1  189.58   13.50
 -13  -1  -1  210.08   13.30
 -13  -1  -1  204.58   13.50
  13   1   1  217.58   14.50
  13   1   1  204.58   14.10
  13   1   1  205.78   13.30
  13   1   1  201.98   14.10
 -14  -1  -1  134.19   10.70
 -14  -1  -1  146.59   10.90
 -14  -1  -1  140.59   10.60
  14   1   1  141.79   11.40
  14   1   1  143.29   11.40
  14   1   1  142.59   10.40
 -15  -1  -1  209.18   14.60
 -15  -1  -1  225.18   14.70
  15   1   1  210.28   15.50
  15   1   1  225.68   15.50
  15   1   1  202.58   14.70
 -16  -1  -1   14.20    3.80
  16   1   1   19.00    4.20
  16   1   1   14.50    5.50
  16   1   1   17.90    3.80
  14  -2  -1  121.69   10.30
  14  -2  -1  115.79    9.30
  14  -2  -1  119.19   10.50
 -14   2   1  106.79    9.10
  13  -2  -1  210.48   13.80
  13  -2  -1  201.08   14.70
  13  -2  -1  224.68   14.60
 -13   2   1  191.78   13.60
  12  -2  -1    5.40    2.60
  12  -2  -1    2.20    2.30
  12  -2  -1    1.90    2.70
  12  -2  -1    2.60    3.10
 -12   2   1    7.00    2.60
 -12   2   1    4.70    2.60
  11  -2  -1   85.29    7.90
  11  -2  -1   82.59    7.50
  11  -2  -1   79.59    7.90
  11  -2  -1   84.69    8.60
  11  -2  -1   84.99    7.30
 -11   2   1   85.69    8.00
 -11   2   1   85.69    8.10
 -11   2   1   78.39    7.00
  10  -2  -1 1350.46   76.19
  10  -2  -1 1433.26   77.09
  10  -2  -1 1416.66   76.99
  10  -2  -1 1393.16   76.79
  10  -2  -1 1422.26   76.19
  10  -2  -1 1379.96   76.09
 -10   2   1 1375.36   76.29
 -10   2   1 1492.05   77.09
 -10   2   1 1403.46   76.79
 -10   2   1 1487.25   77.09
   9  -2  -1  605.34   34.10
   9  -2  -1  584.84   34.10
   9  -2  -1  618.34   35.00
   9  -2  -1  613.14   35.10
   9  -2  -1  597.84   34.70
   9  -2  -1  592.24   34.40
  -9   2   1  624.04   34.90
  -9   2   1  634.64   35.10
  -9   2   1  601.34   34.40
  -9   2   1  642.34   35.20
   8  -2  -1  240.88   15.20
   8  -2  -1  221.78   14.90
   8  -2  -1  250.87   15.50
   8  -2  -1  225.68   14.30
   8  -2  -1  227.88   14.50
   8  -2  -1  236.88   15.40
  -8   2   1  228.18   14.80
  -8   2   1  249.48   15.70
  -8   2   1  245.38   15.80
  -8   2   1  241.78   15.40
   7  -2  -1  224.08   14.80
   7  -2  -1  251.37   15.10
   7  -2  -1  222.48   14.60
   7  -2  -1  232.48   14.90
   7  -2  -1  253.97   15.70
   7  -2  -1  236.28   14.30
  -7   2   1  227.68   15.10
  -7   2   1  237.38   15.60
  -7   2   1  243.08   15.70
  -7   2   1  231.78   14.70
   6  -2  -1   46.70    4.70
   6  -2  -1   26.50    3.80
   6  -2  -1   39.00    3.50
   6  -2  -1   33.30    4.20
   6  -2  -1   29.90    4.10
   6  -2  -1   37.00    4.90
  -6   2   1   23.40    4.20
  -6   2   1   27.50    3.90
  -6   2   1   23.00    3.70
  -6   2   1   29.60    4.40
   5  -2  -1  326.37   18.00
   5  -2  -1  326.27   17.70
   5  -2  -1  345.17   18.90
   5  -2  -1  282.97   18.00
   5  -2  -1  312.47   17.70
   5  -2  -1  267.57   17.30
  -5   2   1  278.87   17.10
  -5   2   1  259.77   17.80
  -5   2   1  283.27   17.50
  -5   2   1  245.68   17.70
   4  -2  -1  225.48   14.10
   4  -2  -1  210.58   13.10
   4  -2  -1  178.58   12.30
   4  -2  -1  186.48   12.40
   4  -2  -1  224.58   13.20
  -4   2   1  196.18   12.10
  -4   2   1  186.68   12.80
  -4   2   1  185.78   12.80
  -4   2   1  258.97   16.10
  -4   2   1  227.98   12.60
   3  -2  -1    6.10    2.10
   3  -2  -1    4.30    1.90
   3  -2  -1    2.10    1.40
   3  -2  -1    3.00    1.50
   3  -2  -1    7.50    1.30
  -3   2   1    5.10    2.80
  -3   2   1    4.70    1.20
  -3   2   1    6.50    1.50
  -3   2   1    4.80    1.30
  -3   2   1    3.70    1.50
   2  -2  -1  610.34   34.40
   2  -2  -1  697.03   34.60
   2  -2  -1  574.94   35.40
   2  -2  -1  536.95   35.90
  -2   2   1  670.23   34.20
  -2   2   1  660.93   34.40
  -2   2   1  689.23   34.70
  -2   2   1  673.83   34.60
  -2   2   1  695.03   36.80
   1  -2  -1 1351.76   70.79
   1  -2  -1 1325.17   71.69
   1  -2  -1 1413.36   70.89
   1  -2  -1 1417.56   70.69
   1  -2  -1 1316.97   72.29
   1  -2  -1 1157.98   71.09
  -1   2   1 1386.36   71.89
  -1   2   1 1335.27   70.69
  -1   2   1 1368.86   70.89
  -1   2   1 1398.66   70.59
  -1   2   1 1359.76   72.29
   0  -2  -1   48.70    2.70
   0  -2  -1   48.10    3.60
   0  -2  -1   50.69    3.40
   0  -2  -1   49.00    2.50
   0  -2  -1   46.50    2.90
   0  -2  -1   43.40    2.70
   0   2   1   51.69    3.70
   0   2   1   47.40    3.00
   0   2   1   45.50    2.90
   0   2   1   46.10    2.80
   0   2   1   44.90    2.70
   0   2   1   43.20    2.60
   0   2   1   45.00    2.50
   0   2   1   41.80    3.10
  -1  -2  -1   25.50    1.50
  -1  -2  -1   25.60    1.50
  -1  -2  -1   26.90    1.90
  -1  -2  -1   26.40    1.80
   1   2   1   30.50    1.60
   1   2   1   23.50    1.50
   1   2   1   26.50    2.00
   1   2   1   26.40    1.60
   1   2   1   23.20    1.50
   1   2   1   26.70    1.90
  -2  -2  -1  602.64   31.20
  -2  -2  -1  594.94   32.00
  -2  -2  -1  594.54   31.30
  -2  -2  -1  590.54   31.30
  -2  -2  -1  571.24   31.30
   2   2   1  587.04   31.20
   2   2   1  599.24   31.30
   2   2   1  602.64   31.60
   2   2   1  604.64   31.20
   2   2   1  593.84   31.40
   2   2   1  610.54   31.40
   2   2   1  594.14   31.30
  -3  -2  -1 1316.47   67.49
  -3  -2  -1 1301.07   67.49
   3   2   1 1363.86   67.49
   3   2   1 1295.17   67.59
   3   2   1 1254.97   68.29
   3   2   1 1299.57   67.59
   3   2   1 1198.88   67.89
  -4  -2  -1 7738.73  388.26
  -4  -2  -1 7748.52  387.26
  -4  -2  -1 7742.93  388.36
   4   2   1 7053.89  387.36
   4   2   1 7324.17  388.46
   4   2   1 7672.23  387.16
   4   2   1 7389.86  389.26
   4   2   1 7346.37  386.76
   4   2   1 6571.64  386.66
  -5  -2  -1  876.71   47.20
  -5  -2  -1  885.91   46.90
  -5  -2  -1  886.51   47.30
   5   2   1  870.31   48.60
   5   2   1 1042.70   49.00
   5   2   1  874.51   47.70
   5   2   1  866.31   47.70
   5   2   1  852.21   47.20
  -6  -2  -1   19.00    2.80
  -6  -2  -1   18.70    2.70
  -6  -2  -1   19.30    2.20
  -6  -2  -1   26.10    2.70
  -6  -2  -1   18.70    1.80
   6   2   1   23.80    3.30
   6   2   1   28.10    3.60
   6   2   1   17.70    2.20
   6   2   1   13.00    2.40
   6   2   1   22.90    2.60
  -7  -2  -1  649.14   37.00
  -7  -2  -1  627.64   35.90
  -7  -2  -1  602.34   35.90
  -7  -2  -1  637.34   35.30
  -7  -2  -1  610.94   36.60
   7   2   1  758.92   37.10
   7   2   1  646.84   36.40
   7   2   1  731.93   36.10
   7   2   1  625.14   35.70
   7   2   1  721.53   37.00
   7   2   1  641.04   35.60
  -8  -2  -1  693.83   41.60
  -8  -2  -1  709.73   39.50
  -8  -2  -1  696.83   40.40
  -8  -2  -1  705.93   41.40
  -8  -2  -1  672.53   40.30
   8   2   1  739.83   40.30
   8   2   1  753.72   39.70
   8   2   1  736.13   40.60
   8   2   1  815.42   41.20
   8   2   1  825.22   40.30
  -9  -2  -1  258.47   17.40
  -9  -2  -1  264.47   16.60
  -9  -2  -1  278.17   17.90
  -9  -2  -1  251.37   16.60
   9   2   1  307.47   17.70
   9   2   1  278.57   17.00
   9   2   1  307.77   16.60
   9   2   1  284.87   16.00
 -10  -2  -1   99.29    7.80
 -10  -2  -1  110.59    8.10
 -10  -2  -1  101.29    8.40
 -10  -2  -1  101.99    8.70
 -10  -2  -1  103.09    8.90
  10   2   1  116.19    8.10
  10   2   1  106.49    7.50
  10   2   1  116.39    9.20
  10   2   1  108.19    7.00
  10   2   1  118.39    9.10
 -11  -2  -1   58.99    6.30
 -11  -2  -1   59.29    6.40
 -11  -2  -1   66.49    6.20
 -11  -2  -1   55.99    6.30
 -11  -2  -1   56.39    5.40
  11   2   1   64.99    7.10
  11   2   1   59.29    6.10
  11   2   1   68.79    6.30
  11   2   1   65.89    5.30
  11   2   1   49.70    5.80
 -12  -2  -1  471.15   27.60
 -12  -2  -1  478.25   28.10
 -12  -2  -1  482.65   28.10
 -12  -2  -1  492.75   27.70
 -12  -2  -1  484.85   28.20
  12   2   1  475.45   27.70
  12   2   1  498.15   28.20
  12   2   1  476.95   28.50
  12   2   1  496.15   28.80
 -13  -2  -1  234.28   15.30
 -13  -2  -1  237.08   15.70
 -13  -2  -1  239.08   15.20
 -13  -2  -1  240.48   15.50
  13   2   1  243.28   15.40
  13   2   1  224.48   16.10
  13   2   1  234.08   15.70
  13   2   1  257.47   16.60
 -14  -2  -1  107.99    9.20
 -14  -2  -1  112.59    9.50
 -14  -2  -1  107.49    8.70
 -14  -2  -1  103.99    8.70
  14   2   1  129.99    9.60
  14   2   1  120.89   10.80
  14   2   1  117.09    8.90
 -15  -2  -1   78.09    7.90
 -15  -2  -1   90.79    8.30
  15   2   1   74.29    8.10
  15   2   1   70.39    7.50
  15   2   1   77.79    7.70
 -16  -2  -1   45.10    5.60
 -16  -2  -1   41.90    5.40
  16   2   1   42.90    6.10
  16   2   1   33.20    6.20
  16   2   1   35.60    5.90
  14  -3  -1  881.21   49.20
  14  -3  -1  871.71   49.20
  14  -3  -1  908.41   50.79
 -14   3   1  877.81   49.20
  13  -3  -1  364.26   21.80
  13  -3  -1  326.57   21.30
  13  -3  -1  369.56   23.10
 -13   3   1  356.76   21.60
  12  -3  -1    3.90    2.60
  12  -3  -1    4.00    3.20
  12  -3  -1    2.60    4.20
  12  -3  -1    3.40    3.20
 -12   3   1    3.10    3.60
 -12   3   1   11.00    3.90
  11  -3  -1  316.87   20.80
  11  -3  -1  307.97   20.50
  11  -3  -1  331.07   20.30
  11  -3  -1  324.87   21.10
  11  -3  -1  341.67   20.20
 -11   3   1  348.77   21.20
 -11   3   1  334.07   20.40
  10  -3  -1 1518.95   83.29
  10  -3  -1 1628.74   83.49
  10  -3  -1 1552.24   82.39
  10  -3  -1 1463.95   82.89
  10  -3  -1 1486.85   82.59
  10  -3  -1 1494.25   82.19
 -10   3   1 1600.54   83.59
 -10   3   1 1466.25   82.49
 -10   3   1 1503.45   82.99
 -10   3   1 1598.84   83.49
   9  -3  -1 1410.26   74.99
   9  -3  -1 1345.37   73.79
   9  -3  -1 1341.57   74.49
   9  -3  -1 1357.46   74.39
   9  -3  -1 1328.07   73.69
   9  -3  -1 1281.27   73.89
  -9   3   1 1352.46   74.19
  -9   3   1 1436.46   74.99
  -9   3   1 1359.16   74.59
  -9   3   1 1466.95   75.19
   8  -3  -1   24.30    4.50
   8  -3  -1   28.30    4.50
   8  -3  -1   20.60    3.40
   8  -3  -1   25.20    3.50
   8  -3  -1   25.10    4.20
   8  -3  -1   23.50    4.00
  -8   3   1   22.80    4.00
  -8   3   1   23.20    4.70
  -8   3   1   18.30    3.50
  -8   3   1   24.10    4.70
   7  -3  -1   81.69    6.60
   7  -3  -1   71.39    6.40
   7  -3  -1   80.69    6.50
   7  -3  -1   80.49    7.40
   7  -3  -1   81.69    7.70
   7  -3  -1   76.49    6.60
  -7   3   1   75.89    7.90
  -7   3   1   55.09    6.00
  -7   3   1   72.79    7.30
  -7   3   1   61.19    6.70
   6  -3  -1  397.36   21.50
   6  -3  -1  370.76   20.20
   6  -3  -1  369.46   20.50
   6  -3  -1  343.57   20.00
   6  -3  -1  339.17   19.40
   6  -3  -1  285.97   19.40
  -6   3   1  287.97   20.30
  -6   3   1  287.37   19.20
  -6   3   1  320.27   19.80
  -6   3   1  285.47   20.30
   5  -3  -1    1.90    1.70
   5  -3  -1    5.50    2.50
   5  -3  -1    5.60    2.40
   5  -3  -1    6.50    2.00
   5  -3  -1    4.40    2.30
   5  -3  -1    7.40    2.00
  -5   3   1    6.10    2.10
  -5   3   1    7.70    2.30
  -5   3   1    3.80    2.50
  -5   3   1    2.60    1.90
   4  -3  -1  453.65   26.90
   4  -3  -1  424.66   26.60
   4  -3  -1  503.65   28.90
   4  -3  -1  425.36   27.60
   4  -3  -1  527.55   27.20
   4  -3  -1  425.96   27.00
  -4   3   1  506.45   26.60
  -4   3   1  518.85   29.90
  -4   3   1  518.85   27.90
  -4   3   1  512.75   26.80
  -4   3   1  506.75   27.80
   3  -3  -1   16.40    2.40
   3  -3  -1   13.90    1.90
   3  -3  -1   10.20    2.60
   3  -3  -1    9.60    3.00
   3  -3  -1   15.50    2.20
   3  -3  -1   13.10    1.90
   3  -3  -1   15.30    2.70
  -3   3   1   12.20    1.70
  -3   3   1   13.60    2.20
  -3   3   1   17.80    3.60
  -3   3   1   15.50    1.80
  -3   3   1   11.80    2.30
   2  -3  -1   23.30    2.20
   2  -3  -1   24.40    2.00
   2  -3  -1   17.80    2.80
   2  -3  -1   23.30    2.40
   2  -3  -1   25.30    1.90
   2  -3  -1   20.60    3.40
  -2   3   1   23.20    2.30
  -2   3   1   19.20    3.00
  -2   3   1   19.80    2.00
  -2   3   1   20.60    1.80
  -2   3   1   30.10    2.70
   1  -3  -1  882.11   47.10
   1  -3  -1  908.91   48.20
   1  -3  -1  951.80   47.30
   1  -3  -1  882.31   47.00
   1  -3  -1  864.51   47.40
   1  -3  -1  916.61   48.80
  -1   3   1  895.81   47.50
  -1   3   1  869.91   48.40
  -1   3   1  871.61   47.20
  -1   3   1  902.71   47.10
  -1   3   1  899.91   47.50
   0  -3  -1 2628.64  141.09
   0  -3  -1 2755.22  139.69
   0  -3  -1 2676.93  138.69
   0  -3  -1 2495.25  139.99
   0  -3  -1 2613.14  139.49
   0   3   1 2799.72  138.89
   0   3   1 2642.64  139.09
   0   3   1 2799.02  140.39
   0   3   1 2488.05  139.19
   0   3   1 2559.44  138.49
   0   3   1 2744.43  140.19
   0   3   1 2659.93  139.69
   0   3   1 2523.55  138.99
  -1  -3  -1 1461.65   78.79
  -1  -3  -1 1427.16   80.39
  -1  -3  -1 1522.65   79.09
  -1  -3  -1 1563.34   78.99
  -1  -3  -1 1459.65   78.99
   1   3   1 1555.64   78.99
   1   3   1 1534.65   78.99
   1   3   1 1588.74   78.59
   1   3   1 1479.75   79.29
   1   3   1 1453.65   78.99
  -2  -3  -1 1449.85   79.09
  -2  -3  -1 1546.75   79.99
  -2  -3  -1 1503.45   78.69
  -2  -3  -1 1440.36   78.59
  -2  -3  -1 1543.55   78.59
   2   3   1 1479.95   78.89
   2   3   1 1559.24   78.29
   2   3   1 1453.85   80.09
   2   3   1 1491.95   78.59
   2   3   1 1449.15   78.29
   2   3   1 1548.25   78.49
  -3  -3  -1   10.10    0.90
  -3  -3  -1    9.80    0.90
  -3  -3  -1   10.80    1.00
   3   3   1    8.20    1.30
   3   3   1   10.80    1.00
   3   3   1    8.90    1.00
   3   3   1    7.30    0.80
   3   3   1   12.00    1.20
   3   3   1    7.60    0.90
  -4  -3  -1 3169.28  160.08
  -4  -3  -1 2921.21  159.58
   4   3   1 3074.69  159.88
   4   3   1 3040.30  159.58
   4   3   1 3215.98  159.78
   4   3   1 2759.02  159.78
   4   3   1 3132.99  160.08
  -5  -3  -1 1132.39   60.49
  -5  -3  -1 1184.38   60.49
   5   3   1 1126.69   61.49
   5   3   1 1146.79   60.69
   5   3   1 1153.88   60.49
  -6  -3  -1    3.20    1.20
  -6  -3  -1    2.60    0.90
  -6  -3  -1    1.50    0.70
   6   3   1    0.10    1.80
   6   3   1    3.60    1.10
   6   3   1    2.90    2.10
   6   3   1    3.30    1.00
   6   3   1    3.60    1.40
  -7  -3  -1  813.92   43.40
  -7  -3  -1  794.32   43.90
  -7  -3  -1  815.42   43.70
  -7  -3  -1  793.32   44.40
  -7  -3  -1  823.52   44.40
   7   3   1  815.32   44.20
   7   3   1  796.02   45.10
   7   3   1  790.52   43.60
   7   3   1  824.92   44.30
   7   3   1  894.51   45.30
  -8  -3  -1 2392.06  129.09
  -8  -3  -1 2415.26  127.59
  -8  -3  -1 2434.56  128.99
  -8  -3  -1 2394.86  128.09
  -8  -3  -1 2317.47  128.39
   8   3   1 2757.72  129.49
   8   3   1 2458.35  129.19
   8   3   1 2375.46  128.79
   8   3   1 2345.17  127.79
   8   3   1 2401.06  128.29
  -9  -3  -1  346.17   21.20
  -9  -3  -1  328.27   18.90
  -9  -3  -1  293.97   19.70
  -9  -3  -1  310.37   19.70
  -9  -3  -1  318.97   20.70
   9   3   1  328.07   20.00
   9   3   1  327.57   19.00
   9   3   1  381.56   20.60
   9   3   1  341.67   19.60
   9   3   1  344.87   19.20
   9   3   1  362.16   20.60
 -10  -3  -1  117.79   10.20
 -10  -3  -1  114.79    8.00
 -10  -3  -1  132.69    9.40
 -10  -3  -1  121.99    9.70
 -10  -3  -1  128.69    9.60
  10   3   1  131.49    8.40
  10   3   1  124.39    9.60
  10   3   1  121.59    7.90
 -11  -3  -1  694.13   39.20
 -11  -3  -1  703.43   39.60
 -11  -3  -1  715.03   40.50
 -11  -3  -1  706.63   40.20
  11   3   1  749.92   40.10
  11   3   1  714.33   39.70
  11   3   1  678.83   39.40
 -12  -3  -1 1266.57   69.59
 -12  -3  -1 1266.87   69.49
 -12  -3  -1 1245.18   68.89
 -12  -3  -1 1288.77   69.19
 -12  -3  -1 1254.77   69.69
  12   3   1 1242.28   69.09
  12   3   1 1318.27   69.79
  12   3   1 1320.07   69.19
  12   3   1 1278.47   69.99
 -13  -3  -1  597.54   33.30
 -13  -3  -1  597.54   33.40
 -13  -3  -1  573.04   33.40
 -13  -3  -1  609.24   34.10
  13   3   1  554.64   33.10
  13   3   1  591.14   34.20
  13   3   1  595.44   33.50
  13   3   1  566.74   34.20
 -14  -3  -1   84.89    8.30
 -14  -3  -1   66.89    7.30
 -14  -3  -1   76.89    7.00
 -14  -3  -1   66.39    7.30
  14   3   1  102.39    9.30
  14   3   1   73.79    7.40
  14   3   1   77.99    8.00
 -15  -3  -1  143.29   11.10
 -15  -3  -1  137.19   11.10
 -15  -3  -1  138.39   11.50
  15   3   1  139.79   11.80
  15   3   1  140.89   10.50
  15   3   1  130.59   12.00
 -16  -3  -1  135.09   10.50
 -16  -3  -1  126.09   10.30
  16   3   1  127.99   10.90
  16   3   1  139.39   11.50
  16   3   1  143.69   11.30
  13  -4  -1  517.85   30.10
  13  -4  -1  515.35   29.90
 -13   4   1  470.95   32.30
 -13   4   1  534.65   30.30
  12  -4  -1    9.90    4.00
  12  -4  -1   12.50    5.00
  12  -4  -1   13.60    3.70
 -12   4   1    8.90    4.10
 -12   4   1   10.00    4.50
  11  -4  -1   -3.40    2.70
  11  -4  -1    1.90    3.00
  11  -4  -1    3.20    4.00
  11  -4  -1    1.60    3.50
  11  -4  -1    1.50    2.30
 -11   4   1   -5.20    3.50
 -11   4   1    6.80    3.10
  10  -4  -1   53.59    7.20
  10  -4  -1   63.89    7.40
  10  -4  -1   54.49    6.30
  10  -4  -1   57.39    6.30
  10  -4  -1   62.89    6.40
  10  -4  -1   54.99    6.20
 -10   4   1   51.79    7.20
 -10   4   1   64.19    7.30
 -10   4   1   62.99    7.30
   9  -4  -1   62.19    7.30
   9  -4  -1   66.29    6.50
   9  -4  -1   52.29    6.50
   9  -4  -1   57.89    6.20
   9  -4  -1   56.19    6.70
   9  -4  -1   56.39    6.60
  -9   4   1   48.50    6.00
  -9   4   1   60.39    7.40
  -9   4   1   54.09    6.40
  -9   4   1   55.19    7.40
   8  -4  -1  177.78   12.80
   8  -4  -1  148.79   11.60
   8  -4  -1  175.08   11.70
   8  -4  -1  183.08   13.10
   8  -4  -1  180.28   12.00
   8  -4  -1  171.48   12.30
  -8   4   1  161.28   12.00
  -8   4   1  167.08   13.40
  -8   4   1  178.58   13.70
  -8   4   1  139.29   11.50
   7  -4  -1  372.56   22.00
   7  -4  -1  354.86   21.00
   7  -4  -1  306.07   21.00
   7  -4  -1  349.87   21.70
   7  -4  -1  400.66   22.00
   7  -4  -1  405.96   23.00
  -7   4   1  329.97   21.30
  -7   4   1  297.67   20.90
  -7   4   1  342.47   22.50
  -7   4   1  364.96   23.00
   6  -4  -1 1072.79   58.39
   6  -4  -1 1163.48   59.29
   6  -4  -1 1016.50   57.89
   6  -4  -1  957.60   58.39
  -6   4   1  938.81   59.29
  -6   4   1 1239.98   58.49
  -6   4   1 1199.08   58.49
  -6   4   1  971.10   59.49
   5  -4  -1 1070.49   57.89
   5  -4  -1  979.00   56.39
   5  -4  -1 1191.58   59.49
   5  -4  -1  966.20   56.99
   5  -4  -1 1053.69   56.89
  -5   4   1 1076.89   56.59
  -5   4   1 1114.29   56.49
  -5   4   1 1010.80   58.09
  -5   4   1  956.70   57.79
   4  -4  -1  100.69    6.90
   4  -4  -1   80.99    7.40
   4  -4  -1   69.79    7.50
   4  -4  -1   74.09    8.40
   4  -4  -1   98.99    6.70
   4  -4  -1  102.99    6.60
  -4   4   1  111.19    8.00
  -4   4   1   98.39    8.00
  -4   4   1  103.49    6.50
  -4   4   1  104.69    6.40
   3  -4  -1  380.76   21.50
   3  -4  -1  388.96   20.80
   3  -4  -1  414.16   20.50
   3  -4  -1  326.37   23.00
   3  -4  -1  326.27   22.10
   3  -4  -1  392.26   20.80
   3  -4  -1  353.76   21.00
  -3   4   1  413.76   21.90
  -3   4   1  363.86   20.60
  -3   4   1  397.96   21.80
  -3   4   1  357.86   20.40
   2  -4  -1   26.50    2.40
   2  -4  -1   26.80    2.60
   2  -4  -1   31.10    2.30
   2  -4  -1   27.60    2.00
   2  -4  -1   27.80    4.10
   2  -4  -1   31.30    4.00
   2  -4  -1   34.00    2.70
  -2   4   1   30.50    2.50
  -2   4   1   29.50    3.00
  -2   4   1   24.20    3.30
  -2   4   1   29.10    2.40
  -2   4   1   29.60    3.20
   1  -4  -1  117.69    6.50
   1  -4  -1  115.99    6.70
   1  -4  -1  118.59    7.90
   1  -4  -1  130.69    8.60
   1  -4  -1  114.79    7.10
  -1   4   1  121.99    6.90
  -1   4   1  111.99    7.30
  -1   4   1  113.39    7.20
  -1   4   1  118.69    6.60
  -1   4   1  124.99    6.70
  -1   4   1  113.89    8.00
  -1   4   1  108.99    6.30
   0  -4  -1  486.85   27.00
   0  -4  -1  504.35   27.40
   0  -4  -1  512.75   26.70
   0  -4  -1  497.85   26.30
   0   4   1  465.95   27.20
   0   4   1  516.95   26.00
   0   4   1  490.95   26.70
   0   4   1  485.75   26.80
   0   4   1  470.35   26.00
   0   4   1  512.15   26.30
  -1  -4  -1    6.00    1.00
  -1  -4  -1    5.20    1.20
  -1  -4  -1    5.90    0.80
  -1  -4  -1    5.00    1.00
   1   4   1    7.50    1.20
   1   4   1    6.40    1.30
   1   4   1    5.40    1.00
   1   4   1    9.30    0.70
   1   4   1    8.60    0.90
   1   4   1    4.90    0.70
  -2  -4  -1   32.30    2.50
  -2  -4  -1   29.80    2.40
  -2  -4  -1   32.00    2.10
  -2  -4  -1   30.00    2.50
  -2  -4  -1   34.40    2.20
   2   4   1   31.40    2.60
   2   4   1   31.50    2.10
   2   4   1   31.40    2.00
   2   4   1   33.30    2.00
   2   4   1   31.50    1.90
  -3  -4  -1  879.81   45.40
  -3  -4  -1  856.31   45.40
  -3  -4  -1  883.81   45.70
   3   4   1  842.92   45.60
   3   4   1  842.92   45.40
   3   4   1  848.92   45.80
   3   4   1  887.21   45.50
   3   4   1  872.71   45.30
   3   4   1  862.61   45.50
  -4  -4  -1  723.73   38.00
  -4  -4  -1  717.03   37.90
  -4  -4  -1  710.83   37.90
   4   4   1  675.23   38.10
   4   4   1  723.63   37.90
   4   4   1  728.13   37.90
   4   4   1  729.33   37.70
   4   4   1  719.23   38.20
   4   4   1  731.43   38.20
  -5  -4  -1 1423.76   76.59
  -5  -4  -1 1415.56   76.59
   5   4   1 1416.56   77.19
   5   4   1 1473.25   76.59
   5   4   1 1544.85   76.49
   5   4   1 1470.55   76.79
   5   4   1 1470.85   77.49
  -6  -4  -1  894.01   46.50
  -6  -4  -1  896.71   46.60
   6   4   1  797.62   47.70
   6   4   1  875.01   47.50
   6   4   1  898.31   46.50
   6   4   1  893.11   46.70
  -7  -4  -1 1461.35   73.89
  -7  -4  -1 1439.36   74.29
  -7  -4  -1 1440.66   74.09
   7   4   1 1339.87   75.39
   7   4   1 1234.78   75.39
   7   4   1 1445.86   74.39
   7   4   1 1431.76   73.99
  -8  -4  -1 5707.03  301.27
  -8  -4  -1 5891.31  300.47
  -8  -4  -1 5595.84  299.77
  -8  -4  -1 5907.71  299.57
   8   4   1 5582.14  299.67
   8   4   1 5785.82  299.97
   8   4   1 6105.49  301.07
   8   4   1 5194.68  300.87
   8   4   1 5749.02  299.27
  -9  -4  -1 2277.27  120.09
  -9  -4  -1 2330.27  121.59
  -9  -4  -1 2298.97  120.59
  -9  -4  -1 2205.08  120.99
  -9  -4  -1 2335.57  121.39
   9   4   1 2230.98  121.29
   9   4   1 2299.47  121.89
   9   4   1 2167.98  120.89
   9   4   1 2243.18  120.19
   9   4   1 2414.76  121.79
 -10  -4  -1  131.69   10.40
 -10  -4  -1  145.19    9.30
 -10  -4  -1  151.98   11.30
 -10  -4  -1  147.59   10.30
 -10  -4  -1  145.39   11.10
  10   4   1  137.09    9.70
  10   4   1  135.79    9.30
  10   4   1  146.39   10.70
  10   4   1  151.68   10.40
  10   4   1  141.59   10.70
 -11  -4  -1  128.69   10.90
 -11  -4  -1  130.89    9.60
 -11  -4  -1  128.69   10.50
 -11  -4  -1  125.69   10.90
  11   4   1  136.09    9.90
  11   4   1  128.89   10.20
  11   4   1  128.49    9.90
 -12  -4  -1   26.80    4.10
 -12  -4  -1   37.40    5.40
 -12  -4  -1   31.30    5.00
 -12  -4  -1   26.40    5.00
  12   4   1   32.00    5.10
 -13  -4  -1   72.19    7.30
 -13  -4  -1   76.19    7.70
 -13  -4  -1   82.69    8.30
 -13  -4  -1   86.19    8.20
  13   4   1   89.39    8.20
  13   4   1   70.29    7.30
  13   4   1   72.29    7.40
  13   4   1   85.69    8.10
 -14  -4  -1  110.69    9.60
 -14  -4  -1   94.99    9.60
 -14  -4  -1   94.89    8.90
  14   4   1   91.49    9.50
  14   4   1  101.19    9.10
  14   4   1   94.49    8.40
 -15  -4  -1   86.79    7.80
 -15  -4  -1   82.89    7.90
 -15  -4  -1   78.39    9.00
  15   4   1   93.19    9.50
  15   4   1   74.79    8.40
  15   4   1   88.99    8.00
 -16  -4  -1  496.15   30.70
 -16  -4  -1  535.95   30.50
 -16  -4  -1  504.15   30.10
  16   4   1  543.45   30.60
  16   4   1  513.65   31.00
  16   4   1  489.15   30.80
 -17  -4  -1  290.57   18.90
 -17  -4  -1  292.27   19.40
  17   4   1  276.27   19.30
  17   4   1  304.17   20.00
  17   4   1  302.67   19.40
  13  -5  -1   22.90    5.30
 -13   5   1   44.20    6.20
  12  -5  -1  226.38   15.40
 -12   5   1  214.28   14.90
 -12   5   1  212.18   16.30
  11  -5  -1   20.60    4.20
  11  -5  -1   17.00    3.60
 -11   5   1   20.20    5.10
 -11   5   1   20.40    5.40
  10  -5  -1 1488.05   82.69
  10  -5  -1 1464.15   82.09
  10  -5  -1 1564.34   82.49
  10  -5  -1 1539.55   83.69
 -10   5   1 1567.04   83.79
 -10   5   1 1445.36   82.69
 -10   5   1 1566.64   83.89
   9  -5  -1  680.23   38.20
   9  -5  -1  666.23   36.80
   9  -5  -1  589.74   36.30
   9  -5  -1  569.74   36.90
   9  -5  -1  606.74   36.80
   9  -5  -1  687.83   38.10
  -9   5   1  698.53   38.80
  -9   5   1  678.23   38.60
  -9   5   1  610.64   37.10
   8  -5  -1   66.99    6.80
   8  -5  -1   88.49    8.70
   8  -5  -1   85.59    7.20
   8  -5  -1  100.29    9.10
   8  -5  -1   59.69    6.80
   8  -5  -1   66.69    6.80
  -8   5   1   75.49    9.30
  -8   5   1   61.09    7.30
  -8   5   1   71.89    8.40
  -8   5   1   64.39    7.00
   7  -5  -1  146.99   11.50
   7  -5  -1  217.98   14.20
   7  -5  -1  137.29   11.90
   7  -5  -1  153.68   12.00
   7  -5  -1  217.08   13.30
   7  -5  -1  180.28   13.30
  -7   5   1  170.68   14.20
  -7   5   1  167.58   14.30
  -7   5   1  180.78   12.30
  -7   5   1  175.18   12.50
   6  -5  -1  323.47   21.20
   6  -5  -1  356.56   21.40
   6  -5  -1  433.06   22.90
   6  -5  -1  273.67   21.70
   6  -5  -1  349.37   20.80
   6  -5  -1  435.36   24.20
  -6   5   1  399.56   21.40
  -6   5   1  306.27   22.90
  -6   5   1  285.47   22.60
  -6   5   1  384.76   21.20
   5  -5  -1 1022.00   55.49
   5  -5  -1 1078.89   55.59
   5  -5  -1 1036.30   56.99
   5  -5  -1 1010.20   54.79
   5  -5  -1 1104.09   58.39
   5  -5  -1  861.51   55.89
  -5   5   1 1062.59   55.09
  -5   5   1 1054.09   54.99
  -5   5   1  955.20   56.99
  -5   5   1  991.90   57.29
   4  -5  -1   32.50    3.30
   4  -5  -1   31.10    3.00
   4  -5  -1   21.60    4.70
   4  -5  -1   34.80    3.80
   4  -5  -1   30.30    4.00
   4  -5  -1   21.10    4.40
  -4   5   1   38.30    5.10
  -4   5   1   37.10    3.20
  -4   5   1   32.40    4.70
  -4   5   1   27.70    3.10
   3  -5  -1   89.09    8.70
   3  -5  -1  104.89    6.10
   3  -5  -1  100.09    6.30
   3  -5  -1  103.19    6.60
   3  -5  -1   91.19    8.30
  -3   5   1  109.39    7.90
  -3   5   1   95.99    6.40
  -3   5   1  113.79    8.00
  -3   5   1   94.39    6.30
   2  -5  -1  161.18    9.90
   2  -5  -1  171.28    9.70
   2  -5  -1  169.58   12.30
   2  -5  -1  171.18    9.50
   2  -5  -1  182.88   11.80
  -2   5   1  172.28    9.90
  -2   5   1  177.28   10.80
  -2   5   1  178.88   11.10
  -2   5   1  169.68    9.90
   1  -5  -1   21.50    2.30
   1  -5  -1   20.10    3.10
   1  -5  -1   23.80    2.00
   1  -5  -1   23.00    1.70
   1  -5  -1   26.30    3.40
  -1   5   1   19.80    3.10
  -1   5   1   21.40    1.50
  -1   5   1   23.10    2.50
  -1   5   1   24.30    2.90
  -1   5   1   20.60    1.90
  -1   5   1   21.80    1.70
   0  -5  -1  225.28   13.10
   0  -5  -1  221.18   12.10
   0  -5  -1  209.68   12.50
   0  -5  -1  235.58   13.60
   0   5   1  217.68   12.10
   0   5   1  210.48   13.10
   0   5   1  227.88   11.80
   0   5   1  208.28   11.70
   0   5   1  221.18   12.70
   0   5   1  221.38   12.80
  -1  -5  -1   10.20    1.70
  -1  -5  -1    2.30    1.00
  -1  -5  -1    3.40    1.10
  -1  -5  -1    0.60    0.70
   1   5   1    3.90    1.20
   1   5   1    4.60    0.80
   1   5   1    2.00    0.80
   1   5   1    0.70    1.00
   1   5   1    1.30    0.60
   1   5   1    3.70    0.60
  -2  -5  -1  489.65   25.90
  -2  -5  -1  491.15   25.70
  -2  -5  -1  474.75   25.10
  -2  -5  -1  450.15   25.60
  -2  -5  -1  471.45   25.20
   2   5   1  465.65   26.00
   2   5   1  449.16   24.90
   2   5   1  478.15   25.70
   2   5   1  471.45   25.10
   2   5   1  477.65   25.20
   2   5   1  488.75   25.00
  -3  -5  -1  263.67   15.20
  -3  -5  -1  272.27   15.00
  -3  -5  -1  276.27   14.70
  -3  -5  -1  280.27   14.60
  -3  -5  -1  279.47   15.20
   3   5   1  270.97   14.50
   3   5   1  269.07   14.70
   3   5   1  264.47   15.30
   3   5   1  259.67   14.70
   3   5   1  272.27   14.50
  -4  -5  -1 2315.87  119.19
  -4  -5  -1 2277.87  120.49
  -4  -5  -1 2343.17  119.19
   4   5   1 2343.47  119.19
   4   5   1 2325.67  119.29
   4   5   1 2236.98  119.19
   4   5   1 2287.27  119.49
   4   5   1 2158.78  119.69
   4   5   1 2213.08  119.39
  -5  -5  -1  826.32   42.90
  -5  -5  -1  803.92   42.60
  -5  -5  -1  810.82   42.60
   5   5   1  820.72   43.10
   5   5   1  798.92   42.60
   5   5   1  811.22   42.40
   5   5   1  760.32   42.90
   5   5   1  817.22   43.00
   5   5   1  799.02   42.70
  -6  -5  -1   78.89    5.00
  -6  -5  -1   80.09    5.10
   6   5   1   78.79    6.00
   6   5   1   75.19    5.20
   6   5   1   74.79    4.90
   6   5   1   82.99    5.70
   6   5   1   93.59    5.40
  -7  -5  -1   39.10    3.20
  -7  -5  -1   34.90    2.80
  -7  -5  -1   45.20    3.50
   7   5   1   37.20    3.20
   7   5   1   40.20    3.10
   7   5   1   37.20    4.00
   7   5   1   32.20    4.20
  -8  -5  -1  170.38    9.90
  -8  -5  -1  172.78   10.00
  -8  -5  -1  163.38   10.20
   8   5   1  165.28   11.40
   8   5   1  167.98    9.80
   8   5   1  153.38   11.50
   8   5   1  170.08   10.50
  -9  -5  -1  202.58   13.40
  -9  -5  -1  218.78   12.90
  -9  -5  -1  222.88   12.60
   9   5   1  227.58   14.30
   9   5   1  211.38   12.90
   9   5   1  213.48   12.50
   9   5   1  216.58   13.50
   9   5   1  200.78   14.30
 -10  -5  -1   34.30    5.00
 -10  -5  -1   43.80    5.40
 -10  -5  -1   51.29    5.10
 -10  -5  -1   45.40    3.90
 -10  -5  -1   37.90    5.00
  10   5   1   46.50    5.60
  10   5   1   41.90    3.90
  10   5   1   39.50    4.50
  10   5   1   41.50    5.00
  10   5   1   51.39    6.40
 -11  -5  -1  572.84   31.20
 -11  -5  -1  555.94   30.30
 -11  -5  -1  552.94   32.20
 -11  -5  -1  529.95   32.00
 -11  -5  -1  475.45   31.20
  11   5   1  535.75   32.00
  11   5   1  547.75   31.30
  11   5   1  556.34   32.00
  11   5   1  544.05   30.50
 -12  -5  -1 2696.63  148.49
 -12  -5  -1 2723.63  150.28
 -12  -5  -1 2793.12  149.09
 -12  -5  -1 2711.53  149.69
  12   5   1 2791.02  148.69
  12   5   1 2961.60  148.49
  12   5   1 2878.61  149.29
 -13  -5  -1  794.12   45.30
 -13  -5  -1  830.42   46.30
 -13  -5  -1  803.92   46.10
  13   5   1  826.22   45.80
 -14  -5  -1  106.09   10.20
 -14  -5  -1  113.29    9.50
 -14  -5  -1  107.19    9.50
  14   5   1  101.49    9.10
  14   5   1  111.29    9.80
  14   5   1   99.29    9.90
 -15  -5  -1  390.06   23.60
 -15  -5  -1  380.26   24.30
 -15  -5  -1  389.36   23.70
  15   5   1  385.06   23.60
  15   5   1  382.06   24.30
  15   5   1  371.76   23.40
 -16  -5  -1  280.07   18.90
 -16  -5  -1  285.37   19.80
 -16  -5  -1  323.37   19.50
  16   5   1  304.97   20.10
  16   5   1  320.97   19.90
  16   5   1  288.17   19.70
 -17  -5  -1  205.78   15.00
 -17  -5  -1  194.78   14.90
 -17  -5  -1  211.08   15.10
  17   5   1  201.18   15.60
  17   5   1  216.88   15.00
  17   5   1  173.88   14.60
  12  -6  -1   66.99    7.50
 -12   6   1   72.19    7.90
 -12   6   1   96.89    9.50
  11  -6  -1   17.30    4.90
 -11   6   1   21.80    5.30
 -11   6   1   10.60    5.30
  10  -6  -1  389.06   25.10
  10  -6  -1  396.56   23.70
  10  -6  -1  364.66   23.80
 -10   6   1  397.96   25.80
 -10   6   1  408.16   25.80
 -10   6   1  352.86   24.00
   9  -6  -1  173.18   13.50
   9  -6  -1  164.58   11.60
   9  -6  -1  134.69   11.10
   9  -6  -1  141.89   12.50
  -9   6   1  174.58   13.60
  -9   6   1  135.49   11.90
  -9   6   1  169.88   13.60
   8  -6  -1  158.68   13.90
   8  -6  -1  240.48   16.30
   8  -6  -1  174.18   13.50
   8  -6  -1  160.58   14.20
   8  -6  -1  245.88   15.20
  -8   6   1  227.38   16.90
  -8   6   1  207.98   14.40
  -8   6   1  213.88   16.60
   7  -6  -1   17.20    4.40
   7  -6  -1   10.60    4.10
   7  -6  -1   13.00    3.60
   7  -6  -1   20.50    4.60
   7  -6  -1   13.10    3.30
  -7   6   1    7.10    4.70
  -7   6   1   11.50    3.20
  -7   6   1   17.40    4.30
  -7   6   1   13.40    5.20
   6  -6  -1  234.68   14.90
   6  -6  -1  189.38   13.30
   6  -6  -1  192.88   13.10
   6  -6  -1  206.48   12.90
   6  -6  -1  236.58   16.50
  -6   6   1  157.98   15.10
  -6   6   1  157.08   14.70
  -6   6   1  200.98   13.00
  -6   6   1  215.18   13.20
   5  -6  -1   11.10    3.80
   5  -6  -1    6.20    2.10
   5  -6  -1    4.10    3.40
   5  -6  -1    6.50    2.80
   5  -6  -1   10.30    2.20
  -5   6   1    7.10    4.10
  -5   6   1   10.20    2.70
  -5   6   1   12.60    2.20
  -5   6   1   12.10    4.30
   4  -6  -1  200.68   11.20
   4  -6  -1  155.88   14.20
   4  -6  -1  201.48   11.60
   4  -6  -1  204.68   12.00
   4  -6  -1  148.19   13.40
  -4   6   1  193.48   11.50
  -4   6   1  202.98   13.70
  -4   6   1  199.78   13.90
  -4   6   1  195.28   11.50
   3  -6  -1   78.69    7.30
   3  -6  -1   61.79    8.10
   3  -6  -1   77.59    5.00
   3  -6  -1   70.59    5.20
   3  -6  -1   70.79    4.70
  -3   6   1   83.49    6.70
  -3   6   1   72.79    5.20
  -3   6   1   81.69    7.30
  -3   6   1   69.49    5.10
   2  -6  -1   52.69    5.90
   2  -6  -1   41.40    3.50
   2  -6  -1   52.39    6.10
   2  -6  -1   47.70    3.20
   2  -6  -1   45.50    3.00
  -2   6   1   40.20    3.40
  -2   6   1   52.09    4.80
  -2   6   1   57.09    4.70
  -2   6   1   43.80    2.90
   1  -6  -1  133.39    9.40
   1  -6  -1  128.89    7.30
   1  -6  -1  128.99    7.90
   1  -6  -1  144.79   10.00
  -1   6   1  132.89    8.60
  -1   6   1  124.99    7.30
  -1   6   1  128.89    7.70
  -1   6   1  136.69    7.50
  -1   6   1  133.29    8.80
   0  -6  -1  145.49    9.60
   0  -6  -1  142.69    9.00
   0  -6  -1  135.79    7.80
   0   6   1  126.79    7.40
   0   6   1  128.09    8.60
   0   6   1  137.39    7.80
   0   6   1  135.29    7.50
   0   6   1  133.39    8.60
  -1  -6  -1  171.38   10.20
  -1  -6  -1  173.28    9.50
  -1  -6  -1  170.28   10.60
  -1  -6  -1  164.78   10.00
   1   6   1  158.88    9.10
   1   6   1  162.88   10.20
   1   6   1  164.98   10.00
   1   6   1  178.88    9.30
   1   6   1  169.58    9.10
   1   6   1  154.78   10.50
   1   6   1  162.38    9.40
  -2  -6  -1  250.07   14.50
  -2  -6  -1  242.88   14.10
  -2  -6  -1  243.38   13.40
  -2  -6  -1  242.88   13.50
  -2  -6  -1  249.48   14.10
   2   6   1  249.58   13.40
   2   6   1  251.07   13.40
   2   6   1  259.97   14.20
   2   6   1  244.78   13.60
   2   6   1  237.48   14.50
  -3  -6  -1   26.30    2.10
  -3  -6  -1   27.60    2.00
  -3  -6  -1   26.00    2.50
  -3  -6  -1   28.70    2.90
  -3  -6  -1   28.20    2.70
   3   6   1   26.90    2.70
   3   6   1   25.20    2.10
   3   6   1   25.90    1.80
   3   6   1   28.90    1.90
   3   6   1   33.50    2.20
  -4  -6  -1  808.72   42.40
  -4  -6  -1  785.92   42.40
  -4  -6  -1  828.02   42.90
  -4  -6  -1  765.42   43.00
   4   6   1  790.22   42.50
   4   6   1  791.82   42.40
   4   6   1  804.92   42.20
   4   6   1  827.42   42.40
   4   6   1  834.92   42.20
   4   6   1  773.52   43.10
  -5  -6  -1  234.38   12.90
  -5  -6  -1  221.18   12.90
  -5  -6  -1  245.48   13.40
   5   6   1  239.08   12.90
   5   6   1  218.98   13.40
   5   6   1  231.78   13.00
   5   6   1  234.78   12.70
   5   6   1  243.28   13.30
   5   6   1  237.98   13.00
  -6  -6  -1 1427.66   74.29
  -6  -6  -1 1383.76   74.29
   6   6   1 1464.55   74.29
   6   6   1 1425.56   74.39
   6   6   1 1472.05   74.89
   6   6   1 1303.37   74.79
   6   6   1 1388.86   74.79
   6   6   1 1425.26   73.99
  -7  -6  -1  112.09    6.90
  -7  -6  -1  123.59    7.10
   7   6   1   97.99    7.20
   7   6   1  118.39    7.90
   7   6   1  116.99    7.00
   7   6   1  122.79    8.30
   7   6   1  121.89    7.40
  -8  -6  -1 1808.52   93.99
  -8  -6  -1 1820.52   93.79
  -8  -6  -1 1887.11   93.79
   8   6   1 1848.22   93.69
   8   6   1 1849.81   94.09
   8   6   1 1798.12   94.99
   8   6   1 1585.64   95.09
   8   6   1 1619.84   94.09
  -9  -6  -1  926.51   49.30
  -9  -6  -1  937.51   49.40
  -9  -6  -1  937.31   49.80
   9   6   1  920.81   49.10
   9   6   1  845.12   50.89
   9   6   1  939.71   51.09
   9   6   1  926.11   49.80
 -10  -6  -1    8.30    2.10
 -10  -6  -1   11.70    2.30
 -10  -6  -1   11.00    2.70
  10   6   1    9.50    2.00
  10   6   1    8.80    3.50
  10   6   1   16.30    3.70
  10   6   1    6.50    2.30
  10   6   1    8.90    2.10
 -11  -6  -1  240.28   15.90
 -11  -6  -1  242.18   15.90
 -11  -6  -1  210.78   15.50
 -11  -6  -1  249.68   14.70
 -11  -6  -1  246.08   15.20
  11   6   1  238.38   14.50
  11   6   1  251.27   15.90
  11   6   1  243.28   16.10
  11   6   1  239.18   17.00
 -12  -6  -1 1710.33   93.99
 -12  -6  -1 1719.73   91.99
 -12  -6  -1 1790.82   92.99
 -12  -6  -1 1514.95   92.89
 -12  -6  -1 1695.63   93.79
  12   6   1 1779.12   93.89
  12   6   1 1727.43   92.09
  12   6   1 1786.92   94.09
  12   6   1 1786.62   93.19
 -13  -6  -1  754.32   42.00
 -13  -6  -1  714.83   42.20
 -13  -6  -1  720.43   41.30
  13   6   1  712.13   41.10
  13   6   1  717.43   41.90
 -14  -6  -1   16.00    4.70
 -14  -6  -1   21.50    4.90
  14   6   1   17.20    4.60
 -15  -6  -1    0.60    3.30
 -15  -6  -1    4.00    4.50
 -15  -6  -1   -1.20    2.70
  15   6   1    3.70    3.40
  15   6   1    4.20    4.10
  15   6   1    1.50    2.70
 -16  -6  -1  107.49   11.40
 -16  -6  -1  108.49   10.40
 -16  -6  -1  118.99   10.20
  16   6   1  104.79   10.00
  16   6   1  114.39    9.90
  16   6   1  105.49   10.90
 -17  -6  -1   -2.60    4.10
 -17  -6  -1    0.70    4.70
 -17  -6  -1    3.60    3.40
  17   6   1    5.50    4.50
  17   6   1    2.70    4.70
  17   6   1   -0.70    4.70
  11  -7  -1   44.20    6.80
 -11   7   1   54.79    7.40
 -11   7   1   45.70    7.80
  10  -7  -1   76.89    8.20
 -10   7   1   71.69    9.10
 -10   7   1   78.49    9.10
   9  -7  -1  252.57   17.50
   9  -7  -1  175.78   15.60
   9  -7  -1  249.08   16.10
  -9   7   1  196.58   16.40
  -9   7   1  260.97   18.80
  -9   7   1  248.08   18.90
   8  -7  -1  749.73   42.80
   8  -7  -1  767.22   41.30
  -8   7   1  722.53   43.20
  -8   7   1  588.74   40.50
  -8   7   1  695.93   43.00
   7  -7  -1   53.79    6.70
   7  -7  -1   68.69    9.00
   7  -7  -1   64.29    7.80
  -7   7   1   55.19    6.80
  -7   7   1   51.59    8.10
  -7   7   1   41.70    7.60
   6  -7  -1  509.95   30.00
   6  -7  -1  476.75   27.70
   6  -7  -1  467.45   25.40
   6  -7  -1  457.95   26.60
   6  -7  -1  447.76   25.90
  -6   7   1  364.36   28.30
  -6   7   1  354.66   27.90
  -6   7   1  417.86   25.50
  -6   7   1  485.35   26.10
   5  -7  -1  167.08   14.20
   5  -7  -1  179.58   15.20
   5  -7  -1  212.38   12.40
   5  -7  -1  193.88   11.30
   5  -7  -1  187.08   11.80
  -5   7   1  175.28   14.50
  -5   7   1  180.18   11.70
  -5   7   1  179.28   14.80
  -5   7   1  183.18   11.80
   4  -7  -1  355.26   27.60
   4  -7  -1  460.75   24.20
   4  -7  -1  473.95   24.70
   4  -7  -1  357.46   26.70
   4  -7  -1  444.36   23.70
  -4   7   1  481.35   27.90
  -4   7   1  443.16   27.20
  -4   7   1  448.66   24.40
  -4   7   1  428.76   24.20
   3  -7  -1  162.28   13.00
   3  -7  -1  193.48   11.00
   3  -7  -1  168.58   14.20
   3  -7  -1  171.48   10.20
   3  -7  -1  169.88   10.40
  -3   7   1  216.78   13.50
  -3   7   1  197.08   13.10
  -3   7   1  175.38   10.70
   2  -7  -1    6.80    3.00
   2  -7  -1    9.60    1.40
   2  -7  -1   12.30    1.90
   2  -7  -1    9.70    1.20
   2  -7  -1   12.80    3.60
  -2   7   1   10.40    2.80
  -2   7   1   13.10    3.20
  -2   7   1    9.70    1.60
  -2   7   1   11.70    1.20
   1  -7  -1  105.29    6.60
   1  -7  -1   98.39    5.90
   1  -7  -1  115.49    8.60
   1  -7  -1  120.29    9.40
  -1   7   1  103.49    7.60
  -1   7   1  105.69    6.10
  -1   7   1   98.79    7.40
  -1   7   1   95.39    5.90
  -1   7   1  104.19    6.50
   0  -7  -1   29.30    2.10
   0  -7  -1   34.10    4.10
   0  -7  -1   31.80    4.00
   0  -7  -1   31.30    2.80
   0   7   1   32.70    2.60
   0   7   1   31.90    2.20
   0   7   1   30.10    2.20
   0   7   1   30.60    2.40
   0   7   1   31.70    3.60
   0   7   1   31.10    3.40
  -1  -7  -1  461.35   24.90
  -1  -7  -1  460.15   26.30
  -1  -7  -1  457.75   25.90
   1   7   1  452.15   24.60
   1   7   1  460.25   25.70
   1   7   1  482.05   24.70
   1   7   1  467.75   26.00
   1   7   1  451.45   24.50
   1   7   1  460.45   24.90
  -2  -7  -1  785.02   41.30
  -2  -7  -1  778.92   42.10
  -2  -7  -1  772.72   41.10
  -2  -7  -1  782.32   42.50
   2   7   1  794.62   41.10
   2   7   1  770.02   41.30
   2   7   1  771.12   41.10
   2   7   1  768.42   42.10
  -3  -7  -1  160.68    9.00
  -3  -7  -1  162.58   10.10
  -3  -7  -1  158.88    9.80
  -3  -7  -1  158.58    9.10
   3   7   1  161.08    8.90
   3   7   1  160.88    9.00
   3   7   1  161.18    9.10
   3   7   1  159.08    8.70
   3   7   1  143.19   10.60
  -4  -7  -1  525.45   28.20
  -4  -7  -1  526.05   28.10
  -4  -7  -1  534.65   28.80
   4   7   1  524.75   27.90
   4   7   1  516.05   28.10
   4   7   1  551.04   27.90
   4   7   1  502.65   29.10
   4   7   1  512.55   28.20
   4   7   1  534.55   28.20
  -5  -7  -1  151.98    9.10
  -5  -7  -1  164.58    9.80
  -5  -7  -1  156.48    9.10
   5   7   1  154.18    9.10
   5   7   1  157.18    9.20
   5   7   1  167.68    9.40
   5   7   1  154.38   10.00
   5   7   1  161.78    8.90
   5   7   1  161.78    9.00
  -6  -7  -1 1078.59   56.99
  -6  -7  -1 1111.79   57.49
  -6  -7  -1 1073.99   56.89
   6   7   1 1106.69   56.99
   6   7   1  996.20   57.69
   6   7   1 1056.29   56.99
   6   7   1 1104.69   57.39
   6   7   1 1095.39   57.19
   6   7   1 1067.39   56.59
  -7  -7  -1    3.80    1.40
  -7  -7  -1    1.30    1.30
   7   7   1    0.80    0.90
   7   7   1    5.70    1.60
   7   7   1    2.10    0.90
   7   7   1    6.20    2.10
   7   7   1    5.40    1.30
   7   7   1    1.50    1.20
  -8  -7  -1  709.53   36.80
  -8  -7  -1  685.23   36.60
   8   7   1  640.44   37.80
   8   7   1  625.54   37.20
   8   7   1  721.53   37.80
   8   7   1  687.13   36.80
   8   7   1  694.63   36.50
  -9  -7  -1   10.10    2.50
  -9  -7  -1   10.50    1.80
  -9  -7  -1    6.80    2.10
   9   7   1    9.30    3.40
   9   7   1    4.20    2.90
   9   7   1    6.70    1.90
   9   7   1    6.30    2.30
   9   7   1    5.90    1.50
 -10  -7  -1  672.93   35.10
 -10  -7  -1  653.53   35.90
 -10  -7  -1  653.23   35.20
  10   7   1  614.04   36.70
  10   7   1  631.74   34.80
  10   7   1  630.04   35.50
  10   7   1  614.24   37.10
 -11  -7  -1   15.40    4.00
 -11  -7  -1    6.70    2.40
 -11  -7  -1   10.70    2.50
  11   7   1    8.10    2.20
  11   7   1    8.00    4.50
  11   7   1    6.90    2.50
 -12  -7  -1  259.57   16.00
 -12  -7  -1  264.07   17.40
 -12  -7  -1  230.58   17.50
 -12  -7  -1  257.87   17.50
 -12  -7  -1  285.97   17.00
  12   7   1  290.97   18.00
  12   7   1  261.17   16.00
  12   7   1  282.67   17.80
  12   7   1  259.27   18.40
 -13  -7  -1  111.39   11.10
 -13  -7  -1  144.99   13.70
 -13  -7  -1  139.79   10.50
  13   7   1  118.39   10.90
  13   7   1  127.89   12.00
  13   7   1  122.39   10.10
 -14  -7  -1   46.80    6.40
 -14  -7  -1   49.50    7.10
  14   7   1   46.60    6.50
  14   7   1   56.99    7.40
 -15  -7  -1   80.09    7.80
 -15  -7  -1   61.99    7.90
  15   7   1   61.69    7.60
 -16  -7  -1  843.02   47.00
 -16  -7  -1  825.12   47.30
 -16  -7  -1  791.82   48.20
  16   7   1  841.82   47.20
  16   7   1  813.42   47.00
  16   7   1  828.22   47.30
 -17  -7  -1  181.68   15.60
 -17  -7  -1  184.48   13.90
 -17  -7  -1  179.68   13.50
  17   7   1  188.28   14.90
  17   7   1  171.88   14.70
  17   7   1  182.38   13.70
  11  -8  -1  346.67   22.30
 -11   8   1  337.97   23.70
 -11   8   1  305.87   21.60
  10  -8  -1    6.40    3.90
 -10   8   1   11.40    5.30
 -10   8   1    6.70    6.00
   9  -8  -1    5.10    4.10
   9  -8  -1   -1.40    2.90
  -9   8   1   -2.40    3.90
  -9   8   1    3.60    4.70
   8  -8  -1   16.60    4.80
   8  -8  -1    6.90    3.80
   8  -8  -1   19.90    4.40
  -8   8   1   21.30    6.80
  -8   8   1   12.50    5.00
  -8   8   1    8.40    6.50
   7  -8  -1   19.90    5.20
   7  -8  -1   11.50    4.00
   7  -8  -1   14.60    5.70
  -7   8   1   10.10    6.20
  -7   8   1   13.60    3.80
  -7   8   1    9.50    5.80
   6  -8  -1    4.70    3.80
   6  -8  -1    4.90    4.40
   6  -8  -1    4.90    3.70
  -6   8   1    3.80    4.90
  -6   8   1   10.30    3.70
  -6   8   1    4.10    5.30
   5  -8  -1   92.79    7.40
   5  -8  -1   86.89   10.00
   5  -8  -1   86.99   10.40
  -5   8   1   89.49   10.90
  -5   8   1   91.99   11.30
  -5   8   1   89.59    7.40
   4  -8  -1  517.95   38.10
   4  -8  -1  671.53   34.50
   4  -8  -1  513.35   36.90
   4  -8  -1  621.14   33.60
  -4   8   1  642.04   33.10
  -4   8   1  638.04   34.20
  -4   8   1  670.53   37.50
  -4   8   1  664.13   37.90
   3  -8  -1  272.47   20.60
   3  -8  -1  292.47   16.60
   3  -8  -1  266.87   15.80
   3  -8  -1  251.27   19.40
  -3   8   1  275.47   16.20
  -3   8   1  274.97   15.40
  -3   8   1  328.87   19.70
  -3   8   1  312.27   19.10
   2  -8  -1  380.96   21.50
   2  -8  -1  405.86   25.80
   2  -8  -1  360.86   20.70
   2  -8  -1  413.36   24.60
  -2   8   1  378.86   21.40
  -2   8   1  410.86   23.90
  -2   8   1  364.46   20.70
  -2   8   1  402.06   23.30
   1  -8  -1   45.60    3.80
   1  -8  -1   50.79    6.60
   1  -8  -1   41.20    2.80
   1  -8  -1   45.40    5.30
  -1   8   1   39.00    3.70
  -1   8   1   45.80    4.60
  -1   8   1   42.20    3.00
  -1   8   1   43.30    4.80
  -1   8   1   45.40    3.10
   0  -8  -1  834.62   45.10
   0  -8  -1  859.71   45.90
   0  -8  -1  807.02   43.40
   0   8   1  780.32   42.80
   0   8   1  798.92   44.50
   0   8   1  819.92   43.40
   0   8   1  809.52   44.80
   0   8   1  790.12   43.10
  -1  -8  -1    9.00    1.50
  -1  -8  -1    9.70    1.20
  -1  -8  -1   10.10    2.40
  -1  -8  -1   16.20    2.80
   1   8   1   10.70    2.40
   1   8   1   11.80    1.40
   1   8   1   10.70    1.80
   1   8   1   13.10    1.40
   1   8   1   10.60    1.30
   1   8   1   11.30    2.60
  -2  -8  -1  347.27   18.70
  -2  -8  -1  345.17   19.90
  -2  -8  -1  346.37   18.90
  -2  -8  -1  349.27   20.30
   2   8   1  339.37   18.70
   2   8   1  336.67   19.00
   2   8   1  338.07   19.80
   2   8   1  350.86   18.70
   2   8   1  351.56   18.70
  -3  -8  -1  132.49    7.70
  -3  -8  -1  128.99    8.70
  -3  -8  -1  129.49    7.80
  -3  -8  -1  138.19    9.10
   3   8   1  135.69    7.60
   3   8   1  134.89    7.80
   3   8   1  138.99    7.90
   3   8   1  127.59    7.40
  -4  -8  -1  210.58   12.00
  -4  -8  -1  213.18   12.90
  -4  -8  -1  219.48   12.00
   4   8   1  224.28   11.90
   4   8   1  214.78   12.10
   4   8   1  208.78   11.70
   4   8   1  208.78   12.10
  -5  -8  -1 1337.17   70.99
  -5  -8  -1 1353.16   70.39
  -5  -8  -1 1289.47   70.19
   5   8   1 1317.27   70.39
   5   8   1 1323.47   70.49
   5   8   1 1359.56   70.09
   5   8   1 1321.67   70.09
   5   8   1 1360.86   70.39
  -6  -8  -1  607.74   34.10
  -6  -8  -1  645.64   34.80
  -6  -8  -1  636.44   34.10
   6   8   1  657.83   34.60
   6   8   1  638.34   33.80
   6   8   1  640.44   34.10
   6   8   1  649.54   34.20
   6   8   1  615.34   34.20
  -7  -8  -1   67.59    4.50
  -7  -8  -1   60.89    4.60
   7   8   1   64.29    5.00
   7   8   1   64.49    4.10
   7   8   1   56.99    5.30
   7   8   1   72.59    5.50
   7   8   1   59.29    4.50
   7   8   1   62.39    4.70
  -8  -8  -1   14.00    2.10
  -8  -8  -1    8.60    2.00
   8   8   1   10.70    2.40
   8   8   1   12.80    2.00
   8   8   1   12.70    2.50
   8   8   1    9.00    2.90
   8   8   1   14.10    2.10
  -9  -8  -1  979.60   54.29
  -9  -8  -1 1045.90   54.49
  -9  -8  -1 1064.39   54.79
   9   8   1 1082.59   55.89
   9   8   1  974.80   54.49
   9   8   1  969.70   55.89
   9   8   1 1004.40   54.09
 -10  -8  -1 2983.70  152.18
 -10  -8  -1 2993.30  152.78
 -10  -8  -1 2894.01  152.08
  10   8   1 2857.21  151.78
  10   8   1 2480.55  153.58
  10   8   1 3008.90  152.48
  10   8   1 3002.90  154.08
 -11  -8  -1  151.98   10.00
 -11  -8  -1  160.58   11.50
 -11  -8  -1  160.78   10.10
  11   8   1  147.59   10.40
  11   8   1  146.69    9.70
  11   8   1  131.49   11.90
  11   8   1  156.08   11.50
 -12  -8  -1  856.01   46.80
 -12  -8  -1  845.52   48.10
 -12  -8  -1  867.11   46.60
  12   8   1  825.42   46.10
  12   8   1  833.52   49.30
  12   8   1  833.82   47.40
  12   8   1  873.21   48.10
 -13  -8  -1  142.29   13.10
 -13  -8  -1  166.08   11.80
  13   8   1  177.38   12.70
  13   8   1  159.18   12.50
  13   8   1  162.18   14.50
  13   8   1  167.08   12.20
 -14  -8  -1   23.00    4.70
 -14  -8  -1   13.30    4.40
  14   8   1   21.70    5.10
  14   8   1   21.70    5.10
  14   8   1   23.20    5.40
 -15  -8  -1   14.70    6.30
 -15  -8  -1   10.50    4.00
  15   8   1    9.20    4.50
  15   8   1   16.30    4.00
 -16  -8  -1   23.30    6.90
 -16  -8  -1   34.00    6.50
 -16  -8  -1   40.80    7.30
  16   8   1   27.70    6.30
  16   8   1   22.50    5.80
 -17  -8  -1   17.00    5.70
 -17  -8  -1    9.90    6.00
 -17  -8  -1   11.50    4.20
  17   8   1    9.20    4.00
  17   8   1   12.40    5.40
  17   8   1    7.40    3.90
  10  -9  -1    2.80    4.80
 -10   9   1   -2.30    4.60
 -10   9   1   -0.20    4.20
   9  -9  -1  465.65   30.80
   9  -9  -1  546.95   31.10
  -9   9   1  565.84   34.60
  -9   9   1  417.16   30.80
   8  -9  -1 1458.65   88.69
  -8   9   1 1623.24   89.09
  -8   9   1 1782.22   92.79
   7  -9  -1  258.97   18.90
   7  -9  -1  308.37   21.40
   7  -9  -1  314.47   19.60
  -7   9   1  251.87   21.20
  -7   9   1  252.27   17.90
  -7   9   1  229.98   20.80
   6  -9  -1  274.87   18.10
   6  -9  -1  241.08   15.80
   6  -9  -1  248.58   19.50
  -6   9   1  160.68   17.20
  -6   9   1  163.78   17.20
  -6   9   1  226.48   15.10
   5  -9  -1  207.78   13.50
   5  -9  -1  188.68   16.00
   5  -9  -1  178.18   17.20
  -5   9   1  205.78   12.90
  -5   9   1  182.58   16.20
  -5   9   1  172.28   16.20
   4  -9  -1  222.68   13.20
   4  -9  -1  168.18   15.90
   4  -9  -1  167.38   17.20
  -4   9   1  229.08   13.10
  -4   9   1  202.18   16.50
  -4   9   1  225.08   17.40
   3  -9  -1  172.78   11.20
   3  -9  -1  169.28   15.90
   3  -9  -1  164.38   14.60
  -3   9   1  184.48   14.00
  -3   9   1  180.98   13.50
  -3   9   1  174.88   10.90
   2  -9  -1    3.30    3.10
   2  -9  -1    4.60    1.70
   2  -9  -1    7.00    4.00
  -2   9   1    5.10    1.10
  -2   9   1    2.40    3.00
  -2   9   1    1.40    1.80
  -2   9   1    9.30    3.00
   1  -9  -1    2.50    2.60
   1  -9  -1    5.10    1.50
   1  -9  -1    1.60    3.10
  -1   9   1    1.30    1.80
  -1   9   1    2.70    1.40
  -1   9   1    4.10    2.60
  -1   9   1    5.20    1.30
  -1   9   1    4.50    1.20
  -1   9   1    3.10    1.00
   0  -9  -1  750.52   41.10
   0  -9  -1  795.62   43.90
   0  -9  -1  782.62   43.20
   0   9   1  729.63   40.70
   0   9   1  754.72   41.10
   0   9   1  741.13   40.50
   0   9   1  760.32   42.40
   0   9   1  772.12   42.80
   0   9   1  788.32   40.50
  -1  -9  -1  448.76   25.90
  -1  -9  -1  424.56   23.40
  -1  -9  -1  437.66   25.30
  -1  -9  -1  431.36   23.80
   1   9   1  430.06   23.80
   1   9   1  426.56   23.30
   1   9   1  438.96   25.30
   1   9   1  419.76   24.80
   1   9   1  445.76   23.50
  -2  -9  -1  160.08   10.70
  -2  -9  -1  157.28   10.80
  -2  -9  -1  157.38    9.10
  -2  -9  -1  157.38    9.40
   2   9   1  157.68    9.10
   2   9   1  172.18   10.70
   2   9   1  160.88    9.10
   2   9   1  154.68    9.10
   2   9   1  148.49    9.40
  -3  -9  -1  426.16   24.90
  -3  -9  -1  441.06   23.60
  -3  -9  -1  443.46   25.30
  -3  -9  -1  462.35   24.00
   3   9   1  444.86   24.00
   3   9   1  419.36   23.30
   3   9   1  440.76   23.60
   3   9   1  429.06   23.70
  -4  -9  -1  226.88   13.10
  -4  -9  -1  209.88   11.80
  -4  -9  -1  205.78   12.00
   4   9   1  206.38   11.50
   4   9   1  206.18   11.60
   4   9   1  204.98   11.90
   4   9   1  205.08   12.00
  -5  -9  -1 1542.65   80.49
  -5  -9  -1 1479.65   79.59
  -5  -9  -1 1510.55   79.49
   5   9   1 1501.05   79.59
   5   9   1 1560.74   79.29
   5   9   1 1508.55   79.79
   5   9   1 1475.95   79.19
   5   9   1 1483.65   79.59
  -6  -9  -1 3168.18  167.98
  -6  -9  -1 3291.57  168.78
  -6  -9  -1 3235.88  167.88
   6   9   1 3184.18  168.08
   6   9   1 3223.48  168.28
   6   9   1 3096.19  167.78
   6   9   1 3267.07  167.58
   6   9   1 3167.88  167.88
  -7  -9  -1  502.65   27.80
  -7  -9  -1  516.45   27.80
  -7  -9  -1  516.45   28.60
   7   9   1  510.45   28.40
   7   9   1  513.65   27.70
   7   9   1  503.65   27.30
   7   9   1  507.75   27.90
   7   9   1  512.95   28.00
  -8  -9  -1   62.49    4.60
  -8  -9  -1   62.79    5.00
   8   9   1   65.19    4.80
   8   9   1   58.79    5.10
   8   9   1   58.89    4.70
   8   9   1   57.79    5.70
   8   9   1   58.79    4.20
  -9  -9  -1    7.50    2.40
  -9  -9  -1    5.50    1.70
   9   9   1    5.10    3.00
   9   9   1    6.00    1.80
   9   9   1    4.20    1.90
 -10  -9  -1  183.18   11.20
 -10  -9  -1  170.08   10.60
 -10  -9  -1  162.68   10.40
  10   9   1  171.88   10.90
  10   9   1  166.38   12.20
  10   9   1  169.28   10.40
  10   9   1  150.18   12.30
 -11  -9  -1  104.89    7.40
 -11  -9  -1  115.99    8.50
 -11  -9  -1  108.59    7.80
  11   9   1  106.09    9.60
  11   9   1   96.79    7.80
  11   9   1   96.99    7.00
  11   9   1  106.99    9.70
 -12  -9  -1    5.70    3.80
 -12  -9  -1    2.80    2.40
 -12  -9  -1    6.60    3.00
  12   9   1    4.00    2.30
  12   9   1    2.10    4.50
  12   9   1    6.00    3.80
  12   9   1    0.40    3.10
 -13  -9  -1  547.25   30.20
 -13  -9  -1  520.25   29.90
 -13  -9  -1  511.85   31.80
  13   9   1  527.15   30.80
  13   9   1  484.05   29.30
  13   9   1  524.65   33.20
  13   9   1  544.45   31.40
 -14  -9  -1 1448.06   81.99
 -14  -9  -1 1517.65   81.29
  14   9   1 1494.05   82.19
  14   9   1 1516.35   83.19
  14   9   1 1472.45   81.29
 -15  -9  -1  108.29   11.20
 -15  -9  -1  109.69   10.30
  15   9   1  121.99   10.80
  15   9   1  107.99   12.30
  15   9   1  113.69   12.60
 -16  -9  -1  312.27   21.40
 -16  -9  -1  263.37   19.30
  16   9   1  273.27   18.70
  16   9   1  281.17   20.60
 -17  -9  -1   99.39   11.00
 -17  -9  -1  100.79    9.80
  17   9   1  113.89   10.20
  17   9   1   87.99    9.80
   9 -10  -1  171.38   13.40
   9 -10  -1  126.39   12.80
  -9  10   1  180.18   16.10
  -9  10   1  117.19   13.20
   8 -10  -1 1029.70   53.09
   8 -10  -1  789.02   51.89
  -8  10   1  810.82   51.99
  -8  10   1  981.40   56.69
   7 -10  -1  352.36   23.10
   7 -10  -1  375.66   23.90
  -7  10   1  339.47   21.90
  -7  10   1  277.57   25.70
   6 -10  -1   11.70    6.90
   6 -10  -1   11.20    4.80
   6 -10  -1   21.00    6.40
  -6  10   1   -0.80    5.50
  -6  10   1   -1.10    6.50
  -6  10   1   10.40    4.30
   5 -10  -1   45.90    8.90
   5 -10  -1   49.60    6.40
   5 -10  -1   54.19    8.20
  -5  10   1   39.10    8.90
  -5  10   1   46.40    9.90
  -5  10   1   55.49    6.20
   4 -10  -1  443.86   23.30
   4 -10  -1  334.77   26.00
   4 -10  -1  323.87   27.40
  -4  10   1  423.16   28.10
  -4  10   1  407.66   23.00
  -4  10   1  428.26   27.30
   3 -10  -1    4.30    2.50
   3 -10  -1    4.10    3.90
   3 -10  -1    4.70    3.50
  -3  10   1    7.40    3.60
  -3  10   1    3.60    2.40
  -3  10   1    5.40    4.20
   2 -10  -1  283.67   21.40
   2 -10  -1  269.67   20.00
   2 -10  -1  268.57   16.30
  -2  10   1  284.27   16.10
  -2  10   1  269.77   16.20
  -2  10   1  272.07   18.50
  -2  10   1  287.27   19.20
   1 -10  -1  133.29   11.90
   1 -10  -1  131.89   11.10
   1 -10  -1  129.69    8.60
  -1  10   1  129.49    7.80
  -1  10   1  126.29    8.10
  -1  10   1  138.89   10.70
  -1  10   1  132.99   10.60
  -1  10   1  124.49    8.40
   0 -10  -1  303.57   19.80
   0 -10  -1  293.67   16.80
   0 -10  -1  305.37   19.30
   0  10   1  285.87   16.80
   0  10   1  279.37   18.50
   0  10   1  294.07   16.20
   0  10   1  286.77   18.40
   0  10   1  294.67   16.40
  -1 -10  -1  248.68   14.10
  -1 -10  -1  250.67   16.60
  -1 -10  -1  250.87   16.10
  -1 -10  -1  232.68   13.60
   1  10   1  243.38   13.80
   1  10   1  244.28   13.70
   1  10   1  244.68   14.10
   1  10   1  243.58   15.60
  -2 -10  -1   53.89    4.20
  -2 -10  -1   52.99    3.80
  -2 -10  -1   52.99    5.30
  -2 -10  -1   55.99    5.60
   2  10   1   51.49    4.20
   2  10   1   54.09    4.00
   2  10   1   59.89    5.80
   2  10   1   53.39    4.00
   2  10   1   52.69    3.70
  -3 -10  -1  177.98   11.50
  -3 -10  -1  175.78   11.80
  -3 -10  -1  181.68   10.30
  -3 -10  -1  167.58    9.90
   3  10   1  176.58   10.20
   3  10   1  166.68    9.90
   3  10   1  164.48    9.60
   3  10   1  174.88   10.40
   3  10   1  174.28   10.00
  -4 -10  -1  462.25   25.50
  -4 -10  -1  467.75   25.20
  -4 -10  -1  471.35   26.60
   4  10   1  454.05   24.90
   4  10   1  461.35   25.40
   4  10   1  469.05   25.60
   4  10   1  475.35   25.10
  -5 -10  -1   27.90    2.60
  -5 -10  -1   20.90    2.60
  -5 -10  -1   18.70    3.30
   5  10   1   18.60    2.00
   5  10   1   16.20    2.30
   5  10   1   28.10    2.80
   5  10   1   18.30    1.90
   5  10   1   16.20    2.20
  -6 -10  -1  251.17   13.80
  -6 -10  -1  246.88   14.90
  -6 -10  -1  240.48   13.90
   6  10   1  244.08   13.50
   6  10   1  242.28   14.20
   6  10   1  231.28   14.00
   6  10   1  242.88   14.00
   6  10   1  242.58   13.70
  -7 -10  -1    3.80    2.20
  -7 -10  -1   14.10    2.00
  -7 -10  -1    4.70    1.70
   7  10   1    6.70    1.90
   7  10   1    3.50    1.70
   7  10   1    3.60    1.50
   7  10   1   10.60    1.90
   7  10   1    2.80    1.00
  -8 -10  -1    4.70    1.90
  -8 -10  -1    3.90    1.50
   8  10   1    4.10    2.00
   8  10   1    7.60    2.00
   8  10   1    4.50    1.10
   8  10   1    3.30    2.00
   8  10   1    2.20    1.90
  -9 -10  -1 1689.93   91.69
  -9 -10  -1 1774.72   92.09
   9  10   1 1726.23   91.59
   9  10   1 1796.22   93.09
   9  10   1 1750.32   93.09
   9  10   1 1666.43   91.89
 -10 -10  -1 2235.78  119.69
 -10 -10  -1 2349.46  120.29
 -10 -10  -1 2329.77  119.99
  10  10   1 2359.56  121.49
  10  10   1 2284.07  119.99
  10  10   1 2037.90  121.29
  10  10   1 2262.57  119.49
 -11 -10  -1  360.16   20.90
 -11 -10  -1  358.06   20.60
 -11 -10  -1  360.96   21.50
  11  10   1  369.96   22.90
  11  10   1  353.96   22.70
  11  10   1  341.77   20.30
  11  10   1  359.16   20.90
 -12 -10  -1    7.60    2.80
 -12 -10  -1    7.90    2.40
 -12 -10  -1    6.80    3.10
  12  10   1    9.40    3.50
  12  10   1    8.80    5.10
  12  10   1    7.80    3.90
  12  10   1    7.50    2.00
 -13 -10  -1  615.44   34.90
 -13 -10  -1  583.24   32.90
 -13 -10  -1  568.04   32.70
  13  10   1  600.84   34.00
  13  10   1  537.75   36.00
  13  10   1  553.94   33.40
  13  10   1  566.84   32.50
 -14 -10  -1 1417.06   84.29
 -14 -10  -1 1545.55   83.19
  14  10   1 1560.24   83.79
  14  10   1 1591.04   84.09
  14  10   1 1529.65   85.79
 -15 -10  -1  237.28   18.00
 -15 -10  -1  247.48   17.40
  15  10   1  276.07   20.70
  15  10   1  273.17   18.70
  15  10   1  257.47   17.30
 -16 -10  -1   73.29    8.90
 -16 -10  -1   72.29    9.10
  16  10   1   68.99    9.50
  16  10   1   66.89    8.20
   8 -11  -1   65.89    8.80
   8 -11  -1   93.39    9.60
  -8  11   1   59.19    9.20
  -8  11   1   86.59   12.20
   7 -11  -1    3.30    4.90
   7 -11  -1   -1.30    4.70
  -7  11   1   -8.70    6.40
  -7  11   1    4.60    3.70
   6 -11  -1   -0.80    4.30
   6 -11  -1    4.80    5.30
  -6  11   1    0.20    4.10
  -6  11   1   -9.30    5.60
   5 -11  -1  489.05   27.60
   5 -11  -1  472.25   30.90
  -5  11   1  454.45   26.90
  -5  11   1  375.16   30.80
   4 -11  -1 1197.08   57.89
   4 -11  -1  919.81   61.39
   4 -11  -1  869.21   63.19
  -4  11   1 1100.99   57.39
  -4  11   1 1127.99   62.79
  -4  11   1 1083.69   63.09
   3 -11  -1  141.19    9.80
   3 -11  -1  121.09   15.30
   3 -11  -1  121.19   13.90
  -3  11   1  146.29    9.60
  -3  11   1  148.09   14.30
  -3  11   1  167.88   14.40
  -3  11   1  138.49    9.90
   2 -11  -1  283.47   22.20
   2 -11  -1  286.87   17.20
   2 -11  -1  280.17   21.40
  -2  11   1  304.27   20.40
  -2  11   1  279.47   16.90
  -2  11   1  277.47   16.70
  -2  11   1  306.47   20.70
   1 -11  -1  171.88   14.50
   1 -11  -1  163.98   10.70
   1 -11  -1  188.08   15.70
  -1  11   1  177.98   13.40
  -1  11   1  166.28   10.50
  -1  11   1  170.78   13.30
  -1  11   1  159.48   10.80
   0 -11  -1    1.60    2.50
   0 -11  -1    0.30    1.40
   0 -11  -1    0.70    1.10
   0 -11  -1    2.10    3.50
   0  11   1    3.30    2.20
   0  11   1    0.90    2.20
   0  11   1    4.60    1.40
   0  11   1    1.60    1.20
   0  11   1    2.90    3.00
  -1 -11  -1  123.59    9.70
  -1 -11  -1  107.69   10.20
  -1 -11  -1  107.59    7.00
  -1 -11  -1  112.69    7.60
   1  11   1  115.39    7.20
   1  11   1  124.59    7.70
   1  11   1  112.99    7.20
   1  11   1  113.49    9.00
  -2 -11  -1   29.40    4.70
  -2 -11  -1   33.50    4.60
  -2 -11  -1   32.00    3.50
  -2 -11  -1   30.30    2.90
   2  11   1   29.10    4.10
   2  11   1   36.30    3.20
   2  11   1   32.40    3.60
   2  11   1   34.90    3.20
  -3 -11  -1   36.50    5.30
  -3 -11  -1   34.10    4.90
  -3 -11  -1   36.60    3.50
  -3 -11  -1   35.00    3.20
   3  11   1   39.60    3.50
   3  11   1   35.80    2.70
   3  11   1   39.80    3.30
   3  11   1   35.00    3.70
  -4 -11  -1   23.20    2.70
  -4 -11  -1   20.00    3.70
  -4 -11  -1   21.30    2.50
   4  11   1   23.10    3.00
   4  11   1   21.40    2.00
   4  11   1   23.30    2.80
   4  11   1   23.40    2.50
  -5 -11  -1  340.67   19.60
  -5 -11  -1  361.86   21.20
  -5 -11  -1  345.77   19.80
   5  11   1  349.27   19.20
   5  11   1  356.46   20.00
   5  11   1  362.56   19.40
   5  11   1  358.46   19.90
   5  11   1  360.96   20.00
  -6 -11  -1   47.40    3.80
  -6 -11  -1   39.00    4.40
  -6 -11  -1   37.30    3.50
   6  11   1   38.60    3.30
   6  11   1   40.40    3.30
   6  11   1   45.30    4.00
   6  11   1   37.90    3.50
   6  11   1   42.40    4.10
  -7 -11  -1  350.66   21.00
  -7 -11  -1  388.06   22.40
  -7 -11  -1  377.36   21.10
   7  11   1  383.16   21.10
   7  11   1  371.96   21.70
   7  11   1  373.26   21.30
   7  11   1  396.86   21.20
   7  11   1  381.76   20.60
  -8 -11  -1  190.58   11.70
  -8 -11  -1  190.38   11.70
   8  11   1  191.18   12.00
   8  11   1  189.58   11.80
   8  11   1  189.88   11.70
   8  11   1  205.38   12.70
   8  11   1  193.38   11.00
  -9 -11  -1  680.03   37.90
  -9 -11  -1  700.83   38.20
   9  11   1  712.63   37.30
   9  11   1  666.53   38.10
   9  11   1  740.63   39.30
   9  11   1  707.03   39.20
   9  11   1  677.33   37.90
 -10 -11  -1 1937.01  105.59
 -10 -11  -1 2075.89  106.19
  10  11   1 1989.80  105.79
  10  11   1 1956.10  105.39
  10  11   1 1834.82  107.09
  10  11   1 2184.78  107.59
 -11 -11  -1  422.56   23.40
 -11 -11  -1  439.06   24.50
 -11 -11  -1  425.16   23.80
  11  11   1  422.46   23.90
  11  11   1  411.66   25.80
  11  11   1  390.06   23.10
  11  11   1  351.06   25.00
 -12 -11  -1    9.00    3.20
 -12 -11  -1    1.30    3.70
 -12 -11  -1    3.10    2.10
  12  11   1    3.40    3.80
  12  11   1    5.10    3.70
  12  11   1    5.60    2.00
  12  11   1    2.30    2.40
 -13 -11  -1  162.38   10.80
 -13 -11  -1  153.28   12.40
 -13 -11  -1  144.89   10.70
  13  11   1  136.89   11.10
  13  11   1  155.38   12.60
  13  11   1  163.78   15.10
  13  11   1  147.29   11.80
 -14 -11  -1  114.59    9.80
 -14 -11  -1   94.69   10.30
  14  11   1   94.19    9.20
  14  11   1   93.59    9.10
  14  11   1  100.29   12.30
 -15 -11  -1    6.90    5.90
 -15 -11  -1   23.30    5.60
  15  11   1   10.30    6.80
  15  11   1    7.10    5.80
  15  11   1   12.10    4.70
 -16 -11  -1   75.29    9.00
 -16 -11  -1   86.99   10.30
  16  11   1   82.19   10.90
  16  11   1   86.69    8.50
  16  11   1   82.39   11.70
   7 -12  -1   83.19   10.40
   7 -12  -1   68.09    9.60
  -7  12   1   62.69   11.50
  -7  12   1   48.40    7.40
  -7  12   1   62.99    8.30
   6 -12  -1   29.40    6.70
   6 -12  -1   32.10    8.10
  -6  12   1   19.60    7.60
  -6  12   1   29.40    5.40
  -6  12   1   25.60    6.00
   5 -12  -1   16.30    5.80
   5 -12  -1   23.10    4.60
  -5  12   1   17.10    5.10
  -5  12   1   14.70    6.10
  -5  12   1   18.20    4.20
   4 -12  -1  159.08   10.90
   4 -12  -1  120.99   13.70
  -4  12   1  141.29   10.30
  -4  12   1  140.39   10.90
  -4  12   1  132.69   15.90
   3 -12  -1   73.49    7.20
   3 -12  -1   74.69   13.50
   3 -12  -1   60.29    9.90
  -3  12   1   59.59   10.40
  -3  12   1   62.29    9.30
  -3  12   1   84.59    7.10
  -3  12   1   80.69    6.50
   2 -12  -1   44.80    8.10
   2 -12  -1   43.10    4.70
   2 -12  -1   41.80    9.20
  -2  12   1   30.80    6.50
  -2  12   1   36.50    4.40
  -2  12   1   43.30    7.70
  -2  12   1   42.20    4.90
   1 -12  -1    2.30    3.60
   1 -12  -1    2.30    4.90
   1 -12  -1    3.50    2.60
  -1  12   1   -0.30    3.80
  -1  12   1    3.20    3.20
  -1  12   1    1.30    2.20
  -1  12   1    2.50    1.90
   0 -12  -1  148.39    9.10
   0 -12  -1  146.99   13.60
   0 -12  -1  135.39    9.30
   0 -12  -1  156.08   12.60
   0  12   1  134.99    9.60
   0  12   1  139.69    8.90
   0  12   1  139.19   11.80
  -1 -12  -1   12.10    2.00
  -1 -12  -1   17.20    4.10
  -1 -12  -1   19.40    5.10
  -1 -12  -1   14.60    2.50
   1  12   1   16.10    2.40
   1  12   1   16.60    2.30
   1  12   1   17.00    2.70
   1  12   1   15.30    3.50
  -2 -12  -1  337.77   21.20
  -2 -12  -1  316.37   18.40
  -2 -12  -1  340.77   22.00
  -2 -12  -1  326.57   19.10
   2  12   1  332.97   21.00
   2  12   1  350.06   19.00
   2  12   1  319.37   19.10
   2  12   1  358.86   18.90
  -3 -12  -1    1.60    1.30
  -3 -12  -1    1.10    2.80
  -3 -12  -1    2.70    2.10
   3  12   1    2.00    1.20
   3  12   1    0.70    1.10
   3  12   1    7.90    2.40
  -4 -12  -1   43.70    5.10
  -4 -12  -1   40.80    3.40
  -4 -12  -1   38.40    3.80
   4  12   1   39.20    4.20
   4  12   1   45.80    4.20
   4  12   1   42.60    3.70
  -5 -12  -1   74.69    5.70
  -5 -12  -1   80.59    7.50
  -5 -12  -1   75.39    5.60
   5  12   1   89.39    6.40
   5  12   1   87.49    6.20
   5  12   1   82.69    5.30
   5  12   1   80.29    6.30
  -6 -12  -1   92.69    6.30
  -6 -12  -1   89.59    7.50
  -6 -12  -1   91.69    6.60
   6  12   1   91.19    5.80
   6  12   1   90.29    6.70
   6  12   1   89.59    6.70
   6  12   1   92.29    6.50
  -7 -12  -1   56.19    4.80
  -7 -12  -1   54.69    6.30
  -7 -12  -1   54.79    5.00
   7  12   1   54.79    4.60
   7  12   1   53.29    4.20
   7  12   1   61.79    5.80
   7  12   1   57.79    4.90
  -8 -12  -1    5.60    2.30
  -8 -12  -1    3.80    2.30
   8  12   1    3.90    2.00
   8  12   1   11.40    2.80
   8  12   1    2.20    2.30
   8  12   1    5.20    1.60
  -9 -12  -1   20.30    3.00
  -9 -12  -1   21.20    3.40
   9  12   1   25.80    4.60
   9  12   1   21.50    2.50
   9  12   1   20.60    3.10
   9  12   1   23.80    3.30
 -10 -12  -1    5.10    2.00
 -10 -12  -1    5.30    2.90
  10  12   1   -1.40    1.50
  10  12   1    1.60    2.60
  10  12   1    0.70    2.70
  10  12   1    3.60    3.80
 -11 -12  -1  156.48   10.40
 -11 -12  -1  158.28   11.40
 -11 -12  -1  155.48   10.80
  11  12   1  144.89   10.70
  11  12   1  161.18   12.30
  11  12   1  160.38   10.00
  11  12   1  130.49   11.30
 -12 -12  -1   97.29    7.90
 -12 -12  -1  106.59    7.80
 -12 -12  -1   91.19    8.70
  12  12   1   96.09    8.00
  12  12   1  110.39   11.60
  12  12   1  107.09    9.90
  12  12   1   97.99    7.40
 -13 -12  -1  564.14   33.90
 -13 -12  -1  572.84   32.20
 -13 -12  -1  598.04   32.20
  13  12   1  512.15   32.10
  13  12   1  615.84   35.80
  13  12   1  484.85   34.60
  13  12   1  570.04   32.60
 -14 -12  -1 1578.04   90.29
 -14 -12  -1 1622.64   88.29
  14  12   1 1683.13   89.19
  14  12   1 1596.14   92.19
  14  12   1 1695.63   91.99
 -15 -12  -1  141.99   13.10
 -15 -12  -1  164.38   12.70
  15  12   1  141.29   12.30
  15  12   1  146.59   15.00
 -16 -12  -1   82.19   10.20
 -16 -12  -1   83.99    9.70
  16  12   1   94.29   12.20
  16  12   1   82.69   10.50
   6 -13  -1  391.06   26.30
   6 -13  -1  369.16   24.20
  -6  13   1  335.87   23.20
  -6  13   1  287.97   22.70
   5 -13  -1   16.00    4.60
   5 -13  -1   17.80    8.10
  -5  13   1   15.80    8.90
  -5  13   1   17.90    4.40
  -5  13   1   14.80    5.10
   4 -13  -1  360.86   27.80
   4 -13  -1  389.76   23.20
  -4  13   1  329.37   28.10
  -4  13   1  369.06   22.30
  -4  13   1  365.86   22.70
   3 -13  -1   57.89    6.60
   3 -13  -1   41.40    9.80
  -3  13   1   44.40    5.80
  -3  13   1   49.60    5.90
  -3  13   1   48.30    8.90
   2 -13  -1   13.80    7.20
   2 -13  -1   18.50    4.00
  -2  13   1   15.60    6.60
  -2  13   1   20.10    3.70
  -2  13   1   17.70    3.90
   1 -13  -1   75.89    6.50
   1 -13  -1   66.99    9.90
   1 -13  -1   79.49   10.90
  -1  13   1   78.39    6.50
  -1  13   1   81.19    9.90
  -1  13   1   77.99    6.10
   0 -13  -1  172.88   15.40
   0 -13  -1  181.88   15.60
   0 -13  -1  158.58   11.30
   0  13   1  168.38   13.90
   0  13   1  169.68   11.20
   0  13   1  181.38   11.00
  -1 -13  -1    2.00    3.00
  -1 -13  -1    2.40    4.20
  -1 -13  -1    2.50    1.90
   1  13   1    0.00    2.40
   1  13   1    1.10    1.40
   1  13   1    3.30    2.60
  -2 -13  -1  607.64   37.30
  -2 -13  -1  644.14   37.00
  -2 -13  -1  611.14   33.80
  -2 -13  -1  629.14   34.50
   2  13   1  602.24   36.40
   2  13   1  634.34   34.50
   2  13   1  645.94   34.00
  -3 -13  -1  191.38   11.60
  -3 -13  -1  199.38   12.10
  -3 -13  -1  188.38   13.90
   3  13   1  182.48   12.10
   3  13   1  206.28   11.80
   3  13   1  217.98   12.40
  -4 -13  -1    9.50    3.70
  -4 -13  -1    6.40    1.80
  -4 -13  -1    5.50    2.50
   4  13   1    4.40    1.80
   4  13   1    5.00    2.50
   4  13   1   10.40    2.60
  -5 -13  -1  125.49    7.60
  -5 -13  -1  132.09   10.20
  -5 -13  -1  111.09    7.90
   5  13   1  113.99    7.50
   5  13   1  115.19    8.30
   5  13   1  115.99    8.10
   5  13   1  119.99    8.50
  -6 -13  -1   66.99    5.80
  -6 -13  -1   67.59    5.10
  -6 -13  -1   67.99    6.80
   6  13   1   72.89    5.70
   6  13   1   74.19    5.10
   6  13   1   77.19    6.10
   6  13   1   68.39    6.30
  -7 -13  -1  563.54   31.00
  -7 -13  -1  553.54   31.20
  -7 -13  -1  605.54   33.10
   7  13   1  545.15   31.40
   7  13   1  539.65   30.50
   7  13   1  601.64   32.10
   7  13   1  558.54   31.30
  -8 -13  -1  517.45   29.90
  -8 -13  -1  561.44   30.00
   8  13   1  549.45   30.00
   8  13   1  529.15   30.20
   8  13   1  548.55   31.10
  -9 -13  -1   25.00    3.70
  -9 -13  -1   21.40    3.60
   9  13   1   29.50    5.00
   9  13   1   21.70    3.30
   9  13   1   23.30    3.70
 -10 -13  -1  210.58   13.50
 -10 -13  -1  191.48   12.70
  10  13   1  214.28   14.50
  10  13   1  210.28   13.30
  10  13   1  203.48   12.60
 -11 -13  -1   75.49    6.90
 -11 -13  -1   89.39    8.00
 -11 -13  -1   69.39    6.60
  11  13   1   74.49    7.20
  11  13   1   72.59    6.10
  11  13   1   78.99    9.10
 -12 -13  -1   22.20    3.80
 -12 -13  -1   25.40    3.90
 -12 -13  -1   20.10    4.30
  12  13   1   32.50    4.20
  12  13   1   21.20    5.50
  12  13   1   20.80    3.90
 -13 -13  -1   38.80    5.30
 -13 -13  -1   31.10    6.60
 -13 -13  -1   32.20    5.20
  13  13   1   31.80    5.70
  13  13   1   38.20    5.30
  13  13   1   45.50    8.70
 -14 -13  -1  296.47   17.60
 -14 -13  -1  255.67   17.70
 -14 -13  -1  253.07   19.00
  14  13   1  271.77   18.50
  14  13   1  256.67   20.90
 -15 -13  -1    6.50    5.70
 -15 -13  -1    4.70    3.50
  15  13   1    5.60    3.90
  15  13   1   15.90    8.10
   4 -14  -1  116.09   10.40
   4 -14  -1  127.09   16.20
  -4  14   1  101.19   14.70
  -4  14   1  138.09   11.00
  -4  14   1  118.29   10.80
   3 -14  -1   41.30   10.10
   3 -14  -1   49.90    6.00
  -3  14   1   48.30   10.80
  -3  14   1   42.10    5.50
  -3  14   1   44.50    5.90
   2 -14  -1  396.76   23.20
   2 -14  -1  362.06   29.20
  -2  14   1  393.36   27.40
  -2  14   1  404.76   22.70
  -2  14   1  368.66   23.10
   1 -14  -1   14.80    6.00
   1 -14  -1   16.30    3.30
  -1  14   1   10.50    5.60
  -1  14   1   20.10    3.10
  -1  14   1   12.10    3.70
   0 -14  -1    7.30    3.10
   0 -14  -1    2.00    5.60
   0  14   1    4.30    2.40
   0  14   1    0.90    2.10
   0  14   1    3.30    4.30
  -1 -14  -1    3.70    3.80
  -1 -14  -1    6.00    2.30
   1  14   1    3.80    2.90
   1  14   1    4.60    4.00
   1  14   1    5.70    1.90
  -2 -14  -1   39.60    6.30
  -2 -14  -1   29.90    3.90
   2  14   1   30.40    3.40
   2  14   1   31.90    4.40
  -3 -14  -1  184.58   11.90
  -3 -14  -1  180.68   14.20
   3  14   1  197.98   12.50
   3  14   1  197.88   11.70
  -4 -14  -1   22.20    5.20
  -4 -14  -1   27.60    3.50
  -4 -14  -1   24.20    2.80
   4  14   1   29.00    3.00
   4  14   1   30.30    4.00
   4  14   1   25.40    3.60
  -5 -14  -1  180.98   13.50
  -5 -14  -1  171.38   11.10
  -5 -14  -1  174.78   10.80
   5  14   1  195.48   11.80
   5  14   1  161.08   10.40
   5  14   1  180.18   11.80
   5  14   1  173.18   11.20
  -6 -14  -1  397.96   21.90
  -6 -14  -1  381.56   24.00
  -6 -14  -1  374.86   22.20
   6  14   1  393.26   22.30
   6  14   1  415.16   23.00
   6  14   1  382.96   22.30
   6  14   1  372.06   21.40
  -7 -14  -1    6.10    2.20
  -7 -14  -1    5.50    2.20
  -7 -14  -1    3.30    3.60
   7  14   1    4.80    2.30
   7  14   1    1.20    2.60
   7  14   1    1.90    2.70
  -8 -14  -1  212.28   13.50
  -8 -14  -1  223.28   15.30
  -8 -14  -1  213.58   13.40
   8  14   1  204.08   13.40
   8  14   1  228.28   14.80
   8  14   1  226.58   13.80
  -9 -14  -1    2.90    2.10
  -9 -14  -1    3.90    2.00
   9  14   1   -1.20    3.20
   9  14   1   -0.70    1.80
   9  14   1   -0.20    2.80
 -10 -14  -1    4.00    3.00
 -10 -14  -1    9.70    3.30
  10  14   1    9.20    3.60
  10  14   1    7.80    3.00
  10  14   1    8.60    2.80
 -11 -14  -1  772.72   42.70
 -11 -14  -1  760.02   42.40
 -11 -14  -1  734.43   41.60
  11  14   1  774.62   44.30
  11  14   1  759.42   42.10
  11  14   1  731.43   41.40
 -12 -14  -1  506.85   30.40
 -12 -14  -1  500.25   29.40
 -12 -14  -1  513.65   30.00
  12  14   1  508.05   29.10
  12  14   1  498.55   29.50
  12  14   1  544.55   32.40
 -13 -14  -1   11.80    4.10
 -13 -14  -1    7.70    5.10
 -13 -14  -1   14.80    3.60
  13  14   1   17.90    4.90
  13  14   1    8.00    6.60
 -14 -14  -1  181.98   13.50
 -14 -14  -1  181.48   12.80
 -14 -14  -1  174.68   14.60
  14  14   1  164.08   16.20
  14  14   1  191.58   14.10
 -15 -14  -1  241.28   16.90
  15  14   1  234.58   16.90
   3 -15  -1  476.25   26.90
   3 -15  -1  369.36   30.90
  -3  15   1  402.76   32.60
  -3  15   1  447.16   26.10
  -3  15   1  440.16   26.30
   2 -15  -1  762.32   51.29
   2 -15  -1  801.72   45.10
  -2  15   1  809.62   45.00
  -2  15   1  802.52   50.19
  -2  15   1  812.52   44.60
   1 -15  -1   28.00    9.20
   1 -15  -1   26.10    4.90
  -1  15   1   21.60    4.10
  -1  15   1   26.50    7.50
  -1  15   1   23.20    4.00
   0 -15  -1  185.08   18.00
   0 -15  -1  166.78   11.80
   0  15   1  172.28   12.40
   0  15   1  192.18   11.80
   0  15   1  180.98   15.80
  -1 -15  -1   36.50    4.60
  -1 -15  -1   40.80    8.30
   1  15   1   33.00    3.80
   1  15   1   30.30    4.80
  -2 -15  -1  193.18   15.50
  -2 -15  -1  172.98   11.80
   2  15   1  177.48   11.20
   2  15   1  183.98   12.40
  -3 -15  -1    0.80    3.10
  -3 -15  -1   -1.10    2.80
   3  15   1    0.70    1.50
   3  15   1    1.30    2.90
  -4 -15  -1    6.50    3.40
  -4 -15  -1    5.90    3.10
   4  15   1    8.40    2.40
   4  15   1    2.80    3.00
  -5 -15  -1    9.40    4.50
  -5 -15  -1    1.20    2.80
   5  15   1    4.20    2.10
   5  15   1    3.80    3.00
   5  15   1    3.30    2.10
   5  15   1    4.80    3.00
  -6 -15  -1  308.97   20.30
  -6 -15  -1  339.87   19.20
  -6 -15  -1  296.17   18.60
   6  15   1  332.17   19.50
   6  15   1  303.97   18.50
   6  15   1  295.37   18.40
  -7 -15  -1  804.62   45.50
  -7 -15  -1  851.21   45.40
  -7 -15  -1  856.61   47.80
   7  15   1  812.62   45.60
   7  15   1  839.22   45.70
  -8 -15  -1  411.96   22.80
  -8 -15  -1  368.26   22.70
   8  15   1  379.56   23.00
   8  15   1  417.86   24.30
   8  15   1  394.66   23.00
  -9 -15  -1  169.18   11.80
  -9 -15  -1  174.78   11.80
   9  15   1  171.28   11.80
   9  15   1  200.38   13.30
   9  15   1  167.58   11.60
 -10 -15  -1    2.00    2.20
 -10 -15  -1    3.70    2.40
  10  15   1    3.10    3.60
  10  15   1    1.90    4.30
  10  15   1    1.00    2.20
 -11 -15  -1  812.22   45.20
 -11 -15  -1  800.82   44.40
  11  15   1  785.12   44.50
  11  15   1  787.42   44.30
  11  15   1  834.02   47.20
 -12 -15  -1 1240.48   66.69
 -12 -15  -1 1235.78   66.19
 -12 -15  -1 1172.68   65.29
  12  15   1 1200.58   65.59
  12  15   1 1179.68   68.29
  12  15   1 1173.88   64.89
 -13 -15  -1   32.20    5.70
 -13 -15  -1   31.90    4.70
 -13 -15  -1   23.00    6.40
  13  15   1   34.50    6.00
  13  15   1   20.40    7.80
 -14 -15  -1   11.60    3.50
 -14 -15  -1   11.80    4.70
 -14 -15  -1    8.00    4.30
  14  15   1   18.40    4.40
  14  15   1    4.80    7.20
   1 -16  -1   14.20    8.40
   1 -16  -1   13.30    3.50
  -1  16   1   17.90    6.10
  -1  16   1   17.00    3.90
  -1  16   1    9.60    3.40
   0 -16  -1    1.90    5.10
   0 -16  -1    2.10    2.60
   0  16   1   -0.50    3.40
   0  16   1    1.20    2.10
  -1 -16  -1  142.69   16.10
  -1 -16  -1  134.79   10.40
   1  16   1  129.79    9.90
   1  16   1  132.49    9.50
  -2 -16  -1  416.36   26.80
  -2 -16  -1  353.96   22.00
   2  16   1  368.66   21.40
   2  16   1  366.46   22.40
  -3 -16  -1   24.20    4.60
  -3 -16  -1   25.80    5.90
   3  16   1   25.90    3.30
   3  16   1   34.60    4.50
  -4 -16  -1   17.50    3.40
  -4 -16  -1   15.90    4.70
   4  16   1   16.00    3.90
   4  16   1   14.70    3.30
   4  16   1   16.30    3.10
  -5 -16  -1   84.19    9.00
  -5 -16  -1   86.29    7.10
   5  16   1   88.69    7.40
   5  16   1   85.59    7.80
  -6 -16  -1    2.10    2.30
  -6 -16  -1    4.80    4.40
   6  16   1    2.10    2.50
   6  16   1    4.20    2.60
   6  16   1    1.80    2.40
  -7 -16  -1  377.26   22.90
  -7 -16  -1  397.46   25.20
   7  16   1  381.76   22.90
   7  16   1  439.76   24.80
   7  16   1  384.36   23.30
  -8 -16  -1  316.27   19.70
   8  16   1  346.77   20.20
   8  16   1  356.06   21.60
   8  16   1  303.47   19.80
  -9 -16  -1   85.89    7.80
  -9 -16  -1   82.29    7.10
   9  16   1   81.69    7.60
   9  16   1   77.59    7.70
   9  16   1   88.09    9.40
 -10 -16  -1  264.87   17.20
 -10 -16  -1  280.87   17.90
  10  16   1  253.07   17.10
  10  16   1  287.97   17.40
  10  16   1  301.07   20.00
 -11 -16  -1   79.49    7.10
 -11 -16  -1   82.09    7.80
 -11 -16  -1   71.69    8.00
  11  16   1   74.79    7.80
  11  16   1   72.79    6.80
  11  16   1   72.39    9.60
 -12 -16  -1    3.80    2.90
 -12 -16  -1    3.00    3.20
 -12 -16  -1   20.50    5.60
  12  16   1    4.70    4.30
  12  16   1   -2.40    4.10
  12  16   1    2.10    3.20
 -13 -16  -1    3.40    3.10
 -13 -16  -1    3.90    4.90
 -13 -16  -1    2.60    3.70
  13  16   1    2.70    3.20
  -1 -17  -1  150.08   11.40
   1  17   1  147.59   10.90
   1  17   1  143.19   10.30
  -2 -17  -1  210.18   13.70
  -2 -17  -1  209.38   18.20
   2  17   1  199.98   13.50
   2  17   1  200.18   14.10
  -3 -17  -1   16.30    5.60
  -3 -17  -1   12.00    4.00
   3  17   1   13.40    3.40
  -4 -17  -1   47.20    7.70
  -4 -17  -1   48.50    5.50
   4  17   1   45.40    5.40
   4  17   1   47.00    6.00
  -5 -17  -1    5.80    3.70
  -5 -17  -1    9.30    4.30
   5  17   1   10.20    4.00
   5  17   1    6.10    3.70
  -6 -17  -1  134.89   10.30
  -6 -17  -1  127.49   12.90
   6  17   1  134.39   10.60
   6  17   1  139.49   10.70
  -7 -17  -1    5.10    4.70
  -7 -17  -1    2.30    3.40
   7  17   1    5.20    3.70
   7  17   1   -1.30    2.30
  -8 -17  -1   -1.20    3.30
   8  17   1    3.50    2.70
   8  17   1    2.90    3.70
   8  17   1   15.00    4.70
  -9 -17  -1   51.79    6.30
   9  17   1   46.00    6.20
   9  17   1   52.39    6.30
   9  17   1   64.49    7.60
 -10 -17  -1   31.30    5.40
  10  17   1   35.60    5.20
  10  17   1   46.90    5.90
  10  17   1   48.30    7.00
 -11 -17  -1  707.13   41.10
 -11 -17  -1  693.13   40.20
  11  17   1  792.02   44.00
  11  17   1  688.63   40.20
  -5 -18  -1    2.40    5.50
  -5 -18  -1   -1.50    3.60
  -6 -18  -1   50.19    5.60
  -6 -18  -1   49.99    7.80
   6  18   1   46.30    5.70
   6  18   1   41.60    5.60
  -7 -18  -1    2.50    4.80
  -7 -18  -1    0.40    2.60
   7  18   1    0.90    3.70
   7  18   1    2.80    2.80
   7  17  -2  604.54   33.50
   7  17  -2  594.74   34.10
   7  17  -2  596.94   34.30
  -7 -17   2  552.84   35.10
  -7 -17   2  581.24   33.60
   6  17  -2   42.30    6.10
   6  17  -2   44.20    5.10
   6  17  -2   47.20    6.10
  -6 -17   2   35.80    5.60
   5  17  -2   34.60    5.70
   5  17  -2   38.30    5.40
  -5 -17   2   40.00    5.50
   4  17  -2    8.70    3.40
  -4 -17   2    8.60    3.10
  -3 -17   2    7.90    3.90
  -3 -17   2    8.60    6.20
  10  16  -2    2.90    3.10
  10  16  -2    0.50    2.90
 -10 -16   2    1.60    3.60
 -10 -16   2    3.90    3.50
   9  16  -2   61.59    6.60
   9  16  -2   60.99    7.30
   9  16  -2   86.99    8.40
  -9 -16   2   75.49    7.30
  -9 -16   2   60.99    8.20
   8  16  -2    1.60    3.90
   8  16  -2    6.10    3.80
   8  16  -2    2.80    2.40
  -8 -16   2    2.80    4.40
  -8 -16   2    0.00    2.40
   7  16  -2  227.28   14.80
   7  16  -2  208.08   13.60
   7  16  -2  201.38   14.10
  -7 -16   2  216.18   13.90
   6  16  -2  131.09    9.90
   6  16  -2  141.59   10.60
   6  16  -2  138.29   10.10
  -6 -16   2  126.69    9.60
   5  16  -2    7.80    2.90
   5  16  -2    9.70    3.70
   5  16  -2    7.70    3.50
  -5 -16   2    7.20    2.80
   4  16  -2    5.10    3.20
   4  16  -2    4.70    2.80
  -4 -16   2    0.90    3.40
   3  16  -2  199.78   14.30
  -3 -16   2  213.08   14.10
  -3 -16   2  216.18   18.00
   2  16  -2   44.20    6.00
  -2 -16   2   52.19    9.60
  -2 -16   2   46.00    5.20
   1  16  -2    6.60    3.00
  -1 -16   2    2.60    4.70
  -1 -16   2    0.60    3.30
   0  16  -2    0.00    4.80
   0  16  -2    2.60    3.80
   0 -16   2    1.40    2.40
   0 -16   2    3.50    7.00
  11  15  -2    2.60    4.10
  11  15  -2    2.20    4.60
 -11 -15   2    3.30    2.60
 -11 -15   2    0.10    2.90
  10  15  -2    2.40    4.20
  10  15  -2    1.30    2.80
 -10 -15   2    7.20    3.60
 -10 -15   2    3.30    3.20
   9  15  -2   38.50    6.00
   9  15  -2   33.70    5.60
   9  15  -2   44.60    5.10
  -9 -15   2   40.60    5.50
  -9 -15   2   36.40    6.30
   8  15  -2  224.08   14.20
   8  15  -2  242.18   15.40
   8  15  -2  231.18   15.50
  -8 -15   2  219.48   15.70
  -8 -15   2  235.98   15.00
   7  15  -2   22.90    3.90
   7  15  -2   23.80    4.60
   7  15  -2   30.20    3.80
  -7 -15   2   28.70    4.00
   6  15  -2   63.79    5.60
   6  15  -2   63.29    5.90
   6  15  -2   51.99    5.70
  -6 -15   2   58.59    5.70
   5  15  -2    7.50    3.10
   5  15  -2    1.00    3.20
  -5 -15   2    1.80    2.30
   4  15  -2   92.79    8.50
   4  15  -2  103.09    8.10
  -4 -15   2   94.39   11.00
  -4 -15   2  104.19    7.80
   3  15  -2  480.55   27.70
   3  15  -2  469.05   27.10
  -3 -15   2  494.05   30.60
  -3 -15   2  467.25   27.20
   2  15  -2    8.20    3.00
   2  15  -2    3.00    3.40
  -2 -15   2    8.30    4.40
  -2 -15   2    5.50    2.50
   1  15  -2  512.75   32.10
   1  15  -2  517.85   29.70
  -1 -15   2  503.45   29.50
  -1 -15   2  534.95   34.50
   0  15  -2  119.09    9.80
   0  15  -2  120.99   12.60
   0 -15   2  114.89    9.00
   0 -15   2  133.39   15.30
  -1  15  -2   25.40    3.90
  -1  15  -2   28.60    4.40
  -1  15  -2   21.50    7.00
   1 -15   2   37.10    8.80
   1 -15   2   32.80    5.00
  -2  15  -2   68.59    7.30
  -2  15  -2   68.09    6.30
  -2  15  -2   63.89   10.20
   2 -15   2   70.69    7.30
   2 -15   2   62.29   12.50
  -3  15  -2   61.99   10.30
   3 -15   2   69.29    7.60
  13  14  -2   19.10    7.40
  13  14  -2   22.80    5.90
 -13 -14   2   15.10    5.60
 -13 -14   2   19.90    5.10
 -13 -14   2   21.30    4.40
  12  14  -2  116.19   11.90
  12  14  -2  117.49   10.60
 -12 -14   2  122.59   10.00
 -12 -14   2   99.39    9.90
 -12 -14   2   97.69   10.90
  11  14  -2   33.30    5.60
  11  14  -2   31.30    4.90
 -11 -14   2   24.60    4.90
 -11 -14   2   29.40    5.80
 -11 -14   2   22.50    6.50
  10  14  -2    3.20    3.90
  10  14  -2    7.90    4.20
 -10 -14   2    0.90    4.00
 -10 -14   2   10.80    5.50
 -10 -14   2    7.20    2.70
   9  14  -2  122.99    9.50
   9  14  -2  116.99    8.70
   9  14  -2  113.69    9.00
  -9 -14   2  119.59   10.70
  -9 -14   2  116.89    8.80
  -9 -14   2  139.09   12.50
   8  14  -2    2.60    1.90
   8  14  -2   -0.10    3.00
   8  14  -2    2.60    3.20
  -8 -14   2    0.40    2.50
  -8 -14   2    0.40    2.90
   7  14  -2   52.79    5.60
   7  14  -2   39.10    4.70
   7  14  -2   50.19    5.50
  -7 -14   2   41.40    5.00
   6  14  -2   28.00    4.30
   6  14  -2   28.10    3.90
   6  14  -2   33.50    4.20
  -6 -14   2   28.40    3.80
   5  14  -2   84.79    7.50
   5  14  -2   87.69    7.20
  -5 -14   2   84.29    7.30
   4  14  -2   58.19    5.50
   4  14  -2   55.49    5.50
  -4 -14   2   54.59    5.70
  -4 -14   2   50.09    7.10
   3  14  -2  147.79    9.80
   3  14  -2  141.49    9.80
  -3 -14   2  143.89   10.10
  -3 -14   2  141.49   12.90
   2  14  -2   28.20    5.50
   2  14  -2   28.10    3.80
   2  14  -2   22.80    3.70
  -2 -14   2   30.70    6.70
  -2 -14   2   26.90    4.20
   1  14  -2  206.38   13.20
   1  14  -2  205.68   15.80
   1  14  -2  217.08   13.60
  -1 -14   2  203.48   13.50
  -1 -14   2  232.78   17.80
   0  14  -2   34.10    4.90
   0  14  -2   27.60    6.20
   0  14  -2   29.00    3.60
   0 -14   2   28.00    4.00
   0 -14   2   32.40    8.00
  -1  14  -2  141.79   12.60
  -1  14  -2  135.69    9.20
  -1  14  -2  142.99   10.60
   1 -14   2  163.88   15.60
   1 -14   2  134.59   10.30
  -2  14  -2    6.10    3.70
  -2  14  -2    8.20    6.00
  -2  14  -2   15.40    3.30
   2 -14   2    7.10    7.30
   2 -14   2   13.10    3.20
  -3  14  -2  395.56   29.20
  -3  14  -2  402.96   24.10
  -3  14  -2  407.26   23.60
   3 -14   2  409.96   24.00
   3 -14   2  380.46   31.60
  -4  14  -2   88.09    8.40
  -4  14  -2   97.79    8.60
  -4  14  -2   92.99   12.90
   4 -14   2   68.79   13.30
   4 -14   2   92.89    8.40
  13  13  -2   27.80    7.50
  13  13  -2   25.10    6.10
 -13 -13   2   26.50    5.40
 -13 -13   2   33.00    5.80
 -13 -13   2   24.20    5.00
  12  13  -2  158.18   11.80
  12  13  -2  170.78   14.50
 -12 -13   2  146.49   11.80
 -12 -13   2  163.18   13.70
 -12 -13   2  155.58   12.20
  11  13  -2  868.21   49.40
  11  13  -2  878.01   48.70
 -11 -13   2  867.61   49.20
 -11 -13   2  912.51   50.79
 -11 -13   2  841.72   48.00
  10  13  -2  499.45   28.60
  10  13  -2  516.65   29.50
  10  13  -2  496.65   30.50
 -10 -13   2  477.65   28.10
 -10 -13   2  476.85   30.50
 -10 -13   2  499.45   29.40
   9  13  -2   93.39    8.20
   9  13  -2   86.19    6.60
   9  13  -2   95.89    8.60
  -9 -13   2   95.29    8.30
  -9 -13   2   85.09    7.60
  -9 -13   2   99.39    9.50
   8  13  -2  259.17   16.50
   8  13  -2  278.67   16.20
   8  13  -2  277.17   16.80
  -8 -13   2  275.47   17.70
  -8 -13   2  277.07   18.80
  -8 -13   2  273.47   16.40
   7  13  -2   11.70    3.50
   7  13  -2   15.90    3.10
   7  13  -2   17.20    3.70
  -7 -13   2   15.00    3.40
  -7 -13   2   20.70    4.60
   6  13  -2   27.20    3.40
   6  13  -2   27.30    3.70
   6  13  -2   34.30    4.20
  -6 -13   2   29.50    3.70
  -6 -13   2   41.20    5.40
   5  13  -2  299.17   17.60
   5  13  -2  286.87   17.10
  -5 -13   2  291.67   17.30
   4  13  -2    5.30    2.40
   4  13  -2    5.40    2.20
  -4 -13   2    3.70    4.00
  -4 -13   2    5.40    2.70
   3  13  -2    5.90    2.30
   3  13  -2   -0.10    2.50
  -3 -13   2    2.50    2.90
  -3 -13   2    0.80    1.70
   2  13  -2   99.09    6.50
   2  13  -2   90.69    7.20
   2  13  -2   91.69    6.90
   2  13  -2   97.19    9.00
  -2 -13   2   91.09    7.10
  -2 -13   2  111.29    9.70
   1  13  -2  236.28   16.60
   1  13  -2  256.97   14.10
   1  13  -2  236.78   14.40
   1  13  -2  232.18   14.80
  -1 -13   2  246.88   17.80
  -1 -13   2  242.58   14.70
   0  13  -2  175.98   14.50
   0  13  -2  188.28   11.90
   0  13  -2  197.48   11.70
   0  13  -2  184.58   14.10
   0  13  -2  195.88   12.40
   0 -13   2  202.18   12.30
   0 -13   2  211.98   16.20
  -1  13  -2  132.79   11.60
  -1  13  -2  128.29    9.90
  -1  13  -2  136.99    9.00
   1 -13   2  148.19   14.90
   1 -13   2  144.19    9.90
  -2  13  -2  157.38   10.30
  -2  13  -2  160.78   13.80
  -2  13  -2  157.58   11.00
   2 -13   2  186.88   17.70
   2 -13   2  157.78   10.80
  -3  13  -2 1418.96   77.89
  -3  13  -2 1476.45   82.49
  -3  13  -2 1448.06   77.39
   3 -13   2 1364.76   84.79
   3 -13   2 1496.45   77.99
  -4  13  -2  516.85   30.60
  -4  13  -2  537.35   36.30
  -4  13  -2  555.54   30.10
   4 -13   2  453.35   36.00
   4 -13   2  538.95   30.70
  -5  13  -2   40.30    6.30
  -5  13  -2   22.30    9.40
  -5  13  -2   32.70    5.90
   5 -13   2   39.20    8.90
   5 -13   2   38.60    6.10
  -6  13  -2   23.20    4.90
  -6  13  -2   32.30    5.30
  -6  13  -2    5.90    7.80
   6 -13   2   17.30    8.30
   6 -13   2   22.20    4.90
  14  12  -2  767.22   49.40
  14  12  -2  883.51   51.39
  14  12  -2  853.21   48.70
 -14 -12   2  829.32   49.30
 -14 -12   2  872.41   48.40
 -14 -12   2  848.02   48.00
  13  12  -2    5.80    6.00
  13  12  -2    0.10    4.20
  13  12  -2    2.90    4.70
 -13 -12   2    4.20    3.30
 -13 -12   2   -0.40    4.00
 -13 -12   2    2.90    3.30
  12  12  -2   82.29    7.90
  12  12  -2   75.19    8.80
 -12 -12   2   90.79    9.70
 -12 -12   2   83.59    9.10
 -12 -12   2   86.39    8.30
  11  12  -2  539.45   33.00
  11  12  -2  548.25   32.20
 -11 -12   2  572.24   32.90
 -11 -12   2  621.94   34.40
 -11 -12   2  515.25   31.40
  10  12  -2  764.22   42.00
  10  12  -2  716.23   41.20
  10  12  -2  787.42   42.80
  10  12  -2  781.32   42.60
 -10 -12   2  795.42   43.00
 -10 -12   2  750.42   41.80
 -10 -12   2  693.43   43.60
   9  12  -2  172.98   11.20
   9  12  -2  155.98   11.60
   9  12  -2  159.68   11.40
   9  12  -2  161.88   10.10
  -9 -12   2  155.38   12.60
  -9 -12   2  170.58   12.20
  -9 -12   2  155.88   10.90
   8  12  -2   18.60    3.30
   8  12  -2   16.50    3.00
   8  12  -2   21.50    3.80
   8  12  -2   17.30    2.90
  -8 -12   2   16.40    4.50
  -8 -12   2   19.30    3.40
  -8 -12   2   17.30    4.10
   7  12  -2  202.98   13.00
   7  12  -2  212.08   13.10
   7  12  -2  208.68   12.50
   7  12  -2  209.38   12.70
  -7 -12   2  205.58   12.80
  -7 -12   2  224.88   14.60
   6  12  -2   21.00    3.20
   6  12  -2   25.40    3.60
   6  12  -2   21.50    2.80
   6  12  -2   25.50    3.10
  -6 -12   2   30.10    4.40
  -6 -12   2   24.50    3.50
   5  12  -2  150.58   10.50
   5  12  -2  160.88   10.30
   5  12  -2  156.08    9.90
  -5 -12   2  157.18   10.10
  -5 -12   2  188.88   11.20
   4  12  -2    0.90    1.50
   4  12  -2   -0.60    2.20
   4  12  -2    3.60    2.00
  -4 -12   2   -0.30    2.10
  -4 -12   2   12.90    3.30
  -4 -12   2    2.80    3.30
   3  12  -2  221.48   12.80
   3  12  -2  214.58   13.00
   3  12  -2  216.78   12.40
   3  12  -2  228.18   13.40
  -3 -12   2  218.58   15.20
  -3 -12   2  216.58   13.20
   2  12  -2  126.59    8.40
   2  12  -2  136.19    8.20
   2  12  -2  142.89   10.60
   2  12  -2  134.09    9.30
  -2 -12   2  135.79   11.40
  -2 -12   2  136.99    9.10
   1  12  -2 1219.68   65.39
   1  12  -2 1228.98   67.39
   1  12  -2 1187.88   67.79
   1  12  -2 1250.37   65.19
   1  12  -2 1239.68   65.99
  -1 -12   2 1255.77   68.79
  -1 -12   2 1218.18   65.79
   0  12  -2  263.47   17.70
   0  12  -2  265.67   15.50
   0  12  -2  279.97   15.80
   0  12  -2  268.07   16.20
   0  12  -2  266.87   18.30
   0 -12   2  264.27   16.00
   0 -12   2  295.47   19.90
  -1  12  -2   42.80    6.50
  -1  12  -2   39.20    3.70
  -1  12  -2   31.60    6.20
  -1  12  -2   43.10    4.80
  -1  12  -2   38.00    3.90
   1 -12   2   39.50    7.60
   1 -12   2   41.40    4.50
  -2  12  -2   35.90    6.40
  -2  12  -2   46.10    7.40
  -2  12  -2   37.40    4.20
  -2  12  -2   42.40    4.30
  -2  12  -2   45.50    5.20
   2 -12   2   54.19    9.60
   2 -12   2   41.80    4.80
  -3  12  -2   24.70    6.60
  -3  12  -2   23.80    3.30
  -3  12  -2   23.20    3.70
   3 -12   2   25.90    8.40
   3 -12   2   23.80    3.60
  -4  12  -2   36.00    4.80
  -4  12  -2   31.10    7.30
   4 -12   2   32.10    8.20
   4 -12   2   44.10    5.10
  -5  12  -2    5.40    3.00
  -5  12  -2    3.30    5.30
   5 -12   2    9.60    3.20
   5 -12   2    1.30    4.30
  -6  12  -2  162.38   20.00
  -6  12  -2  217.48   15.30
   6 -12   2  235.68   20.00
   6 -12   2  250.57   16.30
  -7  12  -2  973.70   69.99
  -7  12  -2 1157.68   65.89
   7 -12   2 1381.96   70.79
 -15 -11   2  613.44   37.20
  14  11  -2  294.77   22.80
  14  11  -2  314.37   22.50
  14  11  -2  308.87   21.50
 -14 -11   2  324.27   20.70
 -14 -11   2  307.67   20.80
  13  11  -2   17.30    5.90
  13  11  -2    8.90    4.90
  13  11  -2   11.50    5.00
 -13 -11   2   20.30    5.40
 -13 -11   2    9.90    3.60
 -13 -11   2   22.30    4.30
  12  11  -2   56.99    8.20
  12  11  -2   56.99    8.20
  12  11  -2   60.99    6.80
 -12 -11   2   61.79    7.50
 -12 -11   2   64.49    7.10
 -12 -11   2   63.99    7.50
  11  11  -2  548.15   32.50
  11  11  -2  527.15   31.40
  11  11  -2  563.84   32.50
 -11 -11   2  533.75   30.90
 -11 -11   2  542.85   32.00
 -11 -11   2  558.64   33.20
  10  11  -2   49.50    6.40
  10  11  -2   47.60    5.80
  10  11  -2   47.50    5.30
 -10 -11   2   54.19    6.40
 -10 -11   2   53.89    5.60
 -10 -11   2   59.29    7.80
   9  11  -2  226.88   13.50
   9  11  -2  224.18   14.30
   9  11  -2  237.68   14.70
   9  11  -2  234.68   15.00
  -9 -11   2  226.28   16.10
  -9 -11   2  244.58   14.40
  -9 -11   2  229.38   14.90
   8  11  -2  423.06   23.50
   8  11  -2  440.56   24.40
   8  11  -2  427.36   24.30
   8  11  -2  409.16   24.00
  -8 -11   2  436.86   25.90
  -8 -11   2  412.66   23.90
  -8 -11   2  420.76   24.80
   7  11  -2  461.25   25.00
   7  11  -2  448.26   25.20
   7  11  -2  456.75   25.30
   7  11  -2  437.76   24.60
  -7 -11   2  444.26   24.90
  -7 -11   2  444.66   26.30
  -7 -11   2  428.66   25.70
   6  11  -2  822.12   44.50
   6  11  -2  820.12   44.20
   6  11  -2  818.92   44.20
   6  11  -2  818.72   44.60
  -6 -11   2  771.72   44.30
  -6 -11   2  888.11   45.50
   5  11  -2   43.40    3.90
   5  11  -2   40.30    4.30
   5  11  -2   44.00    3.90
  -5 -11   2   49.20    4.80
  -5 -11   2   36.50    4.00
   4  11  -2    6.50    1.80
   4  11  -2    4.30    2.20
   4  11  -2    5.30    1.60
   4  11  -2    5.90    1.30
  -4 -11   2    7.80    2.30
  -4 -11   2    8.40    3.40
  -4 -11   2   13.20    2.40
   3  11  -2   44.50    3.70
   3  11  -2   47.90    3.30
   3  11  -2   37.80    4.80
   3  11  -2   42.30    3.90
   3  11  -2   43.30    3.80
  -3 -11   2   35.70    5.50
  -3 -11   2   42.50    3.90
  -3 -11   2   43.80    3.90
   2  11  -2   80.69    5.30
   2  11  -2   90.09    5.70
   2  11  -2   76.99    5.90
   2  11  -2   80.29    7.30
  -2 -11   2   77.89    7.40
  -2 -11   2   79.79    5.80
   1  11  -2  577.94   31.90
   1  11  -2  559.34   33.10
   1  11  -2  572.04   31.40
   1  11  -2  599.84   31.20
   1  11  -2  574.54   33.50
  -1 -11   2  606.54   34.40
  -1 -11   2  558.74   31.70
   0  11  -2    6.30    3.30
   0  11  -2    7.30    1.80
   0  11  -2    8.60    3.30
   0  11  -2    7.80    1.90
   0  11  -2    5.10    1.90
   0 -11   2    6.20    2.40
   0 -11   2    6.70    3.90
  -1  11  -2  199.98   12.00
  -1  11  -2  209.68   12.10
  -1  11  -2  195.48   12.50
  -1  11  -2  206.18   14.70
  -1  11  -2  199.98   15.00
   1 -11   2  195.78   12.50
   1 -11   2  226.98   16.50
  -2  11  -2  273.47   18.40
  -2  11  -2  266.57   15.60
  -2  11  -2  292.57   19.70
  -2  11  -2  262.67   16.10
  -2  11  -2  266.87   15.70
   2 -11   2  283.07   20.30
   2 -11   2  259.07   16.10
  -3  11  -2 1133.99   62.39
  -3  11  -2 1093.89   62.89
  -3  11  -2 1096.09   58.19
  -3  11  -2 1035.20   58.69
   3 -11   2 1116.09   64.39
   3 -11   2 1052.09   58.59
  -4  11  -2  422.96   24.40
  -4  11  -2  442.66   29.00
  -4  11  -2  418.66   28.90
   4 -11   2  429.46   24.40
   4 -11   2  370.26   28.90
  -5  11  -2   22.80    7.90
  -5  11  -2   30.40    4.40
   5 -11   2   35.40    5.20
   5 -11   2   23.60    6.80
  -6  11  -2   73.59   12.00
  -6  11  -2  111.59    9.80
   6 -11   2  122.39   10.00
   6 -11   2   88.89   12.20
  -7  11  -2  858.31   62.09
  -7  11  -2 1025.10   58.89
   7 -11   2 1200.38   63.29
   7 -11   2 1099.99   58.99
  -8  11  -2  529.25   36.10
  -8  11  -2  514.15   32.90
   8 -11   2  534.75   33.10
  15  10  -2   28.80    6.90
  15  10  -2   18.00    8.20
  15  10  -2   31.00    7.80
 -15 -10   2   27.50    7.80
 -15 -10   2   20.00    5.60
 -15 -10   2   20.00    7.10
  14  10  -2  156.58   13.10
  14  10  -2  153.98   14.50
  14  10  -2  153.08   15.70
 -14 -10   2  152.88   12.30
 -14 -10   2  187.08   14.80
  13  10  -2  197.18   16.60
  13  10  -2  164.88   14.60
  13  10  -2  182.58   14.40
 -13 -10   2  198.48   14.50
 -13 -10   2  193.18   13.60
 -13 -10   2  182.78   13.60
  12  10  -2   57.99    7.70
  12  10  -2   64.39    7.80
  12  10  -2   56.19    6.90
 -12 -10   2   50.89    6.40
 -12 -10   2   57.09    6.20
 -12 -10   2   63.59    7.70
  11  10  -2 1624.34   87.69
  11  10  -2 1581.94   86.69
  11  10  -2 1600.44   88.09
 -11 -10   2 1632.64   88.19
 -11 -10   2 1624.94   86.69
 -11 -10   2 1622.44   87.49
  10  10  -2  728.63   39.20
  10  10  -2  745.53   40.60
  10  10  -2  727.03   40.10
  10  10  -2  742.63   40.80
 -10 -10   2  672.33   39.60
 -10 -10   2  725.03   40.70
 -10 -10   2  716.73   41.90
   9  10  -2   53.39    4.50
   9  10  -2   48.20    5.30
   9  10  -2   56.79    5.50
   9  10  -2   52.49    5.40
  -9 -10   2   54.89    5.40
  -9 -10   2   48.90    5.40
  -9 -10   2   59.29    7.30
   8  10  -2  103.39    6.60
   8  10  -2  100.29    7.50
   8  10  -2   91.99    7.20
   8  10  -2   89.99    7.10
  -8 -10   2   98.29    7.60
  -8 -10   2   95.19    6.80
  -8 -10   2   96.69    8.30
   7  10  -2    2.90    1.20
   7  10  -2    1.50    1.40
   7  10  -2    4.30    1.90
   7  10  -2    0.90    2.20
  -7 -10   2    0.90    2.70
  -7 -10   2    3.10    1.60
  -7 -10   2    1.50    1.80
   6  10  -2  396.36   22.10
   6  10  -2  382.66   22.20
   6  10  -2  393.46   21.90
   6  10  -2  410.86   22.50
  -6 -10   2  389.66   22.10
  -6 -10   2  417.46   23.20
   5  10  -2  905.91   49.00
   5  10  -2  917.41   48.70
   5  10  -2  910.31   48.90
  -5 -10   2  946.21   49.50
  -5 -10   2  882.21   48.80
   4  10  -2   19.00    1.80
   4  10  -2   13.70    2.30
   4  10  -2   17.00    2.50
   4  10  -2   14.70    2.20
  -4 -10   2   15.80    3.30
  -4 -10   2   16.20    2.20
  -4 -10   2   20.80    2.70
   3  10  -2    2.50    1.40
   3  10  -2    1.70    1.40
   3  10  -2    0.80    1.60
  -3 -10   2    3.60    1.50
  -3 -10   2    3.40    1.40
  -3 -10   2    1.60    2.80
   2  10  -2    6.30    1.30
   2  10  -2    2.20    2.40
   2  10  -2    3.00    1.20
   2  10  -2    4.40    1.90
   2  10  -2    5.90    2.10
  -2 -10   2    5.60    2.30
  -2 -10   2    4.20    1.50
  -2 -10   2    9.10    1.60
   1  10  -2   12.40    1.60
   1  10  -2   10.30    2.70
   1  10  -2   12.10    2.00
   1  10  -2   10.50    3.00
   1  10  -2   10.30    2.00
  -1 -10   2    8.10    3.20
  -1 -10   2   13.40    2.40
   0  10  -2   10.40    1.90
   0  10  -2    8.30    3.10
   0  10  -2    8.20    2.90
   0  10  -2   13.40    2.20
   0  10  -2    9.60    1.50
   0 -10   2   12.90    3.30
   0 -10   2   10.00    2.30
  -1  10  -2  225.28   13.30
  -1  10  -2  233.78   12.90
  -1  10  -2  217.78   14.70
  -1  10  -2  216.98   15.10
  -1  10  -2  226.78   12.90
   1 -10   2  218.88   13.30
   1 -10   2  204.18   12.70
   1 -10   2  248.68   16.30
  -2  10  -2  125.69   10.50
  -2  10  -2  138.19    7.80
  -2  10  -2  115.29   10.30
  -2  10  -2  118.19    8.10
   2 -10   2  106.39    7.50
   2 -10   2  129.69   11.30
   2 -10   2  121.39    8.30
  -3  10  -2  815.32   45.70
  -3  10  -2  874.41   49.90
  -3  10  -2  875.91   49.40
  -3  10  -2  813.52   46.30
   3 -10   2  830.32   46.30
   3 -10   2  898.11   51.19
   3 -10   2  890.31   52.29
  -4  10  -2   76.59    9.50
  -4  10  -2   69.39    9.90
  -4  10  -2   63.59    6.30
   4 -10   2   75.59   11.30
   4 -10   2   66.79    9.60
   4 -10   2   71.39    6.00
  -5  10  -2    5.20    6.10
  -5  10  -2   13.80    3.60
  -5  10  -2    9.10    6.00
   5 -10   2    5.20    6.70
   5 -10   2    4.70    4.20
   5 -10   2    7.60    2.60
  -6  10  -2   35.20    8.90
  -6  10  -2   52.09    6.20
   6 -10   2   41.50    8.70
   6 -10   2   32.80    9.90
   6 -10   2   58.19    6.10
  -7  10  -2  142.79   11.80
  -7  10  -2   92.39   13.90
   7 -10   2  143.29   11.20
   7 -10   2  160.18   14.20
  -8  10  -2    3.00    4.90
  -8  10  -2    0.30    6.60
   8 -10   2   -1.60    5.00
   8 -10   2   -4.90    4.50
  -9  10  -2   -0.60    3.50
  -9  10  -2   -2.60    4.10
   9 -10   2    1.00    4.90
   9 -10   2    1.60    3.90
  15   9  -2  169.08   15.90
  15   9  -2  129.59   15.30
  15   9  -2  147.49   13.10
 -15  -9   2  160.88   14.00
 -15  -9   2  158.08   13.50
 -15  -9   2  155.78   12.10
  14   9  -2   87.79   10.20
  14   9  -2   75.89    9.80
  14   9  -2   77.49   11.20
 -14  -9   2   60.09    9.50
 -14  -9   2   72.79   10.30
 -14  -9   2   93.09    9.00
  13   9  -2   -1.90    5.60
  13   9  -2    4.10    3.50
  13   9  -2    5.30    5.30
 -13  -9   2    9.40    5.00
 -13  -9   2    3.00    4.10
 -13  -9   2    9.10    4.50
  12   9  -2   -1.30    4.60
  12   9  -2    2.10    4.30
  12   9  -2    0.20    2.70
 -12  -9   2    2.70    3.70
 -12  -9   2   -2.40    3.40
 -12  -9   2    1.00    2.90
  11   9  -2    3.80    3.70
  11   9  -2    3.00    4.30
  11   9  -2   -1.30    3.70
 -11  -9   2    3.40    3.40
 -11  -9   2    6.50    2.60
 -11  -9   2    2.90    4.00
  10   9  -2   18.10    3.80
  10   9  -2   17.00    4.20
  10   9  -2   15.60    2.60
  10   9  -2   19.90    4.40
 -10  -9   2   17.30    3.60
 -10  -9   2   16.10    3.80
 -10  -9   2   20.20    4.20
   9   9  -2  163.78   10.60
   9   9  -2  140.09   10.00
   9   9  -2  160.68   11.00
   9   9  -2  160.28    9.50
  -9  -9   2  150.78   10.00
  -9  -9   2  154.78   11.80
  -9  -9   2  164.48   11.10
   8   9  -2    2.10    1.70
   8   9  -2    3.40    2.40
   8   9  -2   -0.50    1.30
   8   9  -2    3.80    2.20
  -8  -9   2    4.70    2.00
  -8  -9   2    7.30    3.60
  -8  -9   2    4.70    2.20
   7   9  -2  773.22   41.90
   7   9  -2  783.82   41.80
   7   9  -2  754.22   41.90
   7   9  -2  749.62   41.20
  -7  -9   2  805.62   42.40
  -7  -9   2  781.82   43.00
  -7  -9   2  757.42   41.60
   6   9  -2  101.49    6.80
   6   9  -2  100.39    7.10
   6   9  -2  101.49    6.50
   6   9  -2  106.49    6.90
  -6  -9   2  104.99    7.60
  -6  -9   2   94.99    6.80
   5   9  -2  334.17   18.20
   5   9  -2  328.47   19.00
   5   9  -2  352.56   19.10
   5   9  -2  326.47   18.90
  -5  -9   2  352.56   19.00
  -5  -9   2  347.57   19.50
   4   9  -2  110.29    6.40
   4   9  -2  116.59    7.10
   4   9  -2  112.29    7.00
   4   9  -2  105.39    7.30
  -4  -9   2  104.19    7.10
  -4  -9   2  117.09    7.40
  -4  -9   2  116.39    8.70
   3   9  -2   19.50    3.00
   3   9  -2   15.20    1.60
   3   9  -2   16.00    2.20
   3   9  -2   19.50    2.20
   3   9  -2   16.40    2.20
  -3  -9   2   26.10    2.50
  -3  -9   2   17.80    3.20
  -3  -9   2   14.70    2.30
   2   9  -2  300.07   18.40
   2   9  -2  302.77   17.00
   2   9  -2  300.17   17.30
   2   9  -2  325.37   18.20
   2   9  -2  306.87   16.60
  -2  -9   2  315.57   16.90
  -2  -9   2  293.27   18.50
  -2  -9   2  303.87   17.10
   1   9  -2  158.88    8.90
   1   9  -2  156.38   10.60
   1   9  -2  155.98    9.20
   1   9  -2  157.68   10.50
   1   9  -2  152.68    9.40
  -1  -9   2  162.18    8.90
  -1  -9   2  153.88    9.40
  -1  -9   2  152.68   10.80
   0   9  -2   76.99    5.60
   0   9  -2   73.79    6.20
   0   9  -2   74.09    5.00
   0   9  -2   74.89    5.00
   0   9  -2   83.79    6.70
   0  -9   2   76.29    4.70
   0  -9   2   84.19    7.60
   0  -9   2   79.79    5.40
   0  -9   2   74.29    5.20
  -1   9  -2  221.38   13.90
  -1   9  -2  213.58   14.20
  -1   9  -2  194.18   11.90
  -1   9  -2  202.08   12.40
   1  -9   2  208.58   12.30
   1  -9   2  220.38   14.80
   1  -9   2  202.28   11.90
  -2   9  -2   48.90    6.30
  -2   9  -2   43.00    4.30
  -2   9  -2   48.80    3.80
  -2   9  -2   45.20    5.40
   2  -9   2   41.10    3.80
   2  -9   2   42.00    3.70
   2  -9   2   47.10    7.10
   2  -9   2   51.89    6.90
  -3   9  -2  182.68   11.90
  -3   9  -2  188.38   11.30
  -3   9  -2  206.78   15.10
  -3   9  -2  195.38   14.10
   3  -9   2  183.38   11.30
   3  -9   2  194.78   11.80
   3  -9   2  206.78   16.60
   3  -9   2  202.58   15.70
  -4   9  -2  139.49    9.50
  -4   9  -2  139.99   12.60
  -4   9  -2  144.59    8.80
  -4   9  -2  153.38   13.10
   4  -9   2  133.89   12.90
   4  -9   2  132.69    8.80
   4  -9   2  147.89    9.60
   4  -9   2  136.59   14.00
  -5   9  -2  765.92   38.80
  -5   9  -2  722.63   44.20
  -5   9  -2  709.63   43.30
  -5   9  -2  735.13   39.50
   5  -9   2  643.44   45.70
   5  -9   2  704.93   38.90
   5  -9   2  606.44   43.40
   5  -9   2  780.62   39.60
  -6   9  -2   37.30    8.50
  -6   9  -2   55.19    6.10
  -6   9  -2   41.40    8.50
   6  -9   2   36.10    9.50
   6  -9   2   40.40    8.30
   6  -9   2   55.09    5.60
  -7   9  -2  883.91   57.89
  -7   9  -2 1048.00   54.79
  -7   9  -2  884.61   58.19
   7  -9   2 1103.99   58.79
   7  -9   2 1041.50   54.79
   7  -9   2  902.81   60.19
  -8   9  -2  315.37   22.60
  -8   9  -2  347.47   25.20
   8  -9   2  337.67   22.90
   8  -9   2  394.16   25.30
  -9   9  -2   -3.90    3.90
  -9   9  -2    2.50    3.60
   9  -9   2   -0.70    4.60
   9  -9   2   -1.20    4.20
 -10   9  -2   -1.40    5.90
 -10   9  -2    5.90    4.10
  10  -9   2    0.60    4.80
  15   8  -2   57.29   10.00
  15   8  -2   63.49    8.60
  15   8  -2   51.59    9.30
 -15  -8   2   56.69    8.30
 -15  -8   2   60.29    7.00
 -15  -8   2   74.99    8.90
  14   8  -2  420.06   28.20
  14   8  -2  416.86   29.70
  14   8  -2  455.35   28.80
 -14  -8   2  447.66   27.30
 -14  -8   2  434.36   29.10
 -14  -8   2  521.05   29.60
  13   8  -2 1901.31  104.39
  13   8  -2 1896.91  105.99
  13   8  -2 1772.82  105.09
 -13  -8   2 1957.30  103.59
 -13  -8   2 2082.09  104.99
  12   8  -2  265.97   18.70
  12   8  -2  207.58   18.00
  12   8  -2  269.57   17.30
 -12  -8   2  248.78   16.60
 -12  -8   2  255.57   17.00
 -12  -8   2  262.77   17.10
  11   8  -2  461.85   28.20
  11   8  -2  461.35   28.70
  11   8  -2  452.85   26.90
 -11  -8   2  469.55   27.40
 -11  -8   2  463.45   27.10
 -11  -8   2  480.35   28.00
  10   8  -2  427.36   25.10
  10   8  -2  441.86   25.90
  10   8  -2  441.06   26.00
 -10  -8   2  431.26   26.30
 -10  -8   2  425.06   25.10
 -10  -8   2  449.56   25.80
   9   8  -2  203.08   13.40
   9   8  -2  197.68   12.00
   9   8  -2  232.38   13.80
   9   8  -2  199.68   13.10
  -9  -8   2  199.88   14.80
  -9  -8   2  213.18   12.90
  -9  -8   2  225.08   13.60
   8   8  -2   67.19    5.50
   8   8  -2   66.39    5.40
   8   8  -2   65.19    5.60
   8   8  -2   65.99    4.70
  -8  -8   2   69.99    6.20
  -8  -8   2   66.89    5.10
  -8  -8   2   64.29    6.60
   7   8  -2   75.29    5.60
   7   8  -2   51.39    5.00
   7   8  -2   58.39    4.20
   7   8  -2   65.39    5.20
  -7  -8   2   56.79    6.20
  -7  -8   2   66.59    5.30
  -7  -8   2   63.89    4.70
   6   8  -2  354.86   19.10
   6   8  -2  348.07   19.60
   6   8  -2  338.67   19.50
   6   8  -2  340.27   19.40
  -6  -8   2  363.06   20.40
  -6  -8   2  350.26   19.40
  -6  -8   2  350.06   20.00
   5   8  -2  124.49    8.00
   5   8  -2  127.29    7.20
   5   8  -2  129.09    7.90
   5   8  -2  122.39    7.90
  -5  -8   2  133.09    8.00
  -5  -8   2  133.49    8.40
   4   8  -2  112.99    7.00
   4   8  -2  114.99    6.40
   4   8  -2  109.29    6.90
   4   8  -2  120.89    7.40
  -4  -8   2  118.99    7.30
  -4  -8   2  112.49    7.00
   3   8  -2   23.00    1.80
   3   8  -2   24.80    2.50
   3   8  -2   21.10    2.60
   3   8  -2   21.90    2.80
   3   8  -2   25.70    2.50
  -3  -8   2   21.10    3.50
  -3  -8   2   23.00    2.30
  -3  -8   2   25.30    2.30
   2   8  -2  279.57   14.90
   2   8  -2  259.57   15.00
   2   8  -2  258.87   14.40
   2   8  -2  277.57   15.70
   2   8  -2  271.97   15.90
  -2  -8   2  256.87   14.90
  -2  -8   2  275.27   14.70
  -2  -8   2  252.67   16.00
   1   8  -2  483.15   26.10
   1   8  -2  463.05   25.90
   1   8  -2  496.85   25.70
   1   8  -2  488.85   26.90
   1   8  -2  476.85   27.10
  -1  -8   2  489.55   25.70
  -1  -8   2  467.05   26.00
  -1  -8   2  474.85   27.40
   0   8  -2  182.88   11.50
   0   8  -2  184.18   11.80
   0   8  -2  181.98   10.80
   0   8  -2  178.38   10.40
   0  -8   2  179.18   10.00
   0  -8   2  183.18   10.60
   0  -8   2  176.58   12.20
   0  -8   2  194.58   10.80
  -1   8  -2 1046.10   54.79
  -1   8  -2  982.80   54.39
  -1   8  -2 1018.90   55.79
  -1   8  -2 1067.59   56.39
   1  -8   2  998.50   54.49
   1  -8   2 1038.40   54.79
   1  -8   2 1072.69   56.69
   1  -8   2 1008.60   53.99
  -2   8  -2   42.20    5.10
  -2   8  -2   42.80    3.60
  -2   8  -2   42.70    3.40
  -2   8  -2   51.09    5.60
   2  -8   2   35.60    3.30
   2  -8   2   50.59    6.20
   2  -8   2   50.19    6.70
   2  -8   2   34.00    2.60
   2  -8   2   40.90    3.50
  -3   8  -2    2.00    1.70
  -3   8  -2   11.10    3.60
  -3   8  -2    2.40    1.20
  -3   8  -2    3.10    2.40
   3  -8   2   -1.00    3.20
   3  -8   2    0.20    1.60
   3  -8   2    1.20    1.20
   3  -8   2    1.00    3.20
  -4   8  -2    3.40    3.60
  -4   8  -2    3.50    1.50
  -4   8  -2    3.30    1.60
  -4   8  -2   -1.40    2.40
   4  -8   2    1.70    1.40
   4  -8   2    2.20    1.80
   4  -8   2    1.10    2.90
   4  -8   2    3.30    2.90
   4  -8   2    1.80    1.40
  -5   8  -2   18.20    3.20
  -5   8  -2   15.90    2.40
  -5   8  -2   13.90    4.70
  -5   8  -2   11.40    4.30
   5  -8   2    9.40    6.00
   5  -8   2   15.20    2.90
   5  -8   2   14.20    3.10
   5  -8   2   16.40    2.60
   5  -8   2    9.30    5.20
  -6   8  -2   14.50    5.80
  -6   8  -2   14.80    5.00
  -6   8  -2   13.00    3.40
   6  -8   2    6.80    6.00
   6  -8   2    0.60    4.20
   6  -8   2   15.80    3.00
   6  -8   2   13.40    3.50
   6  -8   2   13.50    3.10
  -7   8  -2  156.68   14.70
  -7   8  -2  181.88   12.80
  -7   8  -2  157.98   15.70
   7  -8   2  176.38   15.30
   7  -8   2  190.18   12.00
   7  -8   2  187.88   12.90
   7  -8   2  151.48   16.70
  -8   8  -2   39.30    5.80
  -8   8  -2   33.80    7.00
  -8   8  -2   28.80    6.60
   8  -8   2   30.50    5.30
   8  -8   2   37.40    9.00
   8  -8   2   41.70    6.80
  -9   8  -2  488.55   31.60
  -9   8  -2  431.26   29.20
   9  -8   2  503.75   32.60
   9  -8   2  403.16   29.30
   9  -8   2  543.05   30.80
 -10   8  -2   16.20    5.20
 -10   8  -2    2.00    5.10
  10  -8   2    5.70    5.10
 -11   8  -2  378.36   24.30
 -11   8  -2  378.56   25.40
  11  -8   2  337.37   24.10
  15   7  -2   63.59    8.70
  15   7  -2   65.79    9.70
  15   7  -2   64.49    8.90
 -15  -7   2   73.39    7.90
 -15  -7   2   66.39    8.00
 -15  -7   2   70.19    9.40
  14   7  -2  161.98   15.00
  14   7  -2  186.68   16.70
  14   7  -2  169.08   15.90
 -14  -7   2  188.88   15.60
 -14  -7   2  185.88   13.80
 -14  -7   2  196.28   14.10
  13   7  -2 1386.56   78.19
  13   7  -2 1396.46   79.09
  13   7  -2 1391.86   78.29
 -13  -7   2 1496.65   78.29
 -13  -7   2 1337.47   78.09
 -13  -7   2 1438.46   76.69
  12   7  -2  479.25   34.40
  12   7  -2  594.44   35.50
  12   7  -2  586.84   34.30
 -12  -7   2  600.74   33.60
 -12  -7   2  606.34   34.20
 -12  -7   2  607.54   34.20
  11   7  -2   43.30    6.60
  11   7  -2   31.80    4.70
  11   7  -2   32.50    5.50
 -11  -7   2   38.50    5.40
 -11  -7   2   32.70    5.10
 -11  -7   2   33.80    5.40
  10   7  -2   74.79    7.40
  10   7  -2   81.19    7.00
  10   7  -2   76.39    7.40
 -10  -7   2   62.19    6.90
 -10  -7   2   66.89    6.90
 -10  -7   2   79.29    7.00
   9   7  -2  894.91   49.90
   9   7  -2  943.21   51.29
   9   7  -2  918.51   50.89
   9   7  -2  955.80   51.69
  -9  -7   2  923.21   50.89
  -9  -7   2  976.40   52.49
  -9  -7   2  977.10   51.49
   8   7  -2    5.90    2.00
   8   7  -2    8.20    1.50
   8   7  -2    6.30    2.40
   8   7  -2    7.70    2.00
  -8  -7   2    7.90    1.90
  -8  -7   2    3.80    2.50
  -8  -7   2    6.60    2.50
   7   7  -2  393.96   20.90
   7   7  -2  376.26   20.80
   7   7  -2  355.56   20.60
   7   7  -2  371.26   20.10
  -7  -7   2  362.36   20.50
  -7  -7   2  340.77   20.80
  -7  -7   2  383.16   21.30
  -7  -7   2  374.06   22.20
   6   7  -2  294.77   16.80
   6   7  -2  300.87   16.90
   6   7  -2  306.17   16.80
   6   7  -2  289.87   16.30
  -6  -7   2  295.07   17.90
  -6  -7   2  295.67   17.20
  -6  -7   2  299.87   16.80
  -6  -7   2  312.07   17.30
   5   7  -2  220.98   12.40
   5   7  -2  229.98   12.90
   5   7  -2  235.28   12.10
   5   7  -2  213.18   12.70
   5   7  -2  220.18   12.70
  -5  -7   2  211.18   13.10
  -5  -7   2  216.28   12.70
  -5  -7   2  247.28   13.50
   4   7  -2  418.26   22.20
   4   7  -2  397.16   21.50
   4   7  -2  417.06   22.30
   4   7  -2  399.86   22.10
  -4  -7   2  397.66   22.10
  -4  -7   2  414.66   22.50
   3   7  -2    7.90    1.40
   3   7  -2    8.90    1.00
   3   7  -2   12.50    1.80
   3   7  -2    8.60    1.30
   3   7  -2    6.20    1.30
  -3  -7   2    8.40    2.30
  -3  -7   2   10.90    1.60
  -3  -7   2   10.10    1.60
   2   7  -2   17.80    1.80
   2   7  -2   19.40    2.70
   2   7  -2   20.50    2.20
   2   7  -2   20.10    1.60
   2   7  -2   17.30    2.40
  -2  -7   2   20.30    3.00
  -2  -7   2   16.30    2.00
   1   7  -2  501.85   27.60
   1   7  -2  512.25   26.50
   1   7  -2  484.05   27.10
   1   7  -2  495.25   26.80
   1   7  -2  497.65   27.80
   1   7  -2  490.45   27.00
  -1  -7   2  512.45   28.10
  -1  -7   2  499.45   26.90
  -1  -7   2  500.65   26.50
   0   7  -2   21.90    2.90
   0   7  -2   16.60    2.20
   0   7  -2   21.20    2.40
   0   7  -2   18.70    2.10
   0   7  -2   20.60    3.10
   0  -7   2   23.30    2.40
   0  -7   2   20.90    2.20
   0  -7   2   29.60    3.40
   0  -7   2   24.10    1.70
  -1   7  -2  263.87   14.70
  -1   7  -2  257.57   14.40
  -1   7  -2  270.87   14.70
  -1   7  -2  266.77   15.60
  -1   7  -2  259.87   15.90
   1  -7   2  248.38   13.90
   1  -7   2  267.17   16.60
   1  -7   2  253.27   14.50
   1  -7   2  259.17   14.60
   1  -7   2  259.47   16.10
  -2   7  -2    4.50    2.00
  -2   7  -2    3.20    1.20
  -2   7  -2    3.10    1.20
  -2   7  -2    4.00    2.20
   2  -7   2    4.50    2.30
   2  -7   2    2.10    1.40
   2  -7   2    5.30    2.20
   2  -7   2    3.50    0.60
   2  -7   2    3.10    1.20
  -3   7  -2  141.69   10.60
  -3   7  -2  131.49    8.20
  -3   7  -2  150.18   10.80
  -3   7  -2  128.99    8.60
   3  -7   2  135.49    8.40
   3  -7   2  154.68   11.60
   3  -7   2  128.49    8.40
   3  -7   2  145.59   10.70
  -4   7  -2 1361.66   72.49
  -4   7  -2 1358.96   72.99
  -4   7  -2 1253.67   69.59
   4  -7   2 1359.06   74.19
   4  -7   2 1324.07   72.79
   4  -7   2 1269.07   69.39
   4  -7   2 1265.27   69.79
   4  -7   2 1296.47   69.59
  -5   7  -2 1421.36   80.89
  -5   7  -2 1401.06   80.49
  -5   7  -2 1540.65   77.59
   5  -7   2 1410.96   82.59
   5  -7   2 1532.25   77.49
   5  -7   2 1473.05   77.19
   5  -7   2 1473.05   77.69
   5  -7   2 1341.77   80.69
  -6   7  -2  329.17   18.20
  -6   7  -2  264.37   21.20
  -6   7  -2  262.57   20.50
   6  -7   2  321.87   18.40
   6  -7   2  226.38   21.50
   6  -7   2  340.27   18.50
   6  -7   2  342.17   17.90
  -7   7  -2    3.80    4.60
  -7   7  -2    6.50    3.40
  -7   7  -2    3.10    3.70
   7  -7   2    4.50    4.30
   7  -7   2    8.20    3.50
   7  -7   2   17.50    3.80
   7  -7   2   10.20    2.90
   7  -7   2    4.20    4.00
  -8   7  -2  516.45   32.50
  -8   7  -2  467.45   29.80
  -8   7  -2  525.25   32.40
   8  -7   2  487.75   29.60
   8  -7   2  462.95   30.20
   8  -7   2  569.94   32.30
   8  -7   2  507.25   30.00
   8  -7   2  501.45   34.10
  -9   7  -2 1181.38   65.09
  -9   7  -2 1177.78   64.99
  -9   7  -2  990.30   62.89
   9  -7   2 1022.70   62.99
   9  -7   2 1217.48   66.89
   9  -7   2 1004.20   62.59
   9  -7   2 1312.67   64.59
 -10   7  -2  121.99   12.10
 -10   7  -2  146.89   13.40
  10  -7   2  155.88   13.40
  10  -7   2  104.19   12.40
  10  -7   2  106.99   11.70
 -11   7  -2  217.88   15.90
 -11   7  -2  201.58   16.00
  11  -7   2  179.28   15.40
 -12   7  -2   14.20    5.80
 -12   7  -2   12.10    4.20
  12  -7   2   12.80    5.30
  16   6  -2   80.69    9.50
 -16  -6   2   69.79    7.90
  15   6  -2    3.80    5.00
 -15  -6   2    6.10    4.80
 -15  -6   2    2.70    4.20
 -15  -6   2   -0.60    4.90
  14   6  -2  253.67   18.00
  14   6  -2  244.98   18.90
  14   6  -2  235.58   18.10
 -14  -6   2  240.58   17.60
 -14  -6   2  253.77   16.90
 -14  -6   2  249.08   16.80
  13   6  -2  348.17   23.80
  13   6  -2  368.06   24.50
  13   6  -2  387.06   25.60
 -13  -6   2  368.46   24.40
 -13  -6   2  380.56   23.30
 -13  -6   2  368.26   22.50
  12   6  -2  132.89   11.80
  12   6  -2  119.29   11.30
  12   6  -2  114.69   10.90
 -12  -6   2  115.39   10.50
 -12  -6   2  127.79   10.20
 -12  -6   2  132.59   10.80
 -12  -6   2  116.69   10.10
  11   6  -2    5.00    2.90
  11   6  -2    4.90    3.20
  11   6  -2    0.30    2.70
 -11  -6   2    3.30    2.30
 -11  -6   2   -0.30    3.10
 -11  -6   2    5.10    2.90
  10   6  -2 1233.38   67.59
  10   6  -2 1184.58   67.59
  10   6  -2 1198.78   68.09
  10   6  -2 1257.57   67.09
 -10  -6   2 1245.88   67.09
 -10  -6   2 1286.67   67.29
 -10  -6   2 1250.07   67.29
   9   6  -2 4325.47  226.18
   9   6  -2 4083.99  224.28
   9   6  -2 4260.97  225.68
   9   6  -2 4239.48  225.38
  -9  -6   2 4369.86  225.48
  -9  -6   2 4366.06  226.38
  -9  -6   2 4379.56  225.78
   8   6  -2 1231.28   69.59
   8   6  -2 1238.68   68.79
   8   6  -2 1334.97   69.89
   8   6  -2 1344.07   70.19
  -8  -6   2 1349.77   69.79
  -8  -6   2 1365.86   70.29
  -8  -6   2 1282.07   70.99
   7   6  -2  185.88   10.20
   7   6  -2  178.98   11.00
   7   6  -2  187.38   11.20
   7   6  -2  183.18   11.10
  -7  -6   2  190.28   11.00
  -7  -6   2  167.48   10.80
  -7  -6   2  190.38   11.30
  -7  -6   2  169.48   12.40
   6   6  -2  193.98   11.10
   6   6  -2  201.78   11.20
   6   6  -2  200.08   11.30
   6   6  -2  181.38   10.60
  -6  -6   2  189.68   11.10
  -6  -6   2  195.58   11.50
  -6  -6   2  175.98   11.10
  -6  -6   2  186.98   12.20
   5   6  -2    7.00    1.50
   5   6  -2    8.30    1.40
   5   6  -2    4.60    1.00
   5   6  -2    7.50    1.40
  -5  -6   2    7.20    1.50
  -5  -6   2   23.60    3.10
  -5  -6   2    5.30    1.70
  -5  -6   2    6.70    1.30
   4   6  -2  620.94   33.00
   4   6  -2  600.34   32.90
   4   6  -2  629.24   32.90
   4   6  -2  625.04   32.40
  -4  -6   2  622.44   32.90
  -4  -6   2  639.44   33.50
  -4  -6   2  574.64   33.20
   3   6  -2  964.50   48.30
   3   6  -2  898.31   48.70
   3   6  -2  951.80   48.90
   3   6  -2  895.21   48.80
  -3  -6   2  955.60   49.00
  -3  -6   2  924.81   48.80
  -3  -6   2  863.71   49.20
   2   6  -2   10.40    1.60
   2   6  -2   10.50    1.60
   2   6  -2   11.20    1.50
   2   6  -2    9.60    1.70
   2   6  -2   12.00    1.00
  -2  -6   2   10.00    1.80
  -2  -6   2   10.40    1.30
  -2  -6   2   10.60    2.20
  -2  -6   2   10.50    1.50
   1   6  -2  294.87   16.10
   1   6  -2  297.57   15.70
   1   6  -2  303.57   16.80
   1   6  -2  288.77   16.50
   1   6  -2  287.07   16.00
  -1  -6   2  286.37   15.80
  -1  -6   2  292.27   16.00
  -1  -6   2  296.97   17.00
   0   6  -2  676.03   37.20
   0   6  -2  708.73   36.60
   0   6  -2  665.63   36.20
   0   6  -2  678.53   36.90
   0   6  -2  697.33   36.40
   0  -6   2  691.93   36.30
   0  -6   2  687.73   37.40
   0  -6   2  663.63   36.30
   0  -6   2  670.03   35.90
  -1   6  -2  113.49    7.00
  -1   6  -2  119.79    7.90
  -1   6  -2  114.49    6.70
  -1   6  -2  111.59    6.90
  -1   6  -2  116.09    7.70
   1  -6   2  114.99    8.00
   1  -6   2  107.89    6.20
   1  -6   2  112.09    6.70
   1  -6   2  114.69    8.40
   1  -6   2  116.39    6.80
  -2   6  -2  339.07   19.80
  -2   6  -2  371.26   21.30
  -2   6  -2  369.46   20.20
  -2   6  -2  360.56   20.10
  -2   6  -2  375.76   21.60
   2  -6   2  389.76   21.70
   2  -6   2  380.76   22.20
   2  -6   2  356.66   20.00
   2  -6   2  359.86   20.00
  -3   6  -2  262.97   15.10
  -3   6  -2  270.87   16.50
  -3   6  -2  259.07   14.70
  -3   6  -2  261.57   16.60
   3  -6   2  251.57   14.80
   3  -6   2  248.88   14.50
   3  -6   2  242.58   14.60
   3  -6   2  267.87   16.60
   3  -6   2  273.97   17.30
  -4   6  -2  762.12   43.50
  -4   6  -2  791.12   44.00
  -4   6  -2  738.93   41.10
   4  -6   2  792.62   43.80
   4  -6   2  792.92   44.80
   4  -6   2  744.93   41.00
   4  -6   2  743.03   41.30
   4  -6   2  754.52   41.10
  -5   6  -2 2152.48  117.99
  -5   6  -2 2236.88  114.89
  -5   6  -2 2051.49  117.39
   5  -6   2 2342.17  114.99
   5  -6   2 2189.28  119.49
   5  -6   2 2226.68  114.69
   5  -6   2 2198.28  115.19
   5  -6   2 1977.20  117.39
  -6   6  -2  242.48   13.20
  -6   6  -2  180.68   15.70
  -6   6  -2  174.48   14.80
   6  -6   2  215.38   13.30
   6  -6   2  181.48   16.40
   6  -6   2  160.68   14.90
   6  -6   2  243.38   13.10
   6  -6   2  229.68   12.80
  -7   6  -2    0.30    3.00
  -7   6  -2   -2.10    4.00
  -7   6  -2    0.40    2.10
   7  -6   2   -1.00    2.30
   7  -6   2    1.80    3.40
   7  -6   2    0.10    2.10
   7  -6   2   -2.50    2.60
   7  -6   2   -1.60    3.20
  -8   6  -2  184.68   15.50
  -8   6  -2  202.58   15.40
  -8   6  -2  192.08   13.90
   8  -6   2  191.88   14.00
   8  -6   2  204.88   15.30
   8  -6   2  206.18   13.50
   8  -6   2  174.98   14.00
   8  -6   2  199.28   16.70
  -9   6  -2  162.48   13.60
  -9   6  -2  196.18   15.30
  -9   6  -2  205.28   14.60
   9  -6   2  167.08   13.30
   9  -6   2  139.89   13.20
   9  -6   2  207.88   16.70
   9  -6   2  205.08   14.00
   9  -6   2  144.09   13.40
 -10   6  -2   12.80    5.10
 -10   6  -2   10.60    4.00
 -10   6  -2   18.40    5.70
  10  -6   2    9.20    4.20
  10  -6   2    9.60    3.70
  10  -6   2   11.70    3.90
  10  -6   2   17.90    5.00
 -11   6  -2   54.69    7.60
 -11   6  -2   52.39    7.00
  11  -6   2   37.40    6.40
  11  -6   2   36.00    6.40
 -12   6  -2  457.35   28.40
 -12   6  -2  455.65   27.90
  12  -6   2  449.76   28.10
 -13   6  -2  895.61   50.59
 -13   6  -2  884.71   51.29
  13  -6   2  889.31   50.29
  15   5  -2  279.97   19.30
  15   5  -2  321.97   20.60
 -15  -5   2  277.37   18.80
 -15  -5   2  278.07   20.00
 -15  -5   2  269.37   18.30
  14   5  -2  343.87   23.90
 -14  -5   2  353.46   24.00
 -14  -5   2  386.06   23.00
 -14  -5   2  384.06   22.90
  13   5  -2 2057.59  114.99
  13   5  -2 2233.88  115.89
  13   5  -2 2192.18  115.49
 -13  -5   2 2054.09  114.89
 -13  -5   2 2176.18  114.19
 -13  -5   2 2056.79  113.59
  12   5  -2  612.64   36.10
  12   5  -2  567.64   35.50
  12   5  -2  561.84   35.10
 -12  -5   2  623.24   34.30
 -12  -5   2  578.84   33.50
 -12  -5   2  583.04   35.10
 -12  -5   2  595.44   34.40
  11   5  -2    7.50    3.30
  11   5  -2    8.50    4.60
  11   5  -2    6.10    5.50
  11   5  -2    5.50    4.70
 -11  -5   2   17.90    3.60
 -11  -5   2    4.80    3.20
 -11  -5   2    7.30    3.30
 -11  -5   2    8.60    3.30
  10   5  -2   29.90    4.60
  10   5  -2   35.90    5.20
  10   5  -2   37.90    6.10
  10   5  -2   25.50    5.20
 -10  -5   2   38.00    4.80
 -10  -5   2   35.60    4.40
 -10  -5   2   42.00    5.30
   9   5  -2  533.25   29.20
   9   5  -2  521.15   29.80
   9   5  -2  513.25   29.00
   9   5  -2  512.45   27.70
  -9  -5   2  505.15   29.20
  -9  -5   2  526.25   29.10
  -9  -5   2  472.55   28.70
  -9  -5   2  504.65   29.10
   8   5  -2  550.54   29.90
   8   5  -2  533.85   30.00
   8   5  -2  540.65   30.40
   8   5  -2  515.35   28.80
  -8  -5   2  528.95   30.70
  -8  -5   2  525.75   29.60
  -8  -5   2  546.15   30.20
  -8  -5   2  557.34   29.90
   7   5  -2   22.70    3.00
   7   5  -2   26.70    2.10
   7   5  -2   23.80    2.90
   7   5  -2   23.90    2.80
  -7  -5   2   22.70    3.00
  -7  -5   2   26.20    3.90
  -7  -5   2   26.20    3.30
   6   5  -2  904.71   47.30
   6   5  -2  898.61   47.40
   6   5  -2  889.71   47.20
   6   5  -2  884.61   46.70
  -6  -5   2  821.72   47.10
  -6  -5   2  941.81   47.30
  -6  -5   2  895.51   47.60
  -6  -5   2  840.42   48.50
   5   5  -2 2124.89  110.79
   5   5  -2 2167.58  110.79
   5   5  -2 2107.29  110.29
   5   5  -2 2127.19  110.79
  -5  -5   2 2152.68  110.79
  -5  -5   2 1948.80  110.69
  -5  -5   2 2073.49  111.79
  -5  -5   2 2172.08  111.19
   4   5  -2  101.79    6.30
   4   5  -2  103.59    6.30
   4   5  -2  103.29    6.30
  -4  -5   2  113.19    6.40
  -4  -5   2  108.19    6.60
  -4  -5   2   95.89    6.40
  -4  -5   2  110.79    7.00
   3   5  -2  924.51   47.10
   3   5  -2  867.21   47.00
   3   5  -2  902.81   47.00
   3   5  -2  895.31   46.60
  -3  -5   2  888.41   47.00
  -3  -5   2  905.81   47.40
  -3  -5   2  846.62   47.30
   2   5  -2   16.50    1.60
   2   5  -2    7.50    1.20
   2   5  -2   13.40    1.60
   2   5  -2    9.80    1.90
   2   5  -2    9.70    0.90
   2   5  -2    8.60    1.40
   2   5  -2    8.40    1.20
  -2  -5   2    9.30    1.90
  -2  -5   2    8.50    1.50
  -2  -5   2   11.10    1.30
  -2  -5   2   11.00    1.40
   1   5  -2  104.49    6.60
   1   5  -2  101.29    5.90
   1   5  -2   99.39    6.00
   1   5  -2  105.79    6.40
   1   5  -2  105.99    5.70
   1   5  -2   99.49    6.70
  -1  -5   2   96.69    5.90
  -1  -5   2  100.89    6.50
  -1  -5   2  102.49    6.70
  -1  -5   2  105.99    5.80
   0   5  -2 1414.16   74.79
   0   5  -2 1423.76   74.39
   0   5  -2 1391.96   75.29
   0   5  -2 1458.75   74.59
   0   5  -2 1390.96   74.29
   0   5  -2 1434.16   74.99
   0  -5   2 1451.15   74.39
   0  -5   2 1300.37   74.99
   0  -5   2 1413.06   73.99
   0  -5   2 1442.96   75.19
   0  -5   2 1441.56   74.29
  -1   5  -2  839.12   43.90
  -1   5  -2  803.72   44.50
  -1   5  -2  820.22   43.80
  -1   5  -2  827.32   44.80
  -1   5  -2  848.12   44.10
   1  -5   2  824.92   44.80
   1  -5   2  834.42   43.90
   1  -5   2  841.92   45.30
   1  -5   2  807.92   43.40
   1  -5   2  843.62   43.90
  -2   5  -2    3.90    1.50
  -2   5  -2    2.50    1.60
  -2   5  -2    3.10    0.90
  -2   5  -2    1.90    0.80
   2  -5   2    4.30    1.80
   2  -5   2    2.00    1.00
   2  -5   2    2.90    1.00
   2  -5   2    2.60    1.50
   2  -5   2    1.60    1.10
  -3   5  -2   36.90    3.10
  -3   5  -2   41.70    3.20
  -3   5  -2   52.19    5.30
  -3   5  -2   42.20    4.40
   3  -5   2   46.40    5.20
   3  -5   2   40.70    3.30
   3  -5   2   36.40    3.00
   3  -5   2   37.90    3.10
   3  -5   2   40.30    4.60
  -4   5  -2   85.69    6.00
  -4   5  -2  102.59    8.40
  -4   5  -2   97.89    8.30
   4  -5   2   87.69    6.00
   4  -5   2   90.29    6.00
   4  -5   2   94.19    7.90
   4  -5   2   94.19    8.40
   4  -5   2   90.69    6.30
  -5   5  -2    6.70    2.80
  -5   5  -2   10.80    4.10
  -5   5  -2    7.90    1.80
   5  -5   2    7.20    2.00
   5  -5   2    9.90    3.40
   5  -5   2    7.60    1.80
   5  -5   2    7.00    3.70
   5  -5   2    5.60    2.00
  -6   5  -2  111.69   10.00
  -6   5  -2  100.19   10.70
  -6   5  -2  128.29    8.40
   6  -5   2  107.29   11.00
   6  -5   2  137.19    8.30
   6  -5   2   96.19   10.00
   6  -5   2  127.49    8.90
   6  -5   2  132.59    8.40
  -7   5  -2    2.80    2.90
  -7   5  -2   -1.00    3.60
  -7   5  -2    3.40    2.70
   7  -5   2   -2.90    2.00
   7  -5   2    2.90    2.60
   7  -5   2    3.10    2.00
   7  -5   2   -0.80    1.90
   7  -5   2    4.40    2.40
  -8   5  -2 1416.86   80.29
  -8   5  -2 1608.54   82.29
  -8   5  -2 1595.64   81.89
   8  -5   2 1423.86   80.29
   8  -5   2 1547.15   81.69
   8  -5   2 1404.06   83.29
   8  -5   2 1461.35   80.39
   8  -5   2 1380.06   81.09
  -9   5  -2 3056.29  148.59
  -9   5  -2 3052.79  149.09
  -9   5  -2 2426.76  147.09
   9  -5   2 3165.18  151.08
   9  -5   2 2470.25  147.39
   9  -5   2 2395.96  147.19
 -10   5  -2  516.15   31.10
 -10   5  -2  577.24   32.00
 -10   5  -2  549.25   31.90
  10  -5   2  437.66   30.70
  10  -5   2  628.24   34.10
  10  -5   2  422.96   30.80
 -11   5  -2   34.80    5.30
 -11   5  -2   40.80    5.80
 -11   5  -2   33.30    6.20
  11  -5   2   24.40    4.80
  11  -5   2   33.90    5.90
  11  -5   2   29.20    6.30
 -12   5  -2  132.39   11.90
 -12   5  -2  155.68   11.90
  12  -5   2  130.59   11.80
  12  -5   2  127.09   11.30
 -13   5  -2  428.96   26.30
 -13   5  -2  427.16   26.90
  13  -5   2  448.86   27.30
  13  -5   2  433.46   26.30
  15   4  -2   60.99    8.30
  15   4  -2   61.49    8.00
 -15  -4   2   62.19    7.10
 -15  -4   2   61.59    7.70
 -15  -4   2   73.39    7.90
  14   4  -2   70.79    8.30
  14   4  -2   65.79    8.30
 -14  -4   2   57.39    6.40
 -14  -4   2   49.90    7.60
 -14  -4   2   58.69    6.50
  13   4  -2  289.17   19.90
 -13  -4   2  312.47   20.40
 -13  -4   2  306.57   19.30
 -13  -4   2  302.67   19.00
  12   4  -2   36.50    6.60
  12   4  -2   45.20    7.00
  12   4  -2   33.50    6.60
 -12  -4   2   50.39    6.10
 -12  -4   2   36.10    4.90
 -12  -4   2   44.50    5.90
  11   4  -2  264.97   19.30
  11   4  -2  287.77   19.70
  11   4  -2  286.17   19.90
  11   4  -2  269.97   19.70
 -11  -4   2  301.17   18.60
 -11  -4   2  294.47   17.70
 -11  -4   2  292.27   18.30
 -11  -4   2  300.07   19.20
  10   4  -2  344.07   22.10
  10   4  -2  302.87   21.90
  10   4  -2  331.87   21.50
  10   4  -2  324.07   21.40
 -10  -4   2  360.96   20.70
 -10  -4   2  370.06   21.40
 -10  -4   2  332.37   21.30
 -10  -4   2  364.76   21.30
   9   4  -2 1734.23   93.79
   9   4  -2 1768.22   92.89
   9   4  -2 1730.83   93.09
   9   4  -2 1619.94   93.59
   9   4  -2 1793.72   91.69
  -9  -4   2 1728.03   92.69
  -9  -4   2 1696.73   92.99
  -9  -4   2 1805.42   92.99
  -9  -4   2 1709.73   91.99
   8   4  -2  243.08   13.80
   8   4  -2  245.18   15.00
   8   4  -2  247.48   15.70
   8   4  -2  246.78   15.00
   8   4  -2  241.68   15.60
  -8  -4   2  252.57   14.90
  -8  -4   2  252.87   15.00
  -8  -4   2  242.88   14.80
  -8  -4   2  252.87   15.30
  -8  -4   2  237.68   14.80
   7   4  -2  350.56   19.00
   7   4  -2  358.56   19.90
   7   4  -2  359.06   20.20
   7   4  -2  371.16   20.00
  -7  -4   2  351.96   19.90
  -7  -4   2  345.07   20.00
  -7  -4   2  362.36   20.90
  -7  -4   2  342.37   19.60
  -7  -4   2  324.37   19.70
   6   4  -2  831.22   44.70
   6   4  -2  851.11   44.70
   6   4  -2  851.01   44.90
   6   4  -2  837.02   44.10
  -6  -4   2  840.32   46.10
  -6  -4   2  810.62   44.70
  -6  -4   2  830.72   45.10
   5   4  -2 2165.38  113.49
   5   4  -2 2191.38  113.39
   5   4  -2 2197.68  113.39
   5   4  -2 2237.88  112.89
  -5  -4   2 2279.27  113.49
  -5  -4   2 2196.28  113.79
  -5  -4   2 2048.20  113.29
  -5  -4   2 1951.10  114.49
   4   4  -2 1597.14   82.29
   4   4  -2 1565.14   82.39
   4   4  -2 1590.14   82.29
   4   4  -2 1564.74   81.89
  -4  -4   2 1486.45   83.29
  -4  -4   2 1492.05   82.29
  -4  -4   2 1612.14   82.69
  -4  -4   2 1617.24   82.29
   3   4  -2   91.49    5.40
   3   4  -2   88.89    5.30
   3   4  -2   99.59    4.90
   3   4  -2   84.89    5.30
  -3  -4   2   90.69    6.20
  -3  -4   2   82.29    4.80
  -3  -4   2   94.19    5.70
  -3  -4   2   86.89    5.40
  -3  -4   2   92.39    5.40
   2   4  -2  158.18    8.30
   2   4  -2  161.18    8.70
   2   4  -2  159.18    8.90
   2   4  -2  152.48    8.60
   2   4  -2  152.38    8.70
   2   4  -2  147.49    8.70
  -2  -4   2  151.28    8.90
  -2  -4   2  157.38    9.00
  -2  -4   2  156.38    8.60
   1   4  -2  398.56   20.70
   1   4  -2  398.36   21.20
   1   4  -2  401.16   21.00
   1   4  -2  404.46   21.40
   1   4  -2  382.76   21.70
   1   4  -2  398.86   21.00
  -1  -4   2  396.86   21.00
  -1  -4   2  382.86   21.60
  -1  -4   2  394.46   21.00
  -1  -4   2  367.96   21.40
   0   4  -2  551.04   29.20
   0   4  -2  570.44   29.00
   0   4  -2  553.24   29.80
   0   4  -2  545.45   29.30
   0   4  -2  542.45   29.50
   0   4  -2  539.65   28.90
   0  -4   2  537.25   29.60
   0  -4   2  540.15   28.90
   0  -4   2  530.15   29.60
   0  -4   2  547.45   29.00
   0  -4   2  545.55   28.70
  -1   4  -2  733.33   38.80
  -1   4  -2  731.93   39.40
  -1   4  -2  721.23   39.10
  -1   4  -2  748.83   38.60
  -1   4  -2  722.13   38.50
  -1   4  -2  724.93   39.40
   1  -4   2  730.53   38.60
   1  -4   2  757.02   38.60
   1  -4   2  687.13   39.40
   1  -4   2  735.03   39.30
   1  -4   2  733.13   38.10
  -2   4  -2   82.99    6.10
  -2   4  -2   75.39    4.80
  -2   4  -2   78.89    5.80
  -2   4  -2   79.59    5.00
  -2   4  -2   76.79    5.60
   2  -4   2   79.59    5.50
   2  -4   2   74.09    4.70
   2  -4   2   79.39    4.90
   2  -4   2   78.29    4.50
   2  -4   2   78.49    5.90
   2  -4   2   80.29    5.10
   2  -4   2   74.79    5.80
  -3   4  -2   12.80    2.60
  -3   4  -2   13.40    1.80
  -3   4  -2   12.60    1.70
  -3   4  -2   11.50    2.30
  -3   4  -2   10.40    2.70
   3  -4   2   13.30    1.60
   3  -4   2   12.30    1.60
   3  -4   2   12.30    2.40
   3  -4   2   15.70    2.40
   3  -4   2   12.50    1.10
   3  -4   2   13.30    1.70
  -4   4  -2  769.42   41.90
  -4   4  -2  746.13   43.90
  -4   4  -2  779.52   44.30
  -4   4  -2  805.92   42.10
   4  -4   2  773.02   41.90
   4  -4   2  774.62   41.80
   4  -4   2  764.22   42.20
   4  -4   2  828.02   44.40
   4  -4   2  815.82   43.40
  -5   4  -2  714.83   45.40
  -5   4  -2  855.11   43.60
  -5   4  -2  760.52   45.80
  -5   4  -2  764.82   42.60
   5  -4   2  863.21   44.00
   5  -4   2  789.72   45.10
   5  -4   2  832.42   46.50
   5  -4   2  843.72   43.40
   5  -4   2  841.42   43.50
  -6   4  -2  284.77   18.80
  -6   4  -2  279.17   15.60
  -6   4  -2  307.77   16.90
  -6   4  -2  277.27   18.80
   6  -4   2  317.67   16.80
   6  -4   2  228.48   17.70
   6  -4   2  333.47   17.00
   6  -4   2  235.18   18.90
   6  -4   2  303.17   17.40
  -7   4  -2  140.49   10.60
  -7   4  -2  155.08   12.30
  -7   4  -2  168.08   12.30
   7  -4   2  157.18   11.40
   7  -4   2  148.69   10.40
   7  -4   2  153.28   10.80
  -8   4  -2  173.48   12.40
  -8   4  -2  197.48   13.80
  -8   4  -2  212.98   14.30
   8  -4   2  162.88   12.60
   8  -4   2  160.98   14.40
   8  -4   2  161.98   12.80
   8  -4   2  186.88   12.90
   8  -4   2  167.98   12.10
  -9   4  -2  957.00   61.39
  -9   4  -2 1130.19   62.69
  -9   4  -2 1162.58   62.59
   9  -4   2 1183.68   62.39
   9  -4   2 1181.38   64.29
 -10   4  -2  125.89   10.70
 -10   4  -2  129.29   11.30
 -10   4  -2  133.89   10.90
  10  -4   2  129.19   10.50
  10  -4   2  135.39   12.10
  10  -4   2  139.19   10.90
  10  -4   2  156.88   12.70
  10  -4   2  141.49   11.30
 -11   4  -2    8.00    4.00
 -11   4  -2    6.90    3.20
 -11   4  -2   11.80    4.30
  11  -4   2   11.80    3.90
  11  -4   2    8.70    3.30
  11  -4   2    7.20    3.80
 -12   4  -2  492.85   29.70
 -12   4  -2  521.95   30.50
 -12   4  -2  523.45   30.60
  12  -4   2  500.05   30.20
  12  -4   2  514.55   30.60
  12  -4   2  470.45   31.10
 -13   4  -2  641.84   37.80
 -13   4  -2  655.53   38.70
  13  -4   2  672.13   38.60
  13  -4   2  682.13   38.40
 -14   4  -2    9.00    4.20
 -14   4  -2    7.00    4.30
  14  -4   2    9.10    4.20
  14  -4   2    7.80    3.30
  15   3  -2  625.74   37.80
  15   3  -2  658.63   37.30
  15   3  -2  648.84   37.10
 -15  -3   2  598.94   36.60
 -15  -3   2  604.24   37.50
 -15  -3   2  665.23   36.60
  14   3  -2   76.99    8.00
  14   3  -2   64.79    7.40
 -14  -3   2   51.79    6.30
 -14  -3   2   58.39    6.20
 -14  -3   2   57.49    7.60
  13   3  -2   50.59    6.20
  13   3  -2   35.50    6.50
 -13  -3   2   52.69    5.90
 -13  -3   2   42.20    6.50
 -13  -3   2   51.89    5.80
  12   3  -2  554.14   33.00
 -12  -3   2  557.84   31.70
 -12  -3   2  551.04   32.40
 -12  -3   2  545.35   31.60
  11   3  -2  773.92   44.80
  11   3  -2  817.02   45.00
  11   3  -2  757.02   44.90
  11   3  -2  790.52   45.40
 -11  -3   2  817.22   43.90
 -11  -3   2  781.12   43.80
 -11  -3   2  811.42   43.80
 -11  -3   2  764.12   44.60
  10   3  -2   82.39    8.60
  10   3  -2  111.59    9.40
  10   3  -2   97.39    9.40
  10   3  -2  103.79    9.90
 -10  -3   2  105.49    7.70
 -10  -3   2   96.89    8.40
 -10  -3   2   98.29    7.80
 -10  -3   2   96.19    8.20
 -10  -3   2   98.19    7.00
   9   3  -2 1267.67   80.89
   9   3  -2 1503.35   80.79
   9   3  -2 1504.05   81.79
   9   3  -2 1536.55   80.89
  -9  -3   2 1531.05   79.39
  -9  -3   2 1499.25   80.89
  -9  -3   2 1546.05   80.59
  -9  -3   2 1445.66   80.19
  -9  -3   2 1564.14   79.99
   8   3  -2  107.19    6.90
   8   3  -2  112.59    8.30
   8   3  -2  103.69    8.20
   8   3  -2  102.49    8.40
   8   3  -2  100.59    8.50
  -8  -3   2  102.39    8.30
  -8  -3   2  109.59    7.70
  -8  -3   2   96.39    7.20
  -8  -3   2  106.29    7.10
  -8  -3   2  104.09    7.70
  -8  -3   2  105.19    8.80
   7   3  -2  524.25   28.50
   7   3  -2  512.35   29.00
   7   3  -2  527.75   29.50
   7   3  -2  520.55   28.60
   7   3  -2  501.55   27.60
  -7  -3   2  523.05   28.40
  -7  -3   2  486.75   28.60
  -7  -3   2  500.95   28.70
  -7  -3   2  554.44   29.10
  -7  -3   2  490.35   28.60
   6   3  -2   99.19    6.20
   6   3  -2  102.79    6.60
   6   3  -2   86.49    5.50
   6   3  -2   95.69    6.50
  -6  -3   2   90.49    6.10
  -6  -3   2   87.69    6.40
  -6  -3   2  107.39    7.60
  -6  -3   2  102.59    6.60
  -6  -3   2   95.99    6.50
   5   3  -2  300.97   15.70
   5   3  -2  290.97   16.20
   5   3  -2  292.57   16.30
   5   3  -2  291.97   16.40
  -5  -3   2  275.77   16.10
  -5  -3   2  284.97   16.60
  -5  -3   2  296.27   16.30
  -5  -3   2  320.47   17.60
   4   3  -2  201.48   11.10
   4   3  -2  202.88   11.00
   4   3  -2  195.48   10.60
   4   3  -2  202.88   11.10
  -4  -3   2  200.78   12.40
  -4  -3   2  187.78   11.00
  -4  -3   2  194.48   11.40
   3   3  -2  239.18   12.70
   3   3  -2  238.58   12.80
   3   3  -2  246.68   12.90
  -3  -3   2  238.28   12.80
  -3  -3   2  223.88   12.50
  -3  -3   2  227.48   12.30
  -3  -3   2  232.58   12.70
  -3  -3   2  217.78   13.90
  -3  -3   2  239.58   13.20
   2   3  -2   59.49    3.80
   2   3  -2   64.49    3.40
   2   3  -2   61.59    3.80
   2   3  -2   67.79    3.80
  -2  -3   2   62.59    3.80
  -2  -3   2   61.69    3.90
  -2  -3   2   58.79    4.60
  -2  -3   2   63.39    4.00
   1   3  -2 1080.89   55.79
   1   3  -2 1073.89   55.99
   1   3  -2 1097.89   55.89
   1   3  -2 1056.99   55.59
   1   3  -2 1106.69   55.79
  -1  -3   2 1056.89   55.79
  -1  -3   2 1037.90   56.09
  -1  -3   2  992.00   56.09
   0   3  -2   11.40    1.10
   0   3  -2   10.70    1.30
   0   3  -2   13.20    1.80
   0   3  -2   11.70    1.10
   0   3  -2   11.40    0.80
   0   3  -2   10.60    1.30
   0  -3   2   10.80    1.10
   0  -3   2   11.00    1.20
   0  -3   2   18.50    1.70
   0  -3   2   10.60    1.60
   0  -3   2   14.50    1.10
  -1   3  -2  228.58   12.80
  -1   3  -2  230.68   12.80
  -1   3  -2  224.78   12.90
  -1   3  -2  221.28   12.40
  -1   3  -2  229.68   12.20
   1  -3   2  219.18   12.70
   1  -3   2  228.78   11.80
   1  -3   2  223.28   12.20
   1  -3   2  213.38   13.00
   1  -3   2  224.98   12.10
  -2   3  -2  233.38   12.60
  -2   3  -2  231.18   13.60
  -2   3  -2  230.58   13.20
  -2   3  -2  246.48   12.80
  -2   3  -2  242.98   13.80
   2  -3   2  222.78   13.80
   2  -3   2  229.08   12.20
   2  -3   2  199.98   12.30
   2  -3   2  231.88   13.20
   2  -3   2  234.18   12.50
   2  -3   2  233.18   13.50
   2  -3   2  226.58   12.80
   2  -3   2  237.18   12.70
  -3   3  -2  482.25   27.70
  -3   3  -2  480.15   27.50
  -3   3  -2  485.85   25.90
  -3   3  -2  513.75   26.20
  -3   3  -2  475.65   26.50
   3  -3   2  473.45   26.20
   3  -3   2  503.35   27.20
   3  -3   2  487.65   26.00
   3  -3   2  476.95   25.40
   3  -3   2  466.75   25.80
   3  -3   2  464.15   27.50
   3  -3   2  492.45   26.60
  -4   3  -2 1079.39   53.49
  -4   3  -2 1007.10   53.89
  -4   3  -2  954.00   52.69
  -4   3  -2  983.90   55.49
  -4   3  -2  920.31   55.09
  -4   3  -2  973.00   53.29
   4  -3   2 1054.99   55.09
   4  -3   2 1013.80   53.29
   4  -3   2 1002.10   53.69
   4  -3   2 1046.90   54.29
   4  -3   2 1015.70   53.19
  -5   3  -2  304.07   20.00
  -5   3  -2  264.67   19.80
  -5   3  -2  322.77   17.40
  -5   3  -2  319.97   18.30
  -5   3  -2  337.27   19.50
   5  -3   2  336.57   18.10
   5  -3   2  334.87   18.60
   5  -3   2  309.07   19.20
   5  -3   2  341.57   18.30
   5  -3   2  346.67   20.50
  -6   3  -2  506.25   29.70
  -6   3  -2  522.85   29.40
  -6   3  -2  492.95   26.80
  -6   3  -2  503.35   27.80
   6  -3   2  511.25   27.60
   6  -3   2  403.66   29.40
   6  -3   2  498.75   28.40
   6  -3   2  525.25   27.80
  -7   3  -2  110.69    9.00
  -7   3  -2  145.59   10.70
  -7   3  -2  123.09    8.00
  -7   3  -2  141.79   10.90
   7  -3   2  118.59    9.00
   7  -3   2  118.29    8.90
   7  -3   2  118.59    9.80
  -8   3  -2  134.69   10.20
  -8   3  -2  128.99    9.20
  -8   3  -2  176.78   11.40
  -8   3  -2  167.68   11.10
   8  -3   2  127.99   10.20
   8  -3   2  123.49   10.40
   8  -3   2  126.89   10.80
   8  -3   2  141.19   12.10
   8  -3   2  133.19   10.50
  -9   3  -2  169.78   12.10
  -9   3  -2  185.78   12.80
  -9   3  -2  203.58   13.20
   9  -3   2  186.28   14.00
   9  -3   2  136.49   12.00
   9  -3   2  195.28   12.40
   9  -3   2  135.39   11.50
   9  -3   2  137.49   12.40
 -10   3  -2  213.48   15.10
 -10   3  -2  234.78   15.50
 -10   3  -2  222.18   14.50
  10  -3   2  200.88   15.10
  10  -3   2  251.67   14.80
  10  -3   2  254.77   16.60
  10  -3   2  189.78   14.40
  10  -3   2  177.28   15.20
 -11   3  -2  175.38   12.00
 -11   3  -2  161.18   12.40
 -11   3  -2  160.48   12.40
  11  -3   2  158.48   13.10
  11  -3   2  160.88   14.80
  11  -3   2  155.88   11.90
  11  -3   2  159.88   12.10
 -12   3  -2  477.95   28.50
 -12   3  -2  474.35   27.70
 -12   3  -2  480.75   28.50
  12  -3   2  474.85   27.90
  12  -3   2  492.65   28.70
  12  -3   2  435.06   28.90
 -13   3  -2 1721.33   96.09
 -13   3  -2 1780.12   95.59
 -13   3  -2 1814.12   96.19
  13  -3   2 1808.62   95.69
  13  -3   2 1745.93   95.89
 -14   3  -2  187.28   14.10
 -14   3  -2  188.38   13.60
  14  -3   2  196.68   14.40
  14  -3   2  182.18   13.50
  15   2  -2  630.34   35.90
  15   2  -2  620.04   37.00
  15   2  -2  650.23   36.30
 -15  -2   2  607.34   36.60
 -15  -2   2  580.34   35.20
  14   2  -2   26.50    5.40
  14   2  -2   22.60    5.00
  14   2  -2   37.00    5.80
 -14  -2   2   19.80    5.10
 -14  -2   2   27.80    5.70
 -14  -2   2   30.00    4.40
  13   2  -2    9.40    4.50
  13   2  -2   11.20    3.40
 -13  -2   2    7.70    4.00
 -13  -2   2    3.80    3.60
 -13  -2   2   10.80    3.60
  12   2  -2  253.27   16.10
  12   2  -2  225.78   15.90
 -12  -2   2  233.88   16.10
 -12  -2   2  238.68   15.40
 -12  -2   2  225.48   14.80
  11   2  -2  220.78   16.20
  11   2  -2  235.38   15.40
  11   2  -2  230.18   15.80
  11   2  -2  249.38   16.00
 -11  -2   2  234.28   14.90
 -11  -2   2  242.78   14.90
 -11  -2   2  225.38   15.40
 -11  -2   2  237.08   14.70
  10   2  -2    1.80    2.60
  10   2  -2    4.40    3.70
  10   2  -2    1.50    2.40
  10   2  -2    3.00    3.20
 -10  -2   2    2.00    2.80
 -10  -2   2    1.90    1.80
 -10  -2   2   10.10    2.50
 -10  -2   2    0.70    1.70
 -10  -2   2    0.60    1.40
 -10  -2   2    2.50    2.00
   9   2  -2   34.40    5.50
   9   2  -2   47.40    5.90
   9   2  -2   41.60    5.70
   9   2  -2   51.59    5.80
  -9  -2   2   42.00    5.20
  -9  -2   2   41.30    4.80
  -9  -2   2   46.00    5.10
  -9  -2   2   48.30    4.50
  -9  -2   2   41.00    4.60
   8   2  -2 1005.80   56.39
   8   2  -2  850.61   56.29
   8   2  -2 1018.60   57.49
   8   2  -2  916.71   55.99
  -8  -2   2 1105.49   55.79
  -8  -2   2 1071.89   56.59
  -8  -2   2 1129.49   55.29
  -8  -2   2 1008.90   55.79
  -8  -2   2 1000.60   55.59
  -8  -2   2 1111.09   55.19
   7   2  -2 2153.78  113.29
   7   2  -2 2081.99  114.39
   7   2  -2 2000.80  113.79
   7   2  -2 2098.49  113.49
  -7  -2   2 2002.20  113.39
  -7  -2   2 2021.00  113.29
  -7  -2   2 2133.79  114.09
  -7  -2   2 2301.17  112.99
  -7  -2   2 2304.77  113.59
  -7  -2   2 2256.37  112.99
   6   2  -2   53.69    4.20
   6   2  -2   46.40    4.20
   6   2  -2   52.59    3.70
   6   2  -2   53.19    4.90
   6   2  -2   50.79    4.80
  -6  -2   2   58.59    4.40
  -6  -2   2   53.29    4.70
  -6  -2   2   50.79    4.50
  -6  -2   2   56.59    5.20
  -6  -2   2   57.99    4.40
   5   2  -2 2166.78  113.79
   5   2  -2 2149.08  114.09
   5   2  -2 2037.60  113.39
   5   2  -2 2189.48  114.09
  -5  -2   2 2122.09  114.19
  -5  -2   2 2033.10  114.29
  -5  -2   2 2433.86  115.09
  -5  -2   2 2099.89  114.19
  -5  -2   2 2299.37  114.29
   4   2  -2   33.60    2.40
   4   2  -2   29.20    1.80
   4   2  -2   25.00    2.40
   4   2  -2   26.60    2.30
  -4  -2   2   30.60    2.70
  -4  -2   2   27.70    2.10
  -4  -2   2   25.40    2.40
  -4  -2   2   25.00    2.50
  -4  -2   2   31.80    3.60
   3   2  -2  298.47   16.30
   3   2  -2  305.07   15.80
   3   2  -2  303.37   16.20
   3   2  -2  298.77   16.10
  -3  -2   2  294.77   16.60
  -3  -2   2  293.97   16.20
  -3  -2   2  304.87   17.40
   2   2  -2   23.80    1.70
   2   2  -2   22.50    1.60
   2   2  -2   22.70    1.80
  -2  -2   2   19.30    2.60
  -2  -2   2   23.20    1.40
  -2  -2   2   24.50    1.70
  -2  -2   2   21.70    1.90
  -2  -2   2   24.00    1.60
   1   2  -2  196.68   10.60
   1   2  -2  196.78   10.70
   1   2  -2  202.18   10.60
   1   2  -2  199.78   10.30
   1   2  -2  204.28   10.60
  -1  -2   2  195.28   10.80
  -1  -2   2  191.88   10.70
  -1  -2   2  198.08   10.60
  -1  -2   2  192.58   10.90
   0   2  -2  447.96   23.50
   0   2  -2  449.95   23.80
   0   2  -2  449.86   23.50
   0   2  -2  434.66   23.60
   0   2  -2  419.76   23.30
   0  -2   2  434.96   23.60
   0  -2   2  461.55   24.10
   0  -2   2  465.65   23.40
   0  -2   2  440.96   23.90
  -1   2  -2    2.50    0.70
  -1   2  -2    2.70    0.70
  -1   2  -2    5.00    1.20
  -1   2  -2    5.70    1.10
  -1   2  -2    2.80    0.60
   1  -2   2    3.30    0.70
   1  -2   2    5.10    1.40
   1  -2   2    2.40    0.60
   1  -2   2    2.30    0.60
   1  -2   2    2.40    0.40
  -2   2  -2 1298.37   64.39
  -2   2  -2 1243.28   64.19
  -2   2  -2 1248.98   64.59
  -2   2  -2 1134.89   65.29
  -2   2  -2 1261.27   65.59
   2  -2   2 1260.97   64.49
   2  -2   2 1233.98   64.89
   2  -2   2 1192.18   64.49
   2  -2   2 1122.39   63.89
   2  -2   2 1232.48   64.29
   2  -2   2 1204.68   65.69
   2  -2   2 1250.67   64.09
  -3   2  -2  687.93   39.70
  -3   2  -2  733.23   37.90
  -3   2  -2  693.13   37.60
  -3   2  -2  713.33   38.20
  -3   2  -2  751.22   38.10
  -3   2  -2  615.74   39.30
  -3   2  -2  751.62   37.70
   3  -2   2  732.03   38.70
   3  -2   2  698.53   37.70
   3  -2   2  725.83   40.00
   3  -2   2  718.33   37.90
   3  -2   2  738.53   38.20
   3  -2   2  713.33   38.10
  -4   2  -2  434.36   23.80
  -4   2  -2  394.26   25.10
  -4   2  -2  454.45   23.00
  -4   2  -2  427.36   23.60
  -4   2  -2  455.55   23.70
  -4   2  -2  377.46   25.20
  -4   2  -2  380.16   23.30
   4  -2   2  445.56   23.40
   4  -2   2  450.75   24.00
   4  -2   2  462.35   26.30
   4  -2   2  461.65   24.60
   4  -2   2  437.06   23.50
   4  -2   2  435.96   23.80
  -5   2  -2  317.37   20.90
  -5   2  -2  358.06   21.50
  -5   2  -2  384.66   20.80
  -5   2  -2  396.66   21.60
  -5   2  -2  416.56   23.10
  -5   2  -2  413.96   23.60
   5  -2   2  396.46   21.40
   5  -2   2  387.46   21.20
   5  -2   2  392.46   22.80
   5  -2   2  398.36   21.90
   5  -2   2  374.56   21.80
  -6   2  -2  808.82   45.40
  -6   2  -2  770.42   45.50
  -6   2  -2  834.82   44.80
  -6   2  -2  818.22   44.70
  -6   2  -2  965.10   47.30
  -6   2  -2  954.80   46.90
   6  -2   2  860.11   46.20
   6  -2   2  872.11   45.50
   6  -2   2  753.62   46.70
   6  -2   2  691.93   45.50
   6  -2   2  881.41   45.30
  -7   2  -2 1436.96   67.29
  -7   2  -2 1173.48   66.99
  -7   2  -2 1240.28   67.79
   7  -2   2 1305.17   67.89
   7  -2   2 1248.98   68.99
   7  -2   2 1099.39   68.89
   7  -2   2 1291.47   68.29
  -8   2  -2  110.29    8.30
  -8   2  -2  135.39    9.70
  -8   2  -2  130.19    9.40
  -8   2  -2  136.39    8.10
  -8   2  -2  128.09    8.20
   8  -2   2  100.89    8.60
   8  -2   2  102.99    9.50
   8  -2   2   83.29    9.20
   8  -2   2   94.39    8.50
   8  -2   2  103.79    8.70
  -9   2  -2  256.97   15.00
  -9   2  -2  256.07   16.20
  -9   2  -2  264.77   16.30
  -9   2  -2  261.17   15.70
  -9   2  -2  251.17   14.80
   9  -2   2  265.27   17.30
   9  -2   2  220.98   15.80
   9  -2   2  274.47   15.90
   9  -2   2  208.98   16.60
   9  -2   2  220.98   15.60
   9  -2   2  187.48   16.80
 -10   2  -2   13.60    2.80
 -10   2  -2   17.50    3.60
 -10   2  -2   10.10    2.80
 -10   2  -2   15.10    3.00
 -10   2  -2   18.60    4.10
  10  -2   2   11.20    2.80
  10  -2   2   14.50    3.50
  10  -2   2   15.80    4.50
  10  -2   2   18.90    3.90
  10  -2   2   12.80    5.00
  10  -2   2   18.30    4.10
 -11   2  -2    4.00    3.00
 -11   2  -2    2.80    2.90
 -11   2  -2    8.40    3.50
  11  -2   2    7.90    3.60
  11  -2   2    3.00    2.50
  11  -2   2    3.20    2.70
  11  -2   2    3.70    2.40
 -12   2  -2    6.40    3.30
 -12   2  -2    1.20    3.20
 -12   2  -2    1.60    2.90
  12  -2   2    0.40    2.30
  12  -2   2    2.40    3.40
  12  -2   2    4.00    3.20
 -13   2  -2   22.90    3.90
 -13   2  -2   20.50    4.00
 -13   2  -2   23.20    4.90
  13  -2   2   20.40    4.80
  13  -2   2   19.00    4.50
 -14   2  -2   26.90    4.20
 -14   2  -2   19.80    4.10
  14  -2   2   20.60    5.10
  14  -2   2   25.80    4.20
 -15   2  -2   53.99    5.90
  15  -2   2   42.00    6.50
  15  -2   2   41.00    5.30
  15   1  -2   26.70    5.60
  15   1  -2   19.50    4.80
  15   1  -2   17.20    5.40
 -15  -1   2   19.40    5.00
  14   1  -2  212.38   14.80
  14   1  -2  230.38   16.50
  14   1  -2  234.88   15.10
 -14  -1   2  211.18   15.70
 -14  -1   2  217.48   14.30
  13   1  -2   42.70    6.10
  13   1  -2   45.30    6.00
  13   1  -2   43.70    5.90
 -13  -1   2   50.59    5.90
 -13  -1   2   48.30    6.00
  12   1  -2 1672.13   91.79
  12   1  -2 1762.42   91.99
  12   1  -2 1697.63   91.09
 -12  -1   2 1684.63   91.69
 -12  -1   2 1667.03   90.69
 -12  -1   2 1676.03   90.89
  11   1  -2 3103.09  161.88
  11   1  -2 3156.08  162.58
  11   1  -2 2702.83  161.58
  11   1  -2 3143.19  162.58
 -11  -1   2 3208.38  161.78
 -11  -1   2 3110.79  162.28
 -11  -1   2 3055.59  161.28
 -11  -1   2 2971.90  161.58
  10   1  -2  192.28   13.80
  10   1  -2  187.98   13.40
  10   1  -2  197.28   14.30
  10   1  -2  217.08   14.00
 -10  -1   2  207.98   13.80
 -10  -1   2  201.08   13.20
 -10  -1   2  215.08   13.20
 -10  -1   2  229.28   14.10
 -10  -1   2  208.08   12.90
 -10  -1   2  202.78   13.10
   9   1  -2  227.48   15.80
   9   1  -2  249.78   15.90
   9   1  -2  243.28   16.60
   9   1  -2  248.58   16.30
  -9  -1   2  276.17   15.50
  -9  -1   2  226.78   15.10
  -9  -1   2  250.17   15.00
  -9  -1   2  249.97   15.40
  -9  -1   2  251.57   16.10
  -9  -1   2  269.07   15.20
   8   1  -2  351.86   23.30
   8   1  -2  371.16   22.90
   8   1  -2  386.16   23.60
   8   1  -2  360.06   23.90
   8   1  -2  397.76   23.10
  -8  -1   2  420.46   22.70
  -8  -1   2  361.46   22.10
  -8  -1   2  443.96   22.50
  -8  -1   2  391.66   23.20
  -8  -1   2  421.06   22.60
  -8  -1   2  366.06   22.20
   7   1  -2  493.45   30.60
   7   1  -2  535.45   31.20
   7   1  -2  517.55   32.30
   7   1  -2  453.95   31.00
  -7  -1   2  583.24   30.70
  -7  -1   2  515.45   30.30
  -7  -1   2  579.24   31.40
  -7  -1   2  517.55   30.40
  -7  -1   2  621.64   30.60
  -7  -1   2  617.14   30.40
   6   1  -2  335.37   20.40
   6   1  -2  337.67   20.90
   6   1  -2  348.17   21.70
   6   1  -2  331.57   20.70
  -6  -1   2  377.36   21.50
  -6  -1   2  402.66   20.50
  -6  -1   2  334.27   20.40
  -6  -1   2  389.16   20.60
  -6  -1   2  338.57   20.60
  -6  -1   2  377.06   20.80
   5   1  -2   16.60    2.00
   5   1  -2   15.30    2.50
   5   1  -2   18.50    2.80
   5   1  -2   12.30    2.30
  -5  -1   2   16.70    2.70
  -5  -1   2   17.20    2.30
  -5  -1   2   13.30    2.70
  -5  -1   2   19.70    3.20
  -5  -1   2   14.50    2.40
  -5  -1   2   16.40    2.30
   4   1  -2  266.97   14.50
   4   1  -2  258.17   14.20
   4   1  -2  256.47   15.20
   4   1  -2  255.47   14.50
  -4  -1   2  261.17   15.10
  -4  -1   2  245.88   13.60
  -4  -1   2  258.67   15.90
  -4  -1   2  252.17   15.00
  -4  -1   2  244.98   15.20
  -4  -1   2  242.48   14.60
  -4  -1   2  288.87   14.70
   3   1  -2 1339.77   69.69
   3   1  -2 1372.46   69.59
   3   1  -2 1267.67   69.19
   3   1  -2 1344.27   69.39
  -3  -1   2 1260.67   69.99
  -3  -1   2 1296.57   70.19
  -3  -1   2 1282.97   71.29
  -3  -1   2 1422.66   69.79
   2   1  -2   10.00    0.70
   2   1  -2    8.70    1.10
   2   1  -2   11.40    1.00
   2   1  -2   10.40    0.90
  -2  -1   2    9.50    1.50
  -2  -1   2    9.60    1.60
  -2  -1   2   11.40    0.70
  -2  -1   2   11.30    1.20
   1   1  -2  653.83   34.30
   1   1  -2  664.53   34.60
   1   1  -2  682.13   34.20
   1   1  -2  686.23   34.20
  -1  -1   2  632.64   34.30
  -1  -1   2  651.53   34.10
  -1  -1   2  563.74   34.60
  -1  -1   2  640.04   34.20
  -1  -1   2  662.03   34.70
  -1  -1   2  683.63   34.40
   0   1  -2   57.99    3.70
   0   1  -2   57.49    3.70
   0   1  -2   59.89    3.30
   0   1  -2   70.29    3.40
   0  -1   2   60.59    3.40
   0  -1   2   54.89    4.00
   0  -1   2   59.49    3.30
   0  -1   2   60.59    3.70
   0  -1   2   56.99    4.30
   0  -1   2   57.69    3.30
  -1   1  -2   65.89    3.60
  -1   1  -2   70.09    4.90
  -1   1  -2   62.39    3.80
  -1   1  -2   54.19    4.80
   1  -1   2   68.29    3.50
   1  -1   2   59.89    5.40
   1  -1   2   66.49    3.60
   1  -1   2   61.69    3.90
   1  -1   2   62.99    3.70
   1  -1   2   66.09    3.60
   1  -1   2   65.99    3.90
  -2   1  -2  855.21   42.70
  -2   1  -2  774.42   42.30
  -2   1  -2  832.02   42.70
  -2   1  -2  688.43   43.90
  -2   1  -2  833.82   42.40
   2  -1   2  852.31   42.30
   2  -1   2  826.52   42.50
   2  -1   2  747.43   42.20
   2  -1   2  861.31   42.70
   2  -1   2  774.62   44.90
   2  -1   2  831.62   42.50
   2  -1   2  797.72   42.60
  -3   1  -2   50.49    3.20
  -3   1  -2   57.09    5.50
  -3   1  -2   55.19    3.60
  -3   1  -2   53.79    5.20
  -3   1  -2   59.19    3.70
  -3   1  -2   43.80    3.50
  -3   1  -2   60.69    3.70
   3  -1   2   53.29    3.70
   3  -1   2   54.69    3.50
   3  -1   2   58.29    3.80
   3  -1   2   58.49    3.50
   3  -1   2   55.89    6.00
   3  -1   2   50.99    3.30
  -4   1  -2   45.50    3.40
  -4   1  -2   50.29    3.80
  -4   1  -2   47.10    3.50
  -4   1  -2   46.50    3.50
  -4   1  -2   55.19    5.70
  -4   1  -2   43.20    3.30
  -4   1  -2   53.09    5.50
   4  -1   2   66.29    6.90
   4  -1   2   53.39    3.50
   4  -1   2   48.20    3.50
   4  -1   2   51.39    4.00
   4  -1   2   55.09    3.70
   4  -1   2   53.39    4.00
  -5   1  -2  494.45   31.90
  -5   1  -2  601.14   31.60
  -5   1  -2  612.34   33.70
  -5   1  -2  529.35   31.80
  -5   1  -2  628.24   33.50
  -5   1  -2  574.14   31.60
   5  -1   2  546.25   30.90
   5  -1   2  610.84   32.60
   5  -1   2  700.03   35.40
   5  -1   2  567.04   31.80
   5  -1   2  594.04   31.80
   5  -1   2  613.64   32.10
   5  -1   2  601.04   32.50
   5  -1   2  579.74   32.60
  -6   1  -2  125.69    7.40
  -6   1  -2  129.29    9.00
  -6   1  -2  122.29    7.50
  -6   1  -2  107.99    8.00
  -6   1  -2  118.39    8.10
  -6   1  -2  136.69    9.40
   6  -1   2  108.99    8.60
   6  -1   2  125.39    8.50
   6  -1   2  103.79    8.40
   6  -1   2  122.39    8.20
   6  -1   2  108.49    7.80
   6  -1   2  114.59    8.90
  -7   1  -2   18.30    2.50
  -7   1  -2   15.00    3.40
  -7   1  -2   15.80    2.40
  -7   1  -2   20.90    3.60
  -7   1  -2   14.10    2.50
  -7   1  -2   18.40    3.40
   7  -1   2    7.70    2.60
   7  -1   2    8.00    2.70
   7  -1   2   10.70    3.00
   7  -1   2    7.30    3.10
   7  -1   2   15.80    2.80
  -8   1  -2  127.39    7.80
  -8   1  -2  122.69    8.30
  -8   1  -2  134.69    9.10
  -8   1  -2  124.69    7.60
  -8   1  -2  123.99    9.80
  -8   1  -2  135.49    9.30
   8  -1   2   91.49    8.80
   8  -1   2   79.89    9.20
   8  -1   2   96.29    8.90
   8  -1   2   93.69    7.70
   8  -1   2  101.79    8.20
   8  -1   2   93.19    8.60
  -9   1  -2    3.20    1.80
  -9   1  -2    4.20    2.70
  -9   1  -2    4.90    2.00
  -9   1  -2    2.80    1.50
  -9   1  -2    3.80    2.80
   9  -1   2    1.10    2.60
   9  -1   2    1.90    1.70
   9  -1   2    2.20    2.30
   9  -1   2    4.70    2.10
   9  -1   2    3.70    2.70
   9  -1   2    2.80    3.40
 -10   1  -2 1635.34   89.19
 -10   1  -2 1637.04   89.39
 -10   1  -2 1642.54   87.99
 -10   1  -2 1598.54   88.19
 -10   1  -2 1606.94   88.39
  10  -1   2 1791.82   88.59
  10  -1   2 1577.34   90.19
  10  -1   2 1645.64   89.49
  10  -1   2 1888.71   90.29
  10  -1   2 1583.14   88.79
  10  -1   2 1574.14   90.29
 -11   1  -2 1703.53   90.89
 -11   1  -2 1586.94   91.09
 -11   1  -2 1652.73   91.89
 -11   1  -2 1654.33   91.99
 -11   1  -2 1660.13   91.09
  11  -1   2 1706.13   91.69
  11  -1   2 1682.93   92.99
  11  -1   2 1765.02   93.49
  11  -1   2 1731.43   92.39
  11  -1   2 1942.61   92.89
 -12   1  -2    3.50    3.10
 -12   1  -2    4.40    3.20
 -12   1  -2    0.40    2.30
 -12   1  -2    2.50    2.10
  12  -1   2    1.70    3.40
  12  -1   2    1.40    2.40
  12  -1   2    3.50    2.40
  12  -1   2    1.40    2.90
 -13   1  -2  474.25   27.40
 -13   1  -2  471.85   28.00
  13  -1   2  465.75   28.80
  13  -1   2  451.45   27.30
  13  -1   2  469.65   28.10
  13  -1   2  505.55   29.50
 -14   1  -2  159.48   12.20
 -14   1  -2  160.78   11.50
  14  -1   2  163.58   12.40
  14  -1   2  146.99   11.00
 -15   1  -2   57.49    6.20
  15  -1   2   64.59    7.50
  15  -1   2   59.69    6.20
  15   0  -2  470.35   29.50
  15   0  -2  459.55   28.30
  15   0  -2  505.85   28.70
 -15   0   2  449.95   27.80
  14   0  -2  328.77   20.50
  14   0  -2  321.27   19.60
  14   0  -2  331.77   20.20
 -14   0   2  290.17   18.90
 -14   0   2  287.87   20.10
  13   0  -2  187.98   13.00
  13   0  -2  176.78   13.80
  13   0  -2  181.88   12.90
 -13   0   2  166.78   12.00
 -13   0   2  174.68   13.10
  12   0  -2  134.49   10.80
  12   0  -2  138.69   11.00
  12   0  -2  143.69   10.30
  12   0  -2  143.09   10.60
 -12   0   2  124.79    9.50
 -12   0   2  143.19   11.10
  11   0  -2  714.03   40.70
  11   0  -2  696.03   40.00
  11   0  -2  714.63   41.10
  11   0  -2  764.82   41.10
  11   0  -2  716.83   40.80
 -11   0   2  687.73   40.50
 -11   0   2  755.82   40.30
 -11   0   2  703.73   39.90
  10   0  -2   79.09    8.10
  10   0  -2   79.79    7.10
  10   0  -2   81.39    7.40
  10   0  -2   88.49    7.70
 -10   0   2  100.29    7.20
 -10   0   2   88.59    6.60
 -10   0   2   80.69    7.20
 -10   0   2   77.79    6.90
 -10   0   2   81.99    8.00
 -10   0   2   91.79    7.40
   9   0  -2    9.70    2.40
   9   0  -2   11.90    2.90
   9   0  -2   16.30    3.00
   9   0  -2    6.40    3.40
  -9   0   2   13.50    2.90
  -9   0   2   14.00    2.80
  -9   0   2   14.70    3.10
  -9   0   2   15.60    3.60
  -9   0   2   10.60    2.40
  -9   0   2   14.20    3.10
   8   0  -2 2237.98  123.99
   8   0  -2 2222.88  123.69
   8   0  -2 2243.48  123.39
   8   0  -2 2209.58  124.39
  -8   0   2 2395.06  123.59
  -8   0   2 2307.17  122.89
  -8   0   2 2506.15  123.69
  -8   0   2 2277.67  123.09
  -8   0   2 2495.25  123.49
  -8   0   2 2351.16  123.99
   7   0  -2 2908.21  159.18
   7   0  -2 2769.82  159.88
   7   0  -2 3018.20  160.08
   7   0  -2 2856.91  160.58
  -7   0   2 3138.59  160.08
  -7   0   2 2953.40  158.88
  -7   0   2 3101.69  159.58
  -7   0   2 3135.09  159.48
  -7   0   2 3017.30  158.98
  -7   0   2 3265.47  159.48
   6   0  -2    3.80    2.30
   6   0  -2    7.50    2.50
   6   0  -2    1.50    1.80
   6   0  -2    1.30    2.10
   6   0  -2    0.00    1.40
  -6   0   2    0.60    1.50
  -6   0   2   -0.10    1.30
  -6   0   2    0.50    1.50
  -6   0   2    1.90    2.20
  -6   0   2    5.50    1.80
  -6   0   2    1.10    1.60
   5   0  -2  480.55   29.30
   5   0  -2  463.05   27.90
   5   0  -2  473.65   28.00
   5   0  -2  573.34   28.20
   5   0  -2  483.45   27.50
  -5   0   2  521.25   27.80
  -5   0   2  473.65   27.90
  -5   0   2  529.65   28.70
  -5   0   2  534.45   27.70
  -5   0   2  437.96   27.50
   4   0  -2 1420.56   75.59
   4   0  -2 1437.76   74.29
   4   0  -2 1414.66   73.79
   4   0  -2 1435.26   74.59
  -4   0   2 1488.95   74.79
  -4   0   2 1292.47   74.09
  -4   0   2 1375.96   75.29
  -4   0   2 1512.25   74.49
  -4   0   2 1233.28   74.09
   3   0  -2 2908.11  155.18
   3   0  -2 3291.07  154.58
   3   0  -2 2899.21  153.98
   3   0  -2 2871.51  154.38
   3   0  -2 2958.20  154.28
  -3   0   2 2644.54  154.48
  -3   0   2 3038.10  155.58
  -3   0   2 2984.50  153.58
  -3   0   2 2985.50  155.88
  -3   0   2 2904.11  154.88
  -3   0   2 2868.11  154.48
   2   0  -2  964.30   52.99
   2   0  -2 1050.99   52.99
   2   0  -2 1021.80   53.19
   2   0  -2 1020.10   52.79
   2   0  -2 1014.40   53.09
   2   0  -2 1010.10   53.89
  -2   0   2  972.40   54.09
  -2   0   2 1062.79   53.49
  -2   0   2  987.30   54.09
  -2   0   2 1059.19   53.29
  -2   0   2  875.51   53.39
  -2   0   2 1040.50   53.19
   1   0  -2  175.18    9.50
   1   0  -2  179.08    9.60
   1   0  -2  186.48    9.40
   1   0  -2  180.48    9.40
   1   0  -2  181.48    9.60
  -1   0   2  179.68    9.50
  -1   0   2  182.88   10.40
  -1   0   2  170.78    9.50
  -1   0   2  166.78   10.60
   0   0  -2  116.09    6.50
   0   0  -2  121.49    6.70
   0   0  -2  119.39    6.30
   0   0  -2  104.99    6.40
   0   0  -2  113.29    6.20
   0   0  -2  121.89    6.20
   0   0   2  120.09    6.20
   0   0   2  121.39    6.30
   0   0   2  115.29    7.20
   0   0   2  121.89    6.60
  -1   0  -2  509.35   27.60
  -1   0  -2  533.95   27.60
  -1   0  -2  550.74   27.90
  -1   0  -2  571.04   27.70
  -1   0  -2  524.65   27.90
  -1   0  -2  533.95   27.70
  -1   0  -2  527.45   28.70
   1   0   2  500.25   28.40
   1   0   2  547.35   27.90
   1   0   2  470.75   28.10
   1   0   2  532.15   27.70
  -2   0  -2    0.80    0.70
  -2   0  -2    3.00    0.50
  -2   0  -2    2.80    0.40
  -2   0  -2    2.30    0.70
  -2   0  -2    3.60    0.30
  -2   0  -2    0.10    1.60
  -2   0  -2    3.30    0.30
  -2   0  -2    3.30    1.20
   2   0   2    4.70    0.40
   2   0   2    1.60    0.50
   2   0   2    2.50    2.00
   2   0   2    1.50    0.60
   2   0   2    2.20    0.30
   2   0   2    1.10    1.00
   2   0   2    2.40    0.70
  -3   0  -2  321.07   16.70
  -3   0  -2  306.77   16.30
  -3   0  -2  298.87   17.90
  -3   0  -2  285.97   16.20
  -3   0  -2  310.57   16.50
  -3   0  -2  274.87   16.90
  -3   0  -2  295.87   18.70
   3   0   2  308.37   16.30
   3   0   2  304.17   16.50
   3   0   2  327.37   16.90
   3   0   2  327.57   16.50
   3   0   2  317.37   16.60
  -4   0  -2  121.59    7.50
  -4   0  -2  118.69    9.00
  -4   0  -2  127.99    7.10
  -4   0  -2  123.39    7.70
  -4   0  -2  113.29    7.10
  -4   0  -2  113.39    6.90
  -4   0  -2  132.09    9.50
   4   0   2  135.29    8.00
   4   0   2  127.09    9.60
   4   0   2  137.39    7.70
   4   0   2  123.39    7.00
   4   0   2  136.09    7.50
   4   0   2  121.19    7.70
   4   0   2  128.39    7.40
  -5   0  -2  160.58    9.60
  -5   0  -2  139.09    9.20
  -5   0  -2  158.48   11.10
  -5   0  -2  140.19    9.10
  -5   0  -2  167.28   11.10
   5   0   2  154.28    9.60
   5   0   2  162.48   10.10
   5   0   2  156.48   10.20
   5   0   2  153.58    8.90
   5   0   2  156.28    9.80
   5   0   2  172.28   12.00
   5   0   2  156.88    9.50
  -6   0  -2 2683.23  123.39
  -6   0  -2 2226.58  120.99
  -6   0  -2 2515.25  122.89
  -6   0  -2 2743.43  121.59
  -6   0  -2 2513.25  122.19
   6   0   2 2059.09  120.89
   6   0   2 2180.98  121.89
   6   0   2 2050.79  121.39
   6   0   2 2126.89  121.79
   6   0   2 2102.39  122.39
   6   0   2 2095.09  122.29
  -7   0  -2 1279.37   69.79
  -7   0  -2 1219.28   68.19
  -7   0  -2 1353.36   70.09
  -7   0  -2 1349.47   68.69
  -7   0  -2 1266.97   68.39
   7   0   2 1233.28   68.89
  -8   0  -2  694.13   36.10
  -8   0  -2  701.73   37.60
  -8   0  -2  693.63   37.20
  -8   0  -2  678.43   35.70
  -8   0  -2  771.32   37.80
  -8   0  -2  691.93   36.00
   8   0   2  568.24   37.50
   8   0   2  593.04   36.90
   8   0   2  628.44   37.00
   8   0   2  687.53   36.60
   8   0   2  626.54   37.60
   8   0   2  545.25   35.70
  -9   0  -2   47.50    4.60
  -9   0  -2   56.79    4.80
  -9   0  -2   45.20    4.50
  -9   0  -2   48.90    5.40
  -9   0  -2   49.50    5.80
  -9   0  -2   57.89    5.90
   9   0   2   53.39    6.60
   9   0   2   51.79    4.60
   9   0   2   46.60    6.40
   9   0   2   45.90    5.40
   9   0   2   58.99    5.80
   9   0   2   46.80    5.20
 -10   0  -2  485.75   28.00
 -10   0  -2  492.25   29.10
 -10   0  -2  469.55   27.70
 -10   0  -2  470.25   28.00
 -10   0  -2  494.05   29.20
  10   0   2  506.05   28.60
  10   0   2  553.44   29.40
  10   0   2  528.35   28.00
  10   0   2  502.95   29.80
  10   0   2  498.55   29.90
  10   0   2  499.15   29.20
 -11   0  -2 1173.28   65.79
 -11   0  -2 1180.58   65.49
 -11   0  -2 1165.68   66.59
 -11   0  -2 1186.18   66.59
  11   0   2 1206.68   67.39
  11   0   2 1232.88   67.69
  11   0   2 1276.07   66.89
  11   0   2 1209.98   66.09
  11   0   2 1362.46   66.99
 -12   0  -2   97.99    7.10
 -12   0  -2   91.99    8.40
 -12   0  -2   90.49    7.30
 -12   0  -2   93.69    8.50
 -12   0  -2   91.09    7.40
  12   0   2  108.79    8.40
  12   0   2   91.89    8.10
  12   0   2   89.19    9.60
  12   0   2   95.19    9.20
 -13   0  -2    9.10    3.60
 -13   0  -2   15.20    3.70
 -13   0  -2    7.00    3.00
 -13   0  -2    7.60    3.40
  13   0   2    9.90    4.20
  13   0   2    9.10    3.60
  13   0   2    8.90    3.50
  13   0   2   10.10    3.30
 -14   0  -2  421.36   25.10
 -14   0  -2  409.36   25.70
 -14   0  -2  419.56   24.70
  14   0   2  438.26   25.30
  14   0   2  434.66   26.70
  14   0   2  447.16   26.10
 -15   0  -2  446.86   26.70
 -15   0  -2  455.55   26.50
  15   0   2  461.45   27.30
  15   0   2  424.26   26.30
 -16   0  -2    9.50    3.10
  16   0   2    5.50    4.50
  16   0   2    7.60    2.90
  14  -1  -2   30.70    4.80
  14  -1  -2   32.30    6.50
  14  -1  -2   32.50    5.60
 -14   1   2   34.20    5.30
  13  -1  -2    3.10    2.60
  13  -1  -2    2.20    3.10
  13  -1  -2    3.60    3.90
 -13   1   2    0.00    3.40
 -13   1   2    4.40    3.40
  12  -1  -2  421.16   25.60
  12  -1  -2  416.26   25.30
  12  -1  -2  435.96   24.90
  12  -1  -2  424.06   24.70
 -12   1   2  401.86   24.90
 -12   1   2  403.16   24.20
  11  -1  -2  470.25   28.50
  11  -1  -2  481.65   28.10
  11  -1  -2  455.05   28.20
  11  -1  -2  522.95   29.30
  11  -1  -2  499.35   28.90
 -11   1   2  473.55   28.80
 -11   1   2  520.95   28.80
 -11   1   2  490.25   28.00
  10  -1  -2  447.46   27.00
  10  -1  -2  457.85   27.20
  10  -1  -2  435.56   26.40
  10  -1  -2  460.85   26.60
  10  -1  -2  454.75   27.00
  10  -1  -2  465.55   26.30
 -10   1   2  486.15   27.20
 -10   1   2  463.75   27.30
 -10   1   2  493.55   27.00
 -10   1   2  438.16   26.20
   9  -1  -2    1.70    1.80
   9  -1  -2    3.00    1.90
   9  -1  -2    2.30    2.10
   9  -1  -2    2.50    2.20
  -9   1   2    4.50    2.90
  -9   1   2    0.70    2.40
  -9   1   2    1.50    2.10
  -9   1   2    2.40    2.50
   8  -1  -2 2836.42  156.08
   8  -1  -2 2875.81  156.88
   8  -1  -2 2875.11  156.38
   8  -1  -2 2812.82  155.78
  -8   1   2 3203.78  156.58
  -8   1   2 3114.59  156.68
  -8   1   2 2929.61  155.78
  -8   1   2 3026.00  156.38
  -8   1   2 2877.51  155.28
  -8   1   2 2952.60  156.68
   7  -1  -2 5000.40  259.77
   7  -1  -2 4688.43  258.37
   7  -1  -2 4499.85  258.77
   7  -1  -2 4788.42  258.97
   7  -1  -2 5211.58  259.37
  -7   1   2 4747.33  257.97
  -7   1   2 5165.48  259.57
  -7   1   2 4893.81  258.97
  -7   1   2 5065.99  259.37
  -7   1   2 5145.89  259.27
  -7   1   2 4959.60  258.47
   6  -1  -2  481.15   27.50
   6  -1  -2  547.85   28.40
   6  -1  -2  507.65   28.80
   6  -1  -2  499.35   28.10
   6  -1  -2  484.95   27.90
  -6   1   2  483.55   28.30
  -6   1   2  497.75   27.10
  -6   1   2  408.56   27.40
  -6   1   2  444.76   27.70
  -6   1   2  508.55   27.40
   5  -1  -2  159.58   11.90
   5  -1  -2  187.98   11.80
   5  -1  -2  192.38   12.30
   5  -1  -2  204.08   12.40
   5  -1  -2  204.88   11.30
   5  -1  -2  196.88   13.20
  -5   1   2  223.68   14.90
  -5   1   2  178.38   11.40
  -5   1   2  164.98   11.60
  -5   1   2  153.48   11.50
  -5   1   2  202.58   11.50
  -5   1   2  169.58   12.10
   4  -1  -2  753.42   39.80
   4  -1  -2  617.84   37.80
   4  -1  -2  679.33   37.30
   4  -1  -2  726.13   37.90
   4  -1  -2  729.13   38.80
  -4   1   2  702.83   37.60
  -4   1   2  622.24   37.50
  -4   1   2  769.52   37.80
  -4   1   2  638.24   38.10
  -4   1   2  727.73   37.60
  -4   1   2  603.14   37.30
   3  -1  -2   24.20    2.30
   3  -1  -2   24.00    2.70
   3  -1  -2   26.00    3.90
   3  -1  -2   22.80    2.40
   3  -1  -2   20.10    3.90
  -3   1   2   23.50    3.00
  -3   1   2   24.90    2.30
  -3   1   2   32.90    3.40
  -3   1   2   25.00    4.30
  -3   1   2   33.10    2.60
  -3   1   2   21.40    2.50
   2  -1  -2  933.61   49.50
   2  -1  -2  949.90   48.80
   2  -1  -2  902.31   50.79
   2  -1  -2  894.11   48.40
   2  -1  -2  891.81   48.50
  -2   1   2  951.20   48.60
  -2   1   2  893.01   49.50
  -2   1   2  970.20   48.80
  -2   1   2  807.42   50.89
  -2   1   2  973.70   49.30
  -2   1   2  955.50   48.50
   1  -1  -2  612.44   30.10
   1  -1  -2  574.64   31.70
   1  -1  -2  602.94   30.00
   1  -1  -2  569.24   30.00
   1  -1  -2  499.55   30.70
   1  -1  -2  575.94   29.80
  -1   1   2  564.54   29.80
  -1   1   2  470.95   30.90
  -1   1   2  565.24   30.40
  -1   1   2  589.54   30.00
  -1   1   2  577.34   30.00
  -1   1   2  596.04   30.50
  -1   1   2  587.34   30.00
  -1   1   2  562.54   32.00
   0  -1  -2  452.45   24.10
   0  -1  -2  467.95   24.00
   0  -1  -2  440.66   24.00
   0  -1  -2  434.76   24.30
   0  -1  -2  457.95   24.00
   0  -1  -2  456.85   25.20
   0  -1  -2  463.65   24.20
   0  -1  -2  471.25   24.00
   0   1   2  460.95   24.00
   0   1   2  468.55   25.20
   0   1   2  459.15   24.30
   0   1   2  444.16   24.10
   0   1   2  498.45   24.00
   0   1   2  444.56   24.90
   0   1   2  452.45   24.00
  -1  -1  -2 1793.82  107.49
  -1  -1  -2 2088.49  107.59
  -1  -1  -2 2233.98  108.59
  -1  -1  -2 1913.61  107.59
  -1  -1  -2 1999.10  108.89
  -1  -1  -2 2154.28  108.59
   1   1   2 2031.20  107.49
   1   1   2 2136.29  108.49
   1   1   2 2138.39  107.59
   1   1   2 1967.70  107.49
   1   1   2 2137.59  107.69
  -2  -1  -2  266.47   13.50
  -2  -1  -2  277.47   13.90
  -2  -1  -2  248.08   13.60
  -2  -1  -2  224.38   13.80
  -2  -1  -2  270.27   13.90
   2   1   2  262.27   13.90
   2   1   2  259.47   13.70
   2   1   2  252.47   13.90
  -3  -1  -2   34.90    2.30
  -3  -1  -2   41.80    2.80
  -3  -1  -2   39.30    2.20
  -3  -1  -2   39.40    2.30
   3   1   2   39.90    2.70
   3   1   2   33.60    2.90
   3   1   2   39.50    2.90
   3   1   2   43.90    2.90
   3   1   2   32.20    2.20
   3   1   2   40.40    2.80
  -4  -1  -2  261.47   13.90
  -4  -1  -2  252.97   14.10
  -4  -1  -2  253.07   13.60
  -4  -1  -2  257.97   14.20
  -4  -1  -2  255.37   15.20
   4   1   2  265.67   14.70
   4   1   2  272.87   15.20
   4   1   2  268.47   13.90
[truncated: 1,492,168 more chars]
