# Supplementary material for: Crystal structure of hexa­sodium tetra­serinolium paratungstate B deca­hydrate, [Na6{(CH2OH)2CHNH3}4][W12O40(OH)2]·10H2O
Source: Acta Crystallogr E Crystallogr Commun. 2022 Jan 18;78(Pt 2):207–10. doi: 10.1107/S2056989022000457 (PMC8819442; doi:10.1107/S2056989022000457)
Supplement: Supplementary file 2 [file e-78-00207-Isup2.hkl]

data_I                                                                          
_shelx_title ' clsi16_0m_b.res in P-1'                                          
_shelx_refln_list_code          4                                               
_shelx_F_calc_maximum      696.85                                               
_exptl_crystal_F_000      1596.00                                               
_reflns_d_resolution_high  0.8300                                               
                                                                                
loop_                                                                           
 _space_group_symop_operation_xyz                                               
 'x, y, z'                                                                      
 '-x, -y, -z'                                                                   
                                                                                
_cell_length_a    12.0541                                                       
_cell_length_b    12.0821                                                       
_cell_length_c    12.7050                                                       
_cell_angle_alpha  73.180                                                       
_cell_angle_beta   65.308                                                       
_cell_angle_gamma  64.345                                                       
                                                                                
_shelx_F_squared_multiplier     1.000                                           
                                                                                
loop_                                                                           
 _refln_index_h                                                                 
 _refln_index_k                                                                 
 _refln_index_l                                                                 
 _refln_F_squared_calc                                                          
 _refln_F_squared_meas                                                          
 _refln_F_squared_sigma                                                         
 _refln_observed_status                                                         
   2   0   0      13751.58      12609.06       184.63 o                         
   3   0   0      30045.77      32430.58       571.13 o                         
   4   0   0      22304.95      24861.47       417.40 o                         
   5   0   0      29553.73      33033.80       546.97 o                         
   7   0   0       9503.35      10788.61       202.03 o                         
   8   0   0      30335.00      32467.79       542.13 o                         
   9   0   0      10428.27      10947.75       207.57 o                         
  10   0   0        880.04       1025.18        52.00 o                         
  11   0   0        262.39        446.80        48.00 o                         
  12   0   0       4586.28       4535.90       131.25 o                         
 -11   1   0        952.37       1036.40        63.96 o                         
 -10   1   0       2232.70       2402.98        81.38 o                         
  -9   1   0        335.83        481.20        41.31 o                         
  -8   1   0      13664.32      14682.03       267.55 o                         
  -7   1   0       8770.58       9823.54       182.94 o                         
  -6   1   0      41792.60      46263.44       701.77 o                         
  -5   1   0      41750.54      43305.20       791.88 o                         
  -3   1   0      53102.58      48551.75      1239.86 o                         
  -2   1   0      40746.27      41026.01       581.99 o                         
  -1   1   0       7119.63       7770.37        97.21 o                         
   1   1   0      45629.08      46233.98       627.14 o                         
   2   1   0       1262.64       1463.07        32.83 o                         
   3   1   0     106715.07     100953.18      1676.76 o                         
   4   1   0     196689.27     178743.59      3121.73 o                         
   5   1   0      15330.05      14753.45       271.49 o                         
   6   1   0      51404.38      54546.65       929.16 o                         
   7   1   0      43302.14      45037.19       814.83 o                         
   8   1   0      44601.07      46827.96       803.93 o                         
   9   1   0      48124.89      48812.27       837.14 o                         
  10   1   0         80.74        176.22        31.22 o                         
  11   1   0         26.16         77.85        30.32 o                         
  12   1   0       9033.19       8689.97       212.10 o                         
 -11   2   0         22.02        110.05        49.77 o                         
 -10   2   0        460.34        778.40        73.75 o                         
  -9   2   0         89.62        241.77        43.56 o                         
  -8   2   0       6320.97       6987.61       158.33 o                         
  -7   2   0       1181.21       1240.38        56.99 o                         
  -6   2   0      14550.89      14373.67       421.80 o                         
  -5   2   0       9601.02       8671.38       295.14 o                         
  -4   2   0      53422.64      51681.33      1124.18 o                         
  -3   2   0      14632.69      15728.79       256.42 o                         
  -2   2   0      57108.58      57956.34       883.53 o                         
  -1   2   0      21541.64      21955.17       337.84 o                         
   0   2   0     168571.48     155683.86      2596.84 o                         
   1   2   0      62960.30      62128.86       843.99 o                         
   2   2   0      21235.75      20433.68       340.65 o                         
   3   2   0      91865.21      88035.23      1883.41 o                         
   4   2   0     224650.30     205196.44      4075.27 o                         
   5   2   0      53390.54      51285.55       863.06 o                         
   6   2   0      12314.36      12048.45       224.55 o                         
   7   2   0        442.46        452.54        35.44 o                         
   8   2   0       3709.06       3871.93       101.86 o                         
   9   2   0      19047.40      18878.31       365.93 o                         
  10   2   0      19803.41      19781.01       363.25 o                         
  11   2   0       1460.67       1654.88        76.02 o                         
  12   2   0       7360.70       7234.12       185.97 o                         
 -11   3   0       5991.58       6028.55       174.82 o                         
 -10   3   0        461.01        454.62        51.01 o                         
  -9   3   0      10649.14      10977.30       233.47 o                         
  -8   3   0        357.47        493.61        48.22 o                         
  -7   3   0      27104.13      26454.10       985.86 o                         
  -6   3   0      23047.60      22167.27       631.58 o                         
  -5   3   0      17965.41      16962.15       507.79 o                         
  -4   3   0       6539.47       6594.63       139.73 o                         
  -3   3   0      85869.42      86515.36      1318.64 o                         
  -2   3   0     154321.50     150765.88      2283.28 o                         
  -1   3   0      11207.06      12040.32       200.35 o                         
   0   3   0     135507.41     127275.52      2131.90 o                         
   1   3   0       1512.12       1571.38        31.96 o                         
   2   3   0      25533.65      25255.76       444.98 o                         
   3   3   0       1041.03       1025.12        28.39 o                         
   4   3   0       3036.80       3086.03        78.69 o                         
   5   3   0         11.73        208.80        31.16 o                         
   6   3   0       2615.06       2918.54        95.48 o                         
   7   3   0      14338.41      14095.25       260.69 o                         
   8   3   0     109169.48     106481.21      1789.47 o                         
   9   3   0       2529.34       2784.19        89.10 o                         
  10   3   0      29515.53      29678.74       528.83 o                         
  11   3   0      14209.55      13669.91       298.01 o                         
  12   3   0       5108.22       4988.06       173.24 o                         
  13   3   0       7572.61       7445.75       209.37 o                         
 -10   4   0        468.02        631.04        62.96 o                         
  -9   4   0       8018.04       7822.56       225.90 o                         
  -8   4   0      17186.50      16730.08       690.55 o                         
  -7   4   0       3728.22       3436.65       136.57 o                         
  -6   4   0      30922.37      30700.06       685.67 o                         
  -5   4   0       1922.59       1974.66        68.37 o                         
  -4   4   0       8673.46       9208.05       182.33 o                         
  -3   4   0      41398.37      42360.92       689.94 o                         
  -2   4   0       4810.55       5181.52        97.30 o                         
  -1   4   0       4328.15       4282.97        80.71 o                         
   0   4   0        659.24        806.28        26.91 o                         
   1   4   0     100792.38      98549.73      1561.72 o                         
   2   4   0     262413.44     242708.20      4032.03 o                         
   3   4   0        403.56        527.83        18.78 o                         
   4   4   0      73520.37      72349.40      1433.88 o                         
   5   4   0      24468.71      24831.85       544.77 o                         
   6   4   0       3094.37       3257.37        85.44 o                         
   7   4   0       8250.59       8302.27       191.72 o                         
   8   4   0      19723.16      19471.76       350.43 o                         
   9   4   0       2631.00       2701.40        83.62 o                         
  10   4   0      27997.64      27585.70       500.73 o                         
  11   4   0       3213.18       3378.48       112.86 o                         
  12   4   0        611.02        651.41        78.84 o                         
  13   4   0       4018.74       3951.80       175.70 o                         
  -9   5   0        483.87        516.44        67.47 o                         
  -8   5   0      25994.04      26864.23      1335.36 o                         
  -7   5   0       4711.69       4633.71       139.85 o                         
  -6   5   0        772.11        720.97        58.73 o                         
  -5   5   0      11256.27      11432.14       379.19 o                         
  -4   5   0         28.51         94.77        24.17 o                         
  -3   5   0     157231.97     155183.77      2720.44 o                         
  -2   5   0     268337.44     266108.69      4663.73 o                         
  -1   5   0      51284.01      51821.98       794.59 o                         
   0   5   0        282.26        450.98        39.27 o                         
   1   5   0      35133.12      36056.61       578.99 o                         
   2   5   0     120808.78     121127.82      2008.83 o                         
   3   5   0       9072.18       9195.18       171.10 o                         
   4   5   0      12100.57      12654.35       230.73 o                         
   5   5   0      56990.52      57715.81      1148.76 o                         
   6   5   0      87067.88      85951.14      1710.73 o                         
   7   5   0         32.94        200.71        35.00 o                         
   8   5   0      34889.11      35000.79       722.03 o                         
   9   5   0      10297.35      10204.85       203.16 o                         
  10   5   0       2005.92       2154.91        78.91 o                         
  11   5   0        481.27        523.62        55.63 o                         
  12   5   0       3674.01       3535.33       151.88 o                         
  13   5   0        103.60        196.36        69.76 o                         
  -9   6   0       1138.05       1080.78        90.11 o                         
  -8   6   0       9344.17       8997.59       445.34 o                         
  -7   6   0      18970.91      18701.92       453.35 o                         
  -6   6   0       2161.97       2177.88        98.61 o                         
  -5   6   0      15242.98      14575.83       434.33 o                         
  -4   6   0      30563.22      29610.76       554.21 o                         
  -3   6   0      27337.45      27811.97       551.07 o                         
  -2   6   0      68178.38      70070.12      1177.53 o                         
  -1   6   0       1051.84       1137.08        44.28 o                         
   0   6   0      11354.72      11562.66       218.84 o                         
   1   6   0     164357.12     160617.69      2429.78 o                         
   2   6   0     162307.56     155309.67      2577.50 o                         
   3   6   0       8458.69       8765.33       165.31 o                         
   4   6   0      18421.24      17947.56       308.44 o                         
   5   6   0     163959.73     154917.30      2697.79 o                         
   6   6   0     259291.33     247775.16      4578.84 o                         
   7   6   0      21630.73      22242.01       461.78 o                         
   8   6   0      26335.79      27300.48       568.67 o                         
   9   6   0        436.00        542.91        46.90 o                         
  10   6   0      14032.03      13519.24       264.41 o                         
  11   6   0        420.17        441.70        50.06 o                         
  12   6   0       2643.31       2750.08       135.50 o                         
  13   6   0        436.60        591.37        98.29 o                         
  -8   7   0        769.34        771.27       105.75 o                         
  -7   7   0      11761.83      11635.17       330.39 o                         
  -6   7   0       1181.98       1031.38        74.28 o                         
  -5   7   0        201.01        300.18        47.05 o                         
  -4   7   0      11320.62      11333.83       259.05 o                         
  -3   7   0       9708.24       9778.44       218.40 o                         
  -2   7   0       6726.29       7099.07       151.70 o                         
  -1   7   0      39407.91      40617.02       730.60 o                         
   0   7   0      22176.71      23075.64       422.77 o                         
   1   7   0     157638.50     157831.66      2617.67 o                         
   2   7   0     368321.25     351446.38      6540.68 o                         
   3   7   0      21750.37      22139.72       450.82 o                         
   4   7   0        891.62        865.77        34.90 o                         
   5   7   0        705.10        808.91        36.81 o                         
   6   7   0        456.72        569.60        29.81 o                         
   7   7   0       5005.37       5024.40       123.73 o                         
   8   7   0      12365.69      12692.20       263.32 o                         
   9   7   0      55824.08      55506.79      1128.64 o                         
  10   7   0      71609.56      70776.31      1434.77 o                         
  11   7   0       3379.54       3223.04       104.54 o                         
  12   7   0      15540.65      14617.43       388.07 o                         
  13   7   0       1717.39       1869.68       139.89 o                         
  -7   8   0      10243.95       9874.09       317.62 o                         
  -6   8   0       9102.72       8389.88       464.42 o                         
  -5   8   0       7340.86       6644.61       277.42 o                         
  -4   8   0       4983.15       4845.50       127.98 o                         
  -3   8   0      14360.25      14533.18       293.64 o                         
  -2   8   0       5220.95       5446.17       126.84 o                         
  -1   8   0       2234.92       2377.47        67.20 o                         
   0   8   0       4936.31       4983.92        98.54 o                         
   1   8   0       5672.57       6023.24       119.30 o                         
   2   8   0       4263.57       4501.13        97.96 o                         
   3   8   0       8784.99       8449.81       174.21 o                         
   4   8   0       1519.62       1731.68        53.61 o                         
   5   8   0     113370.68     114128.17      2118.33 o                         
   6   8   0     139934.19     138622.75      2747.09 o                         
   7   8   0       2582.23       2575.45        75.12 o                         
   8   8   0      26174.21      25708.52       535.74 o                         
   9   8   0      26250.33      26637.51       561.14 o                         
  10   8   0      56367.42      55086.73      1128.01 o                         
  11   8   0      16164.14      15368.20       356.54 o                         
  12   8   0       3687.10       3745.96       140.70 o                         
  -6   9   0      27123.55      26185.79      1124.81 o                         
  -5   9   0       3578.62       3089.89       183.97 o                         
  -4   9   0        190.72        262.68        63.53 o                         
  -3   9   0      10634.45      10622.65       270.24 o                         
  -2   9   0          5.16         62.55        29.99 o                         
  -1   9   0      54636.07      55716.38      1067.05 o                         
   0   9   0      40484.51      40266.79       690.35 o                         
   1   9   0      10813.21      11046.34       205.80 o                         
   2   9   0      20967.26      21272.14       391.66 o                         
   3   9   0      30073.55      29997.80       572.97 o                         
   4   9   0       7562.82       7469.23       167.50 o                         
   5   9   0      27326.92      27018.90       517.56 o                         
   6   9   0      41242.43      41759.81       790.19 o                         
   7   9   0       4295.68       4336.79       112.26 o                         
   8   9   0      15865.73      15892.26       372.21 o                         
   9   9   0       6353.76       6245.49       161.95 o                         
  10   9   0      11649.02      11369.74       271.46 o                         
  11   9   0       2211.80       2122.68        94.11 o                         
  12   9   0       7242.02       6845.25       198.38 o                         
  -5  10   0      11202.54      10024.57       526.95 o                         
  -4  10   0       5163.26       5103.47       200.56 o                         
  -3  10   0      14569.54      14251.38       393.37 o                         
  -2  10   0      11288.73      11561.11       287.79 o                         
  -1  10   0      20978.54      20974.57       434.03 o                         
   0  10   0      19999.52      20603.68       392.97 o                         
   1  10   0       1928.03       1964.00        64.60 o                         
   2  10   0        340.31        410.18        29.62 o                         
   3  10   0      42851.53      42949.54       768.71 o                         
   4  10   0      18803.38      18452.66       386.15 o                         
   5  10   0       1273.76       1384.66        53.65 o                         
   6  10   0       8598.71       8807.80       186.80 o                         
   7  10   0      29264.64      28738.68       590.64 o                         
   8  10   0      13889.75      13851.37       302.35 o                         
   9  10   0      17834.84      17880.08       389.20 o                         
  10  10   0      56099.90      54507.57      1116.59 o                         
  11  10   0          7.65         69.90        47.55 o                         
  -3  11   0        657.63        598.01        72.07 o                         
  -2  11   0      20588.16      20864.01       484.18 o                         
  -1  11   0      31639.37      33127.35       664.84 o                         
   0  11   0      10481.21      10727.72       225.94 o                         
   1  11   0      15997.87      15839.66       312.26 o                         
   2  11   0       3392.49       3679.31       104.86 o                         
   3  11   0     126978.98     127698.74      2745.10 o                         
   4  11   0      94944.61      94092.77      1877.80 o                         
   5  11   0        208.87        335.42        52.07 o                         
   6  11   0       6003.77       6181.25       140.56 o                         
   7  11   0         33.50        192.76        82.61 o                         
   8  11   0         23.32        140.19        36.93 o                         
   9  11   0         18.52         93.85        36.51 o                         
  10  11   0        295.04        385.66        53.78 o                         
  11  11   0       9817.12       9537.39       251.41 o                         
  -2  12   0       2833.21       3020.85       131.53 o                         
  -1  12   0      49942.50      49804.66      1056.74 o                         
   0  12   0      37292.93      38326.20       760.81 o                         
   1  12   0      20187.96      20725.65       487.02 o                         
   2  12   0      10658.23      10984.13       253.86 o                         
   3  12   0        518.84        653.75        47.65 o                         
   4  12   0       8274.48       8413.81       214.97 o                         
   5  12   0        241.63        290.94        37.17 o                         
   6  12   0       6859.94       6858.41       157.43 o                         
   7  12   0     119840.00     116238.20      2501.98 o                         
   8  12   0      81489.64      78736.32      1711.30 o                         
   9  12   0        987.92       1103.95        75.64 o                         
  10  12   0      26183.73      25464.92       550.26 o                         
   0  13   0       1822.63       1832.72       102.63 o                         
   1  13   0       1618.91       1638.14        84.07 o                         
   2  13   0      11443.94      11600.23       296.08 o                         
   3  13   0      66378.50      66195.12      1588.57 o                         
   4  13   0      40621.11      40861.92       907.62 o                         
   5  13   0       6347.83       6259.10       174.44 o                         
   6  13   0       1830.20       1874.83        78.03 o                         
   7  13   0      60251.99      59084.78      1418.38 o                         
   8  13   0      84236.49      80720.77      1926.38 o                         
  -7 -13   1       1453.96       1579.88        88.96 o                         
  -6 -13   1       9683.17       9712.66       273.76 o                         
  -5 -13   1       8406.05       8511.15       249.23 o                         
  -4 -13   1       8484.44       8103.67       239.05 o                         
  -3 -13   1      28488.78      28372.94       708.47 o                         
  -2 -13   1       5137.59       5374.39       167.23 o                         
  -1 -13   1      65038.59      65204.29      1581.87 o                         
  -9 -12   1      12052.63      11972.87       282.68 o                         
  -8 -12   1      14352.68      14230.40       345.36 o                         
  -7 -12   1      37017.52      35971.63       800.68 o                         
  -6 -12   1       3577.85       3682.71       118.75 o                         
  -5 -12   1        910.83        992.97        50.87 o                         
  -4 -12   1       6342.71       6482.39       159.45 o                         
  -3 -12   1      14181.30      14104.79       309.39 o                         
  -2 -12   1       1447.40       1523.07        74.95 o                         
  -1 -12   1      18265.28      18714.98       444.36 o                         
   0 -12   1       5807.66       5742.94       164.73 o                         
   1 -12   1      20906.39      21431.87       480.02 o                         
 -10 -11   1       4056.17       4156.58       134.38 o                         
  -9 -11   1      11642.30      11238.93       266.09 o                         
  -8 -11   1       2906.99       2955.49       107.54 o                         
  -7 -11   1      11490.44      11068.03       270.28 o                         
  -6 -11   1       3610.61       3684.34       100.81 o                         
  -5 -11   1        234.38        308.92        35.56 o                         
  -4 -11   1      32459.27      32574.29       668.62 o                         
  -3 -11   1      58088.20      57889.29      1093.98 o                         
  -2 -11   1       8291.07       8476.10       199.19 o                         
  -1 -11   1        827.04        959.02        52.38 o                         
   0 -11   1      39557.43      39641.61       825.28 o                         
   1 -11   1      87745.20      88611.43      1686.23 o                         
   2 -11   1       1150.04       1312.89        73.29 o                         
   3 -11   1      24210.50      24341.74       619.82 o                         
 -11 -10   1       4520.11       4552.67       149.33 o                         
 -10 -10   1        602.91        739.68        58.63 o                         
  -9 -10   1       1618.73       1848.50        79.79 o                         
  -8 -10   1       8528.57       8312.28       199.61 o                         
  -7 -10   1       6569.99       6549.78       156.34 o                         
  -6 -10   1      23627.63      22863.23       474.01 o                         
  -5 -10   1      11918.40      11761.51       258.47 o                         
  -4 -10   1      72820.28      72509.15      1451.87 o                         
  -3 -10   1     146592.14     144159.20      2678.29 o                         
  -2 -10   1      18948.84      18710.12       396.20 o                         
  -1 -10   1        458.16        583.10        44.72 o                         
   0 -10   1        889.65        907.75        45.19 o                         
   1 -10   1        352.11        490.11        45.65 o                         
   2 -10   1       3019.35       3113.68       114.49 o                         
   3 -10   1       3477.46       3507.65       131.74 o                         
   4 -10   1      31513.12      30380.82       749.32 o                         
   5 -10   1      56850.71      52126.70      2269.21 o                         
 -11  -9   1      23086.88      22560.09       547.95 o                         
 -10  -9   1        734.64        944.79        84.50 o                         
  -9  -9   1       1490.02       1481.40        70.14 o                         
  -8  -9   1      41003.75      41440.45       849.11 o                         
  -7  -9   1      30571.07      30563.37       627.33 o                         
  -6  -9   1       6717.95       6875.98       158.34 o                         
  -5  -9   1       2445.14       2557.22        82.82 o                         
  -4  -9   1       1284.34       1414.13        51.01 o                         
  -3  -9   1       1835.29       1978.62        60.46 o                         
  -2  -9   1        601.60        640.61        35.44 o                         
  -1  -9   1        291.23        359.58        25.53 o                         
   0  -9   1     116545.13     117836.37      1875.26 o                         
   1  -9   1     149689.47     147655.95      2460.58 o                         
   2  -9   1      11174.24      11423.35       255.40 o                         
   3  -9   1       3943.44       3923.82       119.73 o                         
   4  -9   1      21287.62      21342.93       494.76 o                         
   5  -9   1      60902.26      55042.15      1695.35 o                         
   6  -9   1      16447.79      14741.55       762.38 o                         
 -12  -8   1      11187.10      10752.68       312.48 o                         
 -11  -8   1       6474.25       6223.02       203.86 o                         
 -10  -8   1       1533.75       1524.77        78.27 o                         
  -9  -8   1        639.86        801.96        88.36 o                         
  -8  -8   1      21246.71      21140.28       448.91 o                         
  -7  -8   1      22913.72      23319.66       485.72 o                         
  -6  -8   1       4907.99       5073.32       122.23 o                         
  -5  -8   1       3579.23       3642.89        91.47 o                         
  -4  -8   1      31819.52      32289.95       654.98 o                         
  -3  -8   1      33842.05      34469.12       653.72 o                         
  -2  -8   1      31568.22      32284.87       615.90 o                         
  -1  -8   1       4779.81       4688.90       101.50 o                         
   0  -8   1      56015.82      56232.16       904.19 o                         
   1  -8   1     146494.45     146838.06      2443.37 o                         
   2  -8   1       6561.90       6397.53       144.02 o                         
   3  -8   1         67.19        144.61        33.00 o                         
   4  -8   1      24135.83      23985.88       466.88 o                         
   5  -8   1      27342.02      25398.29       541.10 o                         
   6  -8   1       2712.67       2507.33       132.31 o                         
   7  -8   1      17267.49      16879.39       468.28 o                         
 -12  -7   1      13847.95      13451.72       368.90 o                         
 -11  -7   1       3090.97       2761.71       131.04 o                         
 -10  -7   1        467.82        681.09       110.09 o                         
  -9  -7   1       4410.40       4719.76       135.22 o                         
  -8  -7   1       2633.42       2695.67        87.95 o                         
  -7  -7   1      11662.43      11860.12       259.09 o                         
  -6  -7   1       1779.89       1822.91        55.41 o                         
  -5  -7   1       1952.03       2038.32        59.05 o                         
  -4  -7   1      54757.98      54693.72      1093.07 o                         
  -3  -7   1      25375.90      25395.61       483.78 o                         
  -2  -7   1      16876.30      17615.82       342.65 o                         
  -1  -7   1       2881.43       3117.59        72.20 o                         
   0  -7   1       8085.34       8277.64       155.81 o                         
   1  -7   1       6516.92       6604.46       139.72 o                         
   2  -7   1      19186.13      19400.71       367.49 o                         
   3  -7   1       8839.17       8966.39       180.02 o                         
   4  -7   1      87192.01      86423.02      1644.57 o                         
   5  -7   1     158108.31     145456.52      4243.11 o                         
   6  -7   1      17510.42      16283.70       741.73 o                         
   7  -7   1       9786.12       9352.84       249.19 o                         
   8  -7   1       5038.29       4947.35       188.94 o                         
 -12  -6   1          5.58        121.89        68.69 o                         
 -11  -6   1       9208.54       9025.08       300.05 o                         
 -10  -6   1          1.26        154.72        37.60 o                         
  -9  -6   1       2587.57       2936.91       125.08 o                         
  -8  -6   1      15613.32      15965.34       348.30 o                         
  -7  -6   1       9589.48       9700.70       218.47 o                         
  -6  -6   1      14338.05      14073.37       278.57 o                         
  -5  -6   1       7197.65       7416.66       151.74 o                         
  -4  -6   1      37703.76      36347.95       683.46 o                         
  -3  -6   1        286.52        364.86        19.67 o                         
  -2  -6   1      97852.60      97364.30      1617.34 o                         
  -1  -6   1      70160.90      70799.02      1180.62 o                         
   0  -6   1      13103.93      13367.01       236.85 o                         
   1  -6   1      54319.02      54890.30       974.36 o                         
   2  -6   1       3188.02       3274.26        76.37 o                         
   3  -6   1       1103.83       1161.93        48.72 o                         
   4  -6   1       1243.14       1336.21        62.56 o                         
   5  -6   1      18380.73      18076.89       385.91 o                         
   6  -6   1         14.92        -35.78        35.78 o                         
   7  -6   1       3122.00       2920.91       121.35 o                         
   8  -6   1      31183.81      31564.39      1021.76 o                         
   9  -6   1      33944.08      32529.30      1869.81 o                         
 -12  -5   1       6064.25       6086.37       196.41 o                         
 -11  -5   1      22549.91      21549.83       462.52 o                         
 -10  -5   1        611.37        644.77        49.60 o                         
  -9  -5   1       1166.17       1265.72        57.48 o                         
  -8  -5   1      13981.52      14409.78       317.95 o                         
  -7  -5   1          4.55         85.18        24.87 o                         
  -6  -5   1      41267.85      41644.46       840.38 o                         
  -5  -5   1      28787.70      28244.86       535.32 o                         
  -4  -5   1       9023.22       9171.27       181.18 o                         
  -3  -5   1      10789.89      10530.04       195.17 o                         
  -2  -5   1       6307.52       7157.02       130.44 o                         
  -1  -5   1       9326.13       9806.19       174.03 o                         
   0  -5   1       9910.73      10216.52       167.12 o                         
   1  -5   1        345.79        458.98        21.32 o                         
   2  -5   1     203443.45     201503.22      3525.50 o                         
   3  -5   1     121204.99     123248.95      2166.76 o                         
   4  -5   1       9700.99       9784.04       205.55 o                         
   5  -5   1      34839.96      33584.32       776.10 o                         
   6  -5   1      27958.01      27047.16      1009.59 o                         
   7  -5   1       8284.56       8058.40       197.12 o                         
   8  -5   1       7119.08       7109.29       272.21 o                         
   9  -5   1      44410.69      43882.18      2746.12 o                         
 -12  -4   1      31975.46      31113.06       734.45 o                         
 -11  -4   1      47560.73      46938.87       868.43 o                         
 -10  -4   1       5775.51       6016.32       147.72 o                         
  -9  -4   1       6035.33       6029.89       140.41 o                         
  -8  -4   1       4037.64       4009.52        98.06 o                         
  -7  -4   1       3771.57       4061.27       101.83 o                         
  -6  -4   1       9823.86      10272.01       224.96 o                         
  -5  -4   1         42.99        153.05        33.94 o                         
  -4  -4   1       7584.98       7951.87       183.06 o                         
  -3  -4   1       9005.04       8720.42       182.27 o                         
  -2  -4   1     156428.41     149586.75      2490.06 o                         
  -1  -4   1      98613.64      95343.54      1580.43 o                         
   0  -4   1      28108.71      28672.01       441.72 o                         
   1  -4   1        485.56        631.07        21.40 o                         
   2  -4   1     140751.02     138988.28      2199.47 o                         
   3  -4   1     209191.22     205644.28      3250.43 o                         
   4  -4   1        405.67        478.99        29.66 o                         
   5  -4   1       2595.66       2485.38       102.01 o                         
   6  -4   1      20349.00      20161.54       444.57 o                         
   7  -4   1       3468.83       3639.10       115.66 o                         
   8  -4   1       9514.38       8995.62       387.88 o                         
   9  -4   1       9950.03      10288.73       563.70 o                         
  10  -4   1      15175.57      14881.46       373.86 o                         
 -12  -3   1         14.35        149.76        64.84 o                         
 -11  -3   1       8042.34       8181.60       183.88 o                         
 -10  -3   1      22005.95      21893.66       406.63 o                         
  -9  -3   1       7312.87       7427.98       176.07 o                         
  -8  -3   1       5969.28       6103.20       136.78 o                         
  -7  -3   1      28994.26      28359.92       495.33 o                         
  -6  -3   1      12025.56      11962.02       229.49 o                         
  -5  -3   1        567.59        719.94        33.87 o                         
  -4  -3   1       9528.76       9109.82       193.11 o                         
  -3  -3   1       6448.42       7019.78       159.60 o                         
  -2  -3   1     189646.25     178769.92      3317.82 o                         
  -1  -3   1     146211.09     141994.81      2369.34 o                         
   0  -3   1       9238.25       9098.59       145.16 o                         
   1  -3   1      69541.45      71039.35      1077.59 o                         
   2  -3   1      21098.99      22311.85       348.87 o                         
   3  -3   1      11343.56      12108.36       200.52 o                         
   4  -3   1       4053.33       4129.38        85.36 o                         
   5  -3   1      24247.34      23760.73       685.62 o                         
   6  -3   1     220675.03     213822.31      3976.29 o                         
   7  -3   1     115593.00     108188.97      2728.35 o                         
   8  -3   1       1145.27       1169.71       100.41 o                         
   9  -3   1      34839.24      34967.05       990.89 o                         
  10  -3   1       1331.01       1381.45        78.76 o                         
  11  -3   1       2519.45       2542.17       114.16 o                         
 -12  -2   1      57790.45      55213.89      1231.16 o                         
 -11  -2   1      47755.61      46633.38       906.39 o                         
 -10  -2   1       4193.87       4329.34       116.94 o                         
  -9  -2   1      37606.91      37331.20       624.90 o                         
  -8  -2   1      11083.24      11085.57       222.53 o                         
  -7  -2   1      38040.43      37328.80       647.27 o                         
  -6  -2   1      48961.66      49058.60       833.75 o                         
  -5  -2   1        198.61        277.08        20.35 o                         
  -4  -2   1       3569.26       3780.05        90.35 o                         
  -3  -2   1        106.81        230.64        15.75 o                         
  -2  -2   1        741.11        743.83        21.77 o                         
  -1  -2   1       1557.53       1515.36        29.75 o                         
   0  -2   1      72286.69      68363.14      1139.14 o                         
   1  -2   1       3436.29       3785.12        67.70 o                         
   2  -2   1     338779.78     308371.91      4489.87 o                         
   3  -2   1     170398.31     162883.75      2373.74 o                         
   4  -2   1      23263.96      23552.61       473.50 o                         
   5  -2   1        759.15        997.46        59.84 o                         
   6  -2   1      39519.61      35713.45       697.49 o                         
   7  -2   1      76759.75      73876.03      1918.43 o                         
   8  -2   1       3499.27       3706.46       100.00 o                         
   9  -2   1       1394.00       1559.43        67.70 o                         
  10  -2   1      57419.20      59268.21      1024.20 o                         
  11  -2   1      41994.87      42580.15       841.80 o                         
 -12  -1   1      31541.82      29503.27       595.18 o                         
 -11  -1   1      56834.86      54933.39       997.50 o                         
 -10  -1   1        580.52        752.42        47.44 o                         
  -9  -1   1      17128.39      17458.69       324.45 o                         
  -8  -1   1        599.90        636.73        41.27 o                         
  -7  -1   1        435.62        470.23        35.87 o                         
  -6  -1   1      39085.33      40334.47       965.87 o                         
  -5  -1   1      13972.90      14721.36       284.43 o                         
  -4  -1   1       2788.46       2779.05        65.83 o                         
  -3  -1   1      14651.00      15591.28       267.99 o                         
  -2  -1   1       8333.83       7917.64       153.58 o                         
  -1  -1   1        128.08        221.22        15.81 o                         
   0  -1   1      25782.26      25197.21       366.56 o                         
   1  -1   1       5629.75       5337.19        86.44 o                         
   2  -1   1     103740.60     101632.94      1694.01 o                         
   3  -1   1      39123.41      40646.77       634.79 o                         
   4  -1   1      17100.57      17240.29       334.70 o                         
   5  -1   1        921.48        986.72        47.67 o                         
   6  -1   1     127605.76     124849.30      5858.50 o                         
   7  -1   1      68612.51      72055.82      1754.95 o                         
   8  -1   1          9.45        150.87        37.63 o                         
   9  -1   1      27839.29      29566.18       504.53 o                         
  10  -1   1     103304.10     107475.16      1726.19 o                         
  11  -1   1      91984.53      92142.60      1560.88 o                         
  12  -1   1        599.47        742.08        67.10 o                         
 -11   0   1        299.38        525.13        75.06 o                         
 -10   0   1       2631.10       2779.13        84.42 o                         
  -9   0   1       2892.08       2992.27        88.56 o                         
  -8   0   1       6481.51       6969.79       151.92 o                         
  -7   0   1      28978.12      30605.75       537.78 o                         
  -6   0   1       7366.97       8311.50       162.45 o                         
  -5   0   1       9996.65      10295.18       197.87 o                         
  -4   0   1      25892.40      27624.37       540.64 o                         
  -3   0   1        839.37        855.50        32.05 o                         
  -2   0   1      46651.78      45367.27       719.13 o                         
  -1   0   1       7199.24       7956.11       108.33 o                         
   1   0   1      11740.96      12446.72       225.31 o                         
   2   0   1         18.63        156.21        20.25 o                         
   3   0   1      23187.99      23880.85       346.80 o                         
   4   0   1      98983.96      86171.45      2911.57 o                         
   6   0   1     140468.44     142417.66      2762.43 o                         
   7   0   1     114084.79     121917.35      1946.89 o                         
   8   0   1        135.36        281.64        35.91 o                         
   9   0   1       3631.95       3849.14        94.46 o                         
  10   0   1         97.62        244.03        39.90 o                         
  11   0   1       2573.02       2455.32        84.43 o                         
  12   0   1       5229.04       5083.00       138.94 o                         
 -11   1   1      15355.01      15019.24       310.58 o                         
 -10   1   1        114.08        278.12        44.21 o                         
  -9   1   1         99.12        262.67        35.98 o                         
  -8   1   1         12.75        157.80        48.98 o                         
  -7   1   1       3934.24       4122.06       105.63 o                         
  -6   1   1        351.25        544.37        45.57 o                         
  -5   1   1      27518.63      28489.95       847.12 o                         
  -4   1   1       1413.58       1925.47        78.65 o                         
  -3   1   1       4390.91       4288.96       104.06 o                         
  -2   1   1      78892.34      76160.62      1664.09 o                         
  -1   1   1       2090.93       2090.78        47.90 o                         
   0   1   1     127912.84     124075.05      2402.96 o                         
   1   1   1      55215.44      52208.60       757.81 o                         
   2   1   1       6568.61       6128.85       112.51 o                         
   3   1   1       7708.33       7212.90       155.03 o                         
   4   1   1       6759.40       6590.02       120.38 o                         
   5   1   1        310.05        328.75        23.93 o                         
   6   1   1        120.59        246.21        32.89 o                         
   7   1   1       2019.11       2233.19        85.70 o                         
   8   1   1     117842.27     124777.23      2104.00 o                         
   9   1   1      10174.59      10968.18       196.17 o                         
  10   1   1      86518.63      88002.40      1486.85 o                         
  11   1   1      48985.75      49109.85       848.70 o                         
  12   1   1        428.72        487.37        49.56 o                         
 -11   2   1       4199.08       4105.58       134.99 o                         
 -10   2   1      68862.13      69832.16      1195.15 o                         
  -9   2   1      29069.72      30152.48       540.89 o                         
  -8   2   1      10438.75      11672.22       235.84 o                         
  -7   2   1      10952.72      11641.50       234.31 o                         
  -6   2   1       1264.72       1607.66       100.77 o                         
  -5   2   1      14309.94      14550.92       464.13 o                         
  -4   2   1       9660.42      10246.08       351.51 o                         
  -3   2   1        185.19        249.93        23.63 o                         
  -2   2   1      32475.35      32068.17       799.40 o                         
  -1   2   1      69244.91      66657.95      1059.09 o                         
   0   2   1       2138.54       2289.15        37.85 o                         
   1   2   1       1359.40       1287.56        25.73 o                         
   2   2   1      27931.26      29366.78       446.51 o                         
   3   2   1      62265.95      63700.18      1261.35 o                         
   5   2   1      46549.72      44214.60       831.21 o                         
   6   2   1        822.54       1012.67        58.47 o                         
   7   2   1      31789.98      32650.81       684.90 o                         
   8   2   1      36244.77      36391.53       649.91 o                         
   9   2   1      13310.56      13811.25       301.24 o                         
  10   2   1       5196.61       5338.44       127.72 o                         
  11   2   1       3143.70       3003.71        94.47 o                         
  12   2   1      24778.05      23867.63       461.68 o                         
  13   2   1      12432.41      11779.50       273.15 o                         
 -10   3   1      74351.93      75582.97      1293.04 o                         
  -9   3   1      64673.71      67507.87      1160.19 o                         
  -8   3   1       1056.61       1158.09        62.58 o                         
  -7   3   1       3491.39       3652.83       112.25 o                         
  -6   3   1      16441.54      16358.72       580.57 o                         
  -5   3   1        163.78        254.07        33.08 o                         
  -4   3   1      23985.93      23978.89       575.64 o                         
  -3   3   1        523.62        688.85        31.45 o                         
  -2   3   1        990.45       1136.24        40.47 o                         
  -1   3   1      44603.29      44159.30       707.30 o                         
   0   3   1     134927.16     130600.59      1907.85 o                         
   1   3   1      75333.47      74291.95      1233.33 o                         
   2   3   1      76677.31      73870.03      1172.36 o                         
   3   3   1        376.92        471.40        23.12 o                         
   4   3   1     153348.84     150455.78      2978.24 o                         
   5   3   1      57613.69      56665.04      1338.94 o                         
   6   3   1         39.07        129.27        18.85 o                         
   7   3   1      40382.96      40268.86       689.40 o                         
   8   3   1     120558.63     120004.96      2004.45 o                         
   9   3   1      16741.32      16556.13       295.64 o                         
  10   3   1       6143.99       6126.50       156.63 o                         
  11   3   1      35439.74      34966.35       741.79 o                         
  12   3   1      65405.60      62919.86      1141.06 o                         
  13   3   1      30742.45      28895.14       586.42 o                         
 -10   4   1       2812.63       2889.75       111.59 o                         
  -9   4   1       2833.55       2813.95       103.69 o                         
  -8   4   1       8244.12       8306.55       192.46 o                         
  -7   4   1      17952.93      17460.11       448.57 o                         
  -6   4   1      60583.79      53323.39      1884.07 o                         
  -5   4   1      53183.67      51796.23      1052.96 o                         
  -4   4   1       4863.94       4801.31       174.24 o                         
  -3   4   1      18800.29      18598.34       400.42 o                         
  -2   4   1       1429.53       1438.86        38.34 o                         
  -1   4   1       5678.59       5794.94       100.55 o                         
   0   4   1      25476.72      24409.41       415.16 o                         
   1   4   1        210.45        344.29        23.88 o                         
   2   4   1       1391.07       1572.48        34.20 o                         
   3   4   1      43314.21      42620.34       747.93 o                         
   4   4   1      34863.13      35400.05       624.12 o                         
   5   4   1      69334.16      72015.29      1431.44 o                         
   6   4   1      42803.78      43280.18       944.17 o                         
   7   4   1      69522.38      69235.15      1387.97 o                         
   8   4   1     286274.03     282730.06      4933.75 o                         
   9   4   1     111449.66     112511.38      1887.52 o                         
  10   4   1       6675.59       7067.07       159.89 o                         
  11   4   1       6528.74       6402.85       190.80 o                         
  12   4   1       1348.91       1515.02       107.02 o                         
  13   4   1       3916.21       3909.20       135.62 o                         
  -9   5   1      31319.62      31782.43       754.48 o                         
  -8   5   1       3757.89       3650.23       176.17 o                         
  -7   5   1       9119.49       8677.05       323.28 o                         
  -6   5   1      19173.46      17825.02       790.51 o                         
  -5   5   1      52193.19      50378.62       874.90 o                         
  -4   5   1       1433.92       1568.40        71.16 o                         
  -3   5   1       4654.55       4971.13       118.80 o                         
  -2   5   1       8388.58       8498.76       171.34 o                         
  -1   5   1       1033.96       1096.97        31.65 o                         
   0   5   1      10910.96      10840.02       195.02 o                         
   1   5   1         23.26        165.37        31.06 o                         
   2   5   1      24040.95      23357.84       377.46 o                         
   3   5   1      12840.14      13363.24       231.24 o                         
   4   5   1     114734.59     112396.37      1963.14 o                         
   5   5   1      39757.67      39727.08       702.63 o                         
   6   5   1       3515.76       3982.94        98.62 o                         
   7   5   1       1839.98       1895.79        62.23 o                         
   8   5   1       7828.24       8227.40       194.05 o                         
   9   5   1      10450.10      10586.25       231.00 o                         
  10   5   1       2266.59       2142.50        75.19 o                         
  11   5   1      26364.88      26748.15       515.88 o                         
  12   5   1     139376.03     137896.20      2779.21 o                         
  13   5   1      41078.17      40121.78      1130.76 o                         
  -8   6   1      10635.41      10110.13       540.49 o                         
  -7   6   1        811.81        691.51        65.80 o                         
  -6   6   1      10373.10       9950.04       380.45 o                         
  -5   6   1        471.56        465.77        45.50 o                         
  -4   6   1       9468.17       9505.62       252.33 o                         
  -3   6   1       3637.11       3652.11        97.00 o                         
  -2   6   1       2109.87       2300.91        85.98 o                         
  -1   6   1       6387.28       6504.89       133.72 o                         
   0   6   1       6734.55       6668.38       142.83 o                         
   1   6   1       8129.71       8232.09       145.19 o                         
   2   6   1      11946.91      12191.69       215.93 o                         
   3   6   1       1286.63       1372.09        34.44 o                         
   4   6   1      39001.32      39535.33       663.34 o                         
   5   6   1      11743.44      11555.27       214.45 o                         
   6   6   1      69897.93      69677.43      1297.98 o                         
   7   6   1       5687.86       5743.68       137.09 o                         
   8   6   1      90440.13      87954.80      1641.77 o                         
   9   6   1      44664.10      45377.56       929.79 o                         
  10   6   1        388.90        495.13        42.07 o                         
  11   6   1      11903.07      11866.67       256.11 o                         
  12   6   1      86546.64      85151.27      1531.72 o                         
  13   6   1      36093.67      35697.21       919.29 o                         
  -8   7   1      33429.99      34955.86      1211.88 o                         
  -7   7   1       3029.06       2778.91       159.63 o                         
  -6   7   1      23060.47      22087.60       706.56 o                         
  -5   7   1       9879.36       9186.73       210.97 o                         
  -4   7   1      22400.21      21619.54       571.80 o                         
  -3   7   1       8677.17       8974.84       288.40 o                         
  -2   7   1        530.85        525.21        28.56 o                         
  -1   7   1       4993.87       5124.35       112.70 o                         
   0   7   1       1510.26       1535.53        42.05 o                         
   1   7   1      22378.00      22759.22       415.01 o                         
   2   7   1      38579.88      38357.64       724.53 o                         
   3   7   1       8109.34       7839.91       153.03 o                         
   4   7   1      25503.80      25923.57       464.60 o                         
   5   7   1       7780.49       7839.52       152.34 o                         
   6   7   1      53999.71      53143.31       938.92 o                         
   7   7   1         25.87        152.63        35.87 o                         
   8   7   1      33605.96      33639.70       690.62 o                         
   9   7   1        259.05        382.97        36.63 o                         
  10   7   1      32328.21      31542.50       665.83 o                         
  11   7   1        141.04        453.65        54.71 o                         
  12   7   1      13226.40      13146.73       283.22 o                         
  13   7   1       6035.37       6283.37       225.79 o                         
  -7   8   1        705.36        667.69        97.59 o                         
  -6   8   1        317.51        277.30        84.03 o                         
  -5   8   1       4617.43       4437.11       183.72 o                         
  -4   8   1      32239.79      30823.45       893.19 o                         
  -3   8   1      14131.78      14030.26       376.67 o                         
  -2   8   1      19205.70      19119.94       392.70 o                         
  -1   8   1       1993.37       2146.06        61.91 o                         
   0   8   1      39551.65      40048.31       768.52 o                         
   1   8   1        454.84        551.74        25.69 o                         
   2   8   1      16610.71      17013.01       314.91 o                         
   3   8   1       6355.00       6570.30       138.55 o                         
   4   8   1      10446.12      10571.51       225.21 o                         
   5   8   1      65893.28      65730.83      1226.73 o                         
   6   8   1      31466.77      31390.64       596.73 o                         
   7   8   1       3016.78       3141.78        82.24 o                         
   8   8   1        577.96        603.78        41.58 o                         
   9   8   1      51002.41      50232.86      1021.82 o                         
  10   8   1     147727.52     142960.02      2845.56 o                         
  11   8   1       7478.65       7471.32       198.23 o                         
  12   8   1      43549.43      41815.61       884.28 o                         
  13   8   1       8168.90       8055.72       256.02 o                         
  -6   9   1      11164.13      11151.95       787.01 o                         
  -5   9   1       9727.67       9512.43       303.42 o                         
  -4   9   1      10490.99      10308.64       511.17 o                         
  -3   9   1       8460.12       8624.85       261.21 o                         
  -2   9   1         63.30        226.67        41.12 o                         
  -1   9   1        108.50        180.65        24.81 o                         
   0   9   1      37186.28      37652.34       686.09 o                         
   1   9   1      20587.78      21377.85       399.23 o                         
   2   9   1       7613.98       7801.99       158.32 o                         
   3   9   1      21956.12      21625.96       418.77 o                         
   4   9   1      10266.28      10306.92       222.83 o                         
   5   9   1      74084.55      74363.15      1387.95 o                         
   6   9   1     159578.34     158028.72      2928.93 o                         
   7   9   1      24984.59      25167.92       486.85 o                         
   8   9   1       2815.09       2999.54        89.74 o                         
   9   9   1        144.56        278.12        44.70 o                         
  10   9   1       8514.27       8310.74       206.31 o                         
  11   9   1       5340.17       5169.90       150.82 o                         
  12   9   1         91.41        191.90        56.34 o                         
  -5  10   1       2608.71       2478.49       155.32 o                         
  -4  10   1      22002.49      19792.71       887.08 o                         
  -3  10   1        194.02        235.52        62.88 o                         
  -2  10   1      13228.40      13618.18       334.30 o                         
  -1  10   1       6264.09       6413.26       162.38 o                         
   0  10   1      13761.41      14435.38       307.39 o                         
   1  10   1      12024.28      12053.00       254.12 o                         
   2  10   1       2555.39       2650.80        71.32 o                         
   3  10   1       8619.72       8533.43       169.82 o                         
   4  10   1      22960.92      22968.66       474.37 o                         
   5  10   1        899.50       1025.12        71.01 o                         
   6  10   1      11810.87      11970.68       243.76 o                         
   7  10   1        175.92        347.94        64.82 o                         
   8  10   1        183.93        218.19        30.72 o                         
   9  10   1      88765.67      85527.99      1856.46 o                         
  10  10   1     117621.13     111937.44      2241.98 o                         
  11  10   1      18036.67      17626.11       397.64 o                         
  12  10   1        310.01        386.88        53.76 o                         
  -3  11   1       6899.18       7015.83       237.51 o                         
  -2  11   1      14307.32      14179.64       353.82 o                         
  -1  11   1       8022.57       8352.41       228.85 o                         
   0  11   1         53.19         94.45        27.11 o                         
   1  11   1       5330.20       5661.12       139.03 o                         
   2  11   1       1659.11       1611.41        62.36 o                         
   3  11   1       1737.73       1813.35        61.62 o                         
   4  11   1        940.77       1100.37        48.84 o                         
   5  11   1      17601.02      17477.32       346.26 o                         
   6  11   1       1946.75       2023.65        64.20 o                         
   7  11   1      18529.65      18646.05       370.98 o                         
   8  11   1       9927.11       9505.07       219.38 o                         
   9  11   1      35346.80      34424.29       712.85 o                         
  10  11   1     103678.00      98695.08      2138.86 o                         
  11  11   1      21516.15      20263.22       450.36 o                         
  -2  12   1       2117.91       1991.19       108.58 o                         
  -1  12   1         10.25        107.48        51.48 o                         
   0  12   1       6791.69       7010.25       191.91 o                         
   1  12   1        778.42        766.08        47.24 o                         
   2  12   1      16344.05      16548.93       343.81 o                         
   3  12   1         25.41        114.42        36.17 o                         
   4  12   1       1879.25       2053.73        79.91 o                         
   5  12   1       3910.55       4018.99       112.61 o                         
   6  12   1       4535.63       4493.95       121.79 o                         
   7  12   1       2802.47       2759.80        92.53 o                         
   8  12   1        218.32        266.61        46.73 o                         
   9  12   1       1006.60       1079.17        63.61 o                         
  10  12   1          4.71        102.64        48.14 o                         
   0  13   1       8326.32       8473.37       254.36 o                         
   1  13   1          6.09         86.95        43.64 o                         
   2  13   1      30763.58      30849.65       657.39 o                         
   3  13   1       9616.05       9788.95       246.66 o                         
   4  13   1        226.50        330.66        45.81 o                         
   5  13   1       6102.25       5852.80       152.64 o                         
   6  13   1       3503.71       3501.84       107.31 o                         
   7  13   1      28997.32      27943.17       586.73 o                         
   8  13   1      26945.12      26700.81       666.55 o                         
   9  13   1       1215.63       1172.92        82.74 o                         
   4  14   1       1228.40       1324.94        69.94 o                         
   5  14   1       8939.82       8694.67       212.64 o                         
   6  14   1      19189.51      19153.55       417.49 o                         
   7  14   1          1.69        195.86        50.20 o                         
  -6 -13   2       1443.52       1534.77       111.57 o                         
  -5 -13   2      14936.76      14422.88       493.29 o                         
  -4 -13   2        316.64        250.81        64.74 o                         
  -3 -13   2         47.45        107.59        54.79 o                         
  -2 -13   2       4679.28       4734.49       150.88 o                         
  -8 -12   2        925.86        897.69        64.38 o                         
  -7 -12   2      10473.37      10365.07       263.01 o                         
  -6 -12   2       1148.56       1199.24        67.11 o                         
  -5 -12   2       7877.66       8028.49       259.74 o                         
  -4 -12   2         19.29        139.81        71.19 o                         
  -3 -12   2      10882.06      10816.18       266.75 o                         
  -2 -12   2       6471.69       6656.19       187.32 o                         
  -1 -12   2      60065.63      60595.36      1240.74 o                         
   0 -12   2      13442.74      13382.17       314.42 o                         
   1 -12   2       1949.90       1959.41        90.23 o                         
  -9 -11   2      11859.08      11446.25       272.92 o                         
  -8 -11   2      21419.25      20918.05       454.11 o                         
  -7 -11   2      22208.99      22001.07       470.89 o                         
  -6 -11   2      41139.52      40630.00       896.56 o                         
  -5 -11   2       2025.16       2106.28        91.32 o                         
  -4 -11   2        317.87        361.74        42.38 o                         
  -3 -11   2       1937.00       2140.57        69.19 o                         
  -2 -11   2       3855.18       4020.05       122.55 o                         
  -1 -11   2      27756.17      28530.03       603.76 o                         
   0 -11   2        261.19        340.06        43.48 o                         
   1 -11   2       9804.49      10053.18       248.64 o                         
   2 -11   2      12659.48      13336.97       319.32 o                         
   3 -11   2      53477.79      53594.82      1221.97 o                         
 -10 -10   2      36314.25      35646.52       752.64 o                         
  -9 -10   2       2575.47       2623.40       100.70 o                         
  -8 -10   2       4998.69       4773.41       135.03 o                         
  -7 -10   2         75.45        111.97        31.03 o                         
  -6 -10   2      19639.71      19642.11       449.28 o                         
  -5 -10   2      44770.16      44998.43      1079.90 o                         
  -4 -10   2        752.76        844.05        43.24 o                         
  -3 -10   2          5.72        115.73        31.22 o                         
  -2 -10   2        191.41        276.19        30.52 o                         
  -1 -10   2        494.55        571.38        41.52 o                         
   0 -10   2        446.84        521.92        41.20 o                         
   1 -10   2      11018.97      11032.74       239.71 o                         
   2 -10   2       5947.90       6033.07       164.07 o                         
   3 -10   2      40404.29      42149.95       904.60 o                         
   4 -10   2       3345.97       3440.73       161.72 o                         
   5 -10   2        570.54        408.81        82.32 o                         
 -11  -9   2         35.01        162.19        69.93 o                         
 -10  -9   2        763.53        860.73        67.81 o                         
  -9  -9   2       7719.15       7715.88       195.59 o                         
  -8  -9   2         40.01        149.70        37.93 o                         
  -7  -9   2      37674.97      38080.21       781.93 o                         
  -6  -9   2       4847.25       5011.50       139.41 o                         
  -5  -9   2      16807.87      16785.31       381.18 o                         
  -4  -9   2       5373.69       5505.80       134.32 o                         
  -3  -9   2        836.89        896.30        49.75 o                         
  -2  -9   2      14783.37      15104.79       304.33 o                         
  -1  -9   2       7668.31       7718.80       167.88 o                         
   0  -9   2       3718.35       3795.78        90.92 o                         
   1  -9   2      10065.12      10252.66       240.75 o                         
   2  -9   2       2252.46       2226.04        81.50 o                         
   3  -9   2       9530.83       9524.09       227.40 o                         
   4  -9   2       7097.67       6964.32       185.04 o                         
   5  -9   2      37444.31      35357.61       791.65 o                         
   6  -9   2       2601.25       2409.16       194.06 o                         
 -11  -8   2      23790.75      22922.96       557.43 o                         
 -10  -8   2      21969.50      21497.48       517.04 o                         
  -9  -8   2      10972.83      10375.85       247.84 o                         
  -8  -8   2       3194.89       3282.24       102.38 o                         
  -7  -8   2       3125.39       3100.45       119.92 o                         
  -6  -8   2      17300.97      17223.16       365.55 o                         
  -5  -8   2       6330.70       6325.27       158.50 o                         
  -4  -8   2       5738.24       5664.16       140.43 o                         
  -3  -8   2       1001.22       1160.15        42.22 o                         
  -2  -8   2      12969.49      13158.65       264.21 o                         
  -1  -8   2      23400.12      23683.22       458.92 o                         
   0  -8   2       8559.55       9011.61       190.82 o                         
   1  -8   2      50858.29      50746.63       961.18 o                         
   2  -8   2       2049.22       2022.04        89.15 o                         
   3  -8   2         23.13        102.68        40.45 o                         
   4  -8   2         10.49        105.76        30.27 o                         
   5  -8   2        814.77        745.17        54.91 o                         
   6  -8   2        724.09        615.06        67.25 o                         
   7  -8   2       9108.64       8677.89       270.77 o                         
 -11  -7   2       1641.14       1734.42       108.02 o                         
 -10  -7   2       3578.86       3645.41       142.71 o                         
  -9  -7   2      46656.66      46414.51       954.43 o                         
  -8  -7   2        245.68        348.35        37.65 o                         
  -7  -7   2      18029.42      18247.06       363.89 o                         
  -6  -7   2      14781.40      14759.17       296.03 o                         
  -5  -7   2      10966.32      11079.49       222.14 o                         
  -4  -7   2      20248.91      20089.49       445.03 o                         
  -3  -7   2        370.32        453.98        27.76 o                         
  -2  -7   2        831.44        930.56        39.25 o                         
  -1  -7   2      24401.91      24623.81       445.84 o                         
   0  -7   2       1076.56       1082.93        44.54 o                         
   1  -7   2      12475.42      12840.04       234.37 o                         
   2  -7   2         77.72        172.94        19.76 o                         
   3  -7   2       6586.76       6798.12       164.00 o                         
   4  -7   2      64711.35      64607.86      1242.54 o                         
   5  -7   2      75832.21      71710.90      1381.55 o                         
   6  -7   2      15820.61      15261.02       778.15 o                         
   7  -7   2        271.12        401.57        70.09 o                         
   8  -7   2      24598.84      24900.61       544.70 o                         
 -12  -6   2       6309.72       6061.25       200.46 o                         
 -11  -6   2        155.91        149.61        56.34 o                         
 -10  -6   2      61544.39      61025.59      1256.54 o                         
  -9  -6   2     212595.92     211564.14      4203.82 o                         
  -8  -6   2      64198.82      64501.97      1303.02 o                         
  -7  -6   2       9089.64       8986.08       193.18 o                         
  -6  -6   2       9423.29       9412.59       195.91 o                         
  -5  -6   2        192.29        405.74        61.77 o                         
  -4  -6   2      30340.78      30404.08       614.33 o                         
  -3  -6   2      45498.47      45530.84       909.60 o                         
  -2  -6   2        430.47        535.55        24.28 o                         
  -1  -6   2      13914.16      14465.12       282.73 o                         
   0  -6   2      32743.50      33643.82       600.98 o                         
   1  -6   2       5437.43       5613.05       111.28 o                         
   2  -6   2      17855.25      18072.83       340.41 o                         
   3  -6   2      12321.24      12779.80       255.28 o                         
   4  -6   2      37406.25      37678.73       740.77 o                         
   5  -6   2     112744.06     107411.91      2030.14 o                         
   6  -6   2      11106.28      10483.08       544.13 o                         
   7  -6   2         16.87        -25.87        46.01 o                         
   8  -6   2       9659.59       9607.62       255.96 o                         
   9  -6   2       8840.62       8848.60       467.92 o                         
 -12  -5   2      30654.96      29074.44       649.04 o                         
 -11  -5   2        302.31        450.46        64.97 o                         
 -10  -5   2       1810.93       1748.50        93.38 o                         
  -9  -5   2      24508.26      25217.75       504.77 o                         
  -8  -5   2      26175.45      26496.54       521.59 o                         
  -7  -5   2       1171.37       1225.31        53.38 o                         
  -6  -5   2      44266.05      43692.88       825.89 o                         
  -5  -5   2     106663.08     104098.69      1932.90 o                         
  -4  -5   2       5205.67       5193.44       120.37 o                         
  -3  -5   2      44928.18      43917.54       876.86 o                         
  -2  -5   2        619.11        519.52        30.92 o                         
  -1  -5   2       4434.90       5047.75        96.44 o                         
   0  -5   2      70201.29      69820.26      1109.70 o                         
   1  -5   2      40605.39      40887.79       689.58 o                         
   2  -5   2         81.26        130.06        18.36 o                         
   3  -5   2       1918.48       1997.02        60.40 o                         
   4  -5   2       4370.99       4526.82       120.50 o                         
   5  -5   2        364.79        374.41        40.75 o                         
   6  -5   2       6307.00       6023.56       256.69 o                         
   7  -5   2         67.43         67.92        43.20 o                         
   8  -5   2      72046.66      73155.01      1473.83 o                         
   9  -5   2     141818.53     137836.75      7280.85 o                         
  10  -5   2      27858.56      26004.29      1388.93 o                         
 -12  -4   2       2166.99       2052.17       124.91 o                         
 -11  -4   2      14593.55      14204.43       331.31 o                         
 -10  -4   2      17264.03      16916.85       373.71 o                         
  -9  -4   2      84567.52      85478.99      1525.92 o                         
  -8  -4   2      12194.15      12144.42       233.30 o                         
  -7  -4   2      17391.26      17351.06       326.94 o                         
  -6  -4   2      39720.86      41225.14       836.50 o                         
  -5  -4   2     108162.09     106666.42      1978.87 o                         
  -4  -4   2      78533.51      77269.41      1436.76 o                         
  -3  -4   2       4535.68       4454.64        87.72 o                         
  -2  -4   2       6625.97       7653.14       143.05 o                         
  -1  -4   2      17798.15      19380.36       330.43 o                         
   0  -4   2      26846.75      26916.36       434.38 o                         
   1  -4   2      35447.34      35996.93       578.02 o                         
   2  -4   2       3979.01       3852.24        74.48 o                         
   3  -4   2        603.34        632.87        26.62 o                         
   4  -4   2      37695.88      38678.00       704.04 o                         
   5  -4   2      40520.81      39986.75       764.92 o                         
   6  -4   2      14848.40      14332.97       480.18 o                         
   7  -4   2       7242.43       7561.87       225.90 o                         
   8  -4   2       8894.36       8808.34       296.66 o                         
   9  -4   2      50860.05      55601.63      1565.59 o                         
  10  -4   2       6295.81       6712.61       195.91 o                         
 -12  -3   2      27782.66      27219.58       792.79 o                         
 -11  -3   2      40918.77      38942.32       775.93 o                         
 -10  -3   2       4908.11       4890.85       137.21 o                         
  -9  -3   2      76181.97      73644.52      1324.49 o                         
  -8  -3   2       4955.63       5164.92       116.63 o                         
  -7  -3   2      25373.45      25372.56       446.65 o                         
  -6  -3   2       4628.91       4737.36       104.89 o                         
  -5  -3   2      14066.60      14509.36       285.47 o                         
  -4  -3   2       8841.29       9762.04       208.60 o                         
  -3  -3   2      11453.75      11546.14       211.11 o                         
  -2  -3   2       2896.13       3095.97        67.15 o                         
  -1  -3   2      51788.67      52461.99       974.00 o                         
   0  -3   2        573.91        600.17        26.74 o                         
   1  -3   2      11198.19      11078.01       194.45 o                         
   2  -3   2      10366.61      11388.55       177.32 o                         
   3  -3   2      21848.83      23858.41       377.33 o                         
   4  -3   2      48627.04      49628.51       801.72 o                         
   5  -3   2      16390.20      15968.29       294.69 o                         
   6  -3   2      23293.96      24588.61       493.51 o                         
   7  -3   2       6077.67       6141.38       206.52 o                         
   8  -3   2       7527.75       6942.45       257.30 o                         
   9  -3   2       8756.58       8428.67       446.70 o                         
  10  -3   2      10444.33      10858.87       423.89 o                         
  11  -3   2       8038.98       7992.02       234.41 o                         
 -12  -2   2      11949.49      11611.87       344.74 o                         
 -11  -2   2      11973.71      11579.08       268.20 o                         
 -10  -2   2         12.71        135.48        33.28 o                         
  -9  -2   2       1884.51       2177.05        84.83 o                         
  -8  -2   2      50962.21      50756.91      1110.51 o                         
  -7  -2   2     101719.63     105586.38      1769.99 o                         
  -6  -2   2       2283.40       2637.26        69.28 o                         
  -5  -2   2     106022.19     107288.26      1876.04 o                         
  -4  -2   2       1220.14       1400.29        46.29 o                         
  -3  -2   2      14584.55      14787.72       304.71 o                         
  -2  -2   2       1052.82       1138.82        29.91 o                         
  -1  -2   2       9948.18       9744.43       174.88 o                         
   0  -2   2      21767.52      21956.60       388.34 o                         
   1  -2   2         60.88        150.93        16.64 o                         
   2  -2   2      60605.27      60432.31       920.12 o                         
   3  -2   2      34282.34      35270.06       524.68 o                         
   4  -2   2      21345.47      21400.08       328.89 o                         
   5  -2   2      18196.87      19016.62       324.40 o                         
   6  -2   2      41090.20      41579.06       990.79 o                         
   7  -2   2      67131.09      62370.62      1542.72 o                         
   8  -2   2       6003.92       5693.77       271.81 o                         
   9  -2   2      11862.43      12124.87       359.57 o                         
  10  -2   2        588.25        741.40        51.22 o                         
  11  -2   2        122.78        219.65        53.18 o                         
 -11  -1   2     164783.27     151031.84      2822.81 o                         
 -10  -1   2      10013.45      10176.07       211.37 o                         
  -9  -1   2      12100.69      12339.63       244.24 o                         
  -8  -1   2      18957.50      19266.02       381.14 o                         
  -7  -1   2      25914.01      27058.57       765.03 o                         
  -6  -1   2      16552.99      17695.42       391.87 o                         
  -5  -1   2        534.23        794.93        38.38 o                         
  -4  -1   2      12374.19      12713.70       219.09 o                         
  -3  -1   2      67571.70      65362.44      1218.13 o                         
  -2  -1   2        386.54        520.63        16.74 o                         
  -1  -1   2      32453.12      32240.24       535.68 o                         
   0  -1   2       2936.67       2965.28        55.67 o                         
   1  -1   2       3298.34       3188.81        58.67 o                         
   2  -1   2      39716.52      39936.36       608.99 o                         
   3  -1   2       3130.09       2699.44        52.03 o                         
   4  -1   2       2248.43       2479.85        62.12 o                         
   5  -1   2      28374.93      29123.37       477.55 o                         
   6  -1   2       6002.64       5870.89       123.26 o                         
   7  -1   2        648.76        733.27        58.86 o                         
   8  -1   2       5544.15       5592.59       263.36 o                         
   9  -1   2         34.53        157.20        31.82 o                         
  10  -1   2      78374.85      81736.09      1325.27 o                         
  11  -1   2      84010.02      84425.70      1434.80 o                         
  12  -1   2         43.81        112.59        45.58 o                         
 -11   0   2      37229.36      35492.32       706.71 o                         
 -10   0   2       4190.19       4222.98       114.12 o                         
  -9   0   2        511.56        636.77        45.09 o                         
  -8   0   2     110133.34     114845.14      1927.31 o                         
  -7   0   2     143367.58     149054.00      2488.58 o                         
  -6   0   2          7.53         89.00        27.23 o                         
  -5   0   2      24912.94      24643.07       568.70 o                         
  -4   0   2      71414.24      69317.42      1225.18 o                         
  -3   0   2     150764.95     145362.89      2299.04 o                         
  -2   0   2      51881.55      49760.05       759.56 o                         
  -1   0   2       9043.35       8798.18       159.35 o                         
   0   0   2       6467.96       5809.44       100.42 o                         
   1   0   2      26826.33      26074.80       415.06 o                         
   2   0   2         70.20        152.64        14.29 o                         
   3   0   2      14911.23      15164.75       239.00 o                         
   4   0   2       6057.65       6196.81       101.62 o                         
   5   0   2       7322.64       7683.08       140.98 o                         
   6   0   2     126257.83     114644.80      3669.99 o                         
   7   0   2      62492.24      63361.09      1388.73 o                         
   8   0   2      32801.99      32642.93       784.15 o                         
   9   0   2       2192.43       2509.35        75.32 o                         
  10   0   2      23765.82      24682.32       427.82 o                         
  11   0   2      59934.79      60339.32      1094.55 o                         
  12   0   2       4679.51       4674.32       133.22 o                         
 -11   1   2      25401.85      24151.50       497.93 o                         
 -10   1   2      22889.62      22717.76       418.02 o                         
  -9   1   2         32.60        111.73        37.83 o                         
  -8   1   2     140213.08     145689.73      2436.04 o                         
  -7   1   2     238426.19     243208.45      3849.92 o                         
  -6   1   2      23474.80      24084.45       434.15 o                         
  -5   1   2       9475.26       9228.32       262.75 o                         
  -4   1   2      33545.22      34105.19       788.36 o                         
  -3   1   2        926.37       1268.10        49.19 o                         
  -2   1   2      46046.98      45527.78       731.57 o                         
  -1   1   2      29224.23      28134.66       400.58 o                         
   0   1   2      22062.91      22619.89       309.03 o                         
   1   1   2     108086.69     101598.56      1604.71 o                         
   2   1   2      12533.78      12743.66       240.07 o                         
   3   1   2       1736.80       1894.70        48.94 o                         
   4   1   2      12848.78      12847.75       204.37 o                         
   5   1   2       2449.46       2452.02        53.23 o                         
   6   1   2      36069.87      34311.62       823.33 o                         
   7   1   2      56632.36      50886.25      1029.64 o                         
   8   1   2        918.91       1017.45        48.58 o                         
   9   1   2       8545.62       9292.64       193.58 o                         
  10   1   2      56255.65      59099.77      1014.02 o                         
  11   1   2      23487.99      23639.19       431.68 o                         
  12   1   2        338.05        400.91        46.82 o                         
  13   1   2       6894.03       6649.66       167.42 o                         
 -10   2   2        412.53        527.66        47.85 o                         
  -9   2   2         11.89         66.05        32.02 o                         
  -8   2   2        258.65        373.67        42.96 o                         
  -7   2   2       6707.26       6963.83       180.16 o                         
  -6   2   2       2031.63       2153.10        90.68 o                         
  -5   2   2        447.80        576.42        50.85 o                         
  -4   2   2     166823.97     168461.25      2978.24 o                         
  -3   2   2     213139.91     207292.00      5618.06 o                         
  -2   2   2        165.77        409.10        33.93 o                         
  -1   2   2      72858.82      72643.12      1214.14 o                         
   0   2   2      47352.29      45494.10       834.53 o                         
   1   2   2      67498.88      66889.54      1059.18 o                         
   2   2   2      63668.68      60954.52       922.57 o                         
   3   2   2       4597.69       4905.63        84.36 o                         
   4   2   2       7373.54       7432.98       179.02 o                         
   5   2   2       5025.52       4765.33       153.21 o                         
   6   2   2         51.04        108.05        21.63 o                         
   7   2   2          5.54        159.40        27.45 o                         
   8   2   2      28404.09      29688.10       518.20 o                         
   9   2   2         16.92        137.02        47.39 o                         
  10   2   2     106410.70     112217.15      2096.15 o                         
  11   2   2     100143.56     100493.95      1788.34 o                         
  12   2   2       8798.29       8679.74       201.30 o                         
  13   2   2         69.81        201.05        45.68 o                         
 -10   3   2      58369.43      58087.89      1005.59 o                         
  -9   3   2      19998.17      20815.02       392.74 o                         
  -8   3   2      24726.81      25885.27       475.35 o                         
  -7   3   2      56045.79      57175.41      1082.60 o                         
  -6   3   2      12000.40      12381.07       454.49 o                         
  -5   3   2        151.49        210.15        29.99 o                         
  -4   3   2      23378.79      24748.16       472.51 o                         
  -3   3   2      76960.52      80990.15      1613.99 o                         
  -2   3   2       1846.80       1836.29        52.93 o                         
  -1   3   2      12226.99      11590.46       238.38 o                         
   0   3   2      14218.15      14676.27       223.65 o                         
   1   3   2      24830.66      25762.60       413.20 o                         
   2   3   2      46471.81      46256.10       768.99 o                         
   3   3   2      15818.35      15019.23       244.70 o                         
   4   3   2       1616.30       1886.30        52.79 o                         
   5   3   2      11329.46      11103.40       237.71 o                         
   6   3   2       7676.70       8016.46       156.02 o                         
   7   3   2       1660.49       1819.05        65.46 o                         
   8   3   2         28.47        177.85        35.87 o                         
   9   3   2       3943.69       4147.62       109.57 o                         
  10   3   2       7005.39       6940.89       150.65 o                         
  11   3   2       8309.73       8793.06       216.40 o                         
  12   3   2      12649.33      12914.18       294.29 o                         
  13   3   2        232.61        355.71        52.70 o                         
  -9   4   2      21918.54      22706.50       428.90 o                         
  -8   4   2       7509.64       7849.98       183.84 o                         
  -7   4   2       2285.15       2434.71       106.76 o                         
  -6   4   2      43025.52      43320.93      1427.14 o                         
  -5   4   2      27683.36      27878.31       707.41 o                         
  -4   4   2      16455.74      16963.59       333.62 o                         
  -3   4   2      24730.62      24907.48       458.63 o                         
  -2   4   2       1599.62       1636.36        44.07 o                         
  -1   4   2        305.14        300.29        18.39 o                         
   0   4   2      21404.02      21754.10       327.35 o                         
   1   4   2      60142.43      61001.66      1017.01 o                         
   2   4   2       2131.39       2042.79        48.26 o                         
   3   4   2      52103.73      51515.76       855.90 o                         
   4   4   2      25747.75      26604.26       449.97 o                         
   5   4   2      57161.66      62760.57      1104.25 o                         
   6   4   2      37121.23      39241.74       797.42 o                         
   7   4   2       3663.84       3697.94        90.42 o                         
   8   4   2      61841.55      64322.98      1207.97 o                         
   9   4   2      10830.91      11149.88       229.91 o                         
  10   4   2        199.36        330.26        30.09 o                         
  11   4   2       3061.83       3052.35       126.75 o                         
  12   4   2      26661.45      26588.04       549.82 o                         
  13   4   2      17464.71      17187.63       378.87 o                         
  -9   5   2      16658.48      16826.48       356.22 o                         
  -8   5   2       3573.42       3664.64       119.45 o                         
  -7   5   2       8610.71       8179.75       247.29 o                         
  -6   5   2     121251.46     107186.11      3865.87 o                         
  -5   5   2     124847.56     119293.61      2887.43 o                         
  -4   5   2       1863.80       1958.63        69.40 o                         
  -3   5   2      45391.84      47072.14       912.78 o                         
  -2   5   2       4580.06       4768.07       101.33 o                         
  -1   5   2        437.92        462.14        19.78 o                         
   0   5   2        528.99        698.43        26.08 o                         
   1   5   2        972.59       1273.28        34.46 o                         
   2   5   2       3339.48       3348.61        70.12 o                         
   3   5   2      25140.21      25943.16       438.16 o                         
   4   5   2      21290.21      21286.21       362.56 o                         
   5   5   2       3705.04       4180.25        93.16 o                         
   6   5   2      38899.14      40374.67       762.34 o                         
   7   5   2      15408.18      15804.44       411.06 o                         
   8   5   2      27798.46      28770.52       549.46 o                         
   9   5   2      23313.02      23890.46       470.01 o                         
  10   5   2         13.00        114.79        41.34 o                         
  11   5   2       9945.81      10374.92       243.34 o                         
  12   5   2      20514.49      20953.57       450.20 o                         
  13   5   2       3688.06       3895.91       142.73 o                         
  -8   6   2       5719.14       5273.09       162.66 o                         
  -7   6   2       2127.60       2001.68        94.97 o                         
  -6   6   2         50.70         97.78        38.48 o                         
  -5   6   2       4469.55       4585.57       146.49 o                         
  -4   6   2       5811.69       5905.05       138.31 o                         
  -3   6   2      22392.41      22641.50       512.11 o                         
  -2   6   2     148933.95     146133.61      2430.96 o                         
  -1   6   2     117868.64     116619.12      2051.88 o                         
   0   6   2       8718.57       8987.20       188.34 o                         
   1   6   2      22997.43      22731.21       392.97 o                         
   2   6   2       5923.26       6237.18       125.55 o                         
   3   6   2       5274.51       5222.35        94.19 o                         
   4   6   2       6677.45       6759.00       124.58 o                         
   5   6   2       1517.63       1646.22        44.50 o                         
   6   6   2      15851.84      16014.67       296.21 o                         
   7   6   2      62278.16      61628.10      1156.86 o                         
   8   6   2      12409.57      13131.91       372.76 o                         
   9   6   2         50.14        143.68        28.63 o                         
  10   6   2       2964.35       3046.91       114.88 o                         
  11   6   2       8661.86       8923.23       200.41 o                         
  12   6   2     125846.19     123167.12      2485.57 o                         
  13   6   2      74088.52      71664.45      1479.83 o                         
  -7   7   2      11902.65      11974.91       553.68 o                         
  -6   7   2     143107.56     144429.12      3503.44 o                         
  -5   7   2      76108.21      75618.69      1459.99 o                         
  -4   7   2        157.60        157.46        38.53 o                         
  -3   7   2      14802.28      14728.55       370.45 o                         
  -2   7   2      91564.46      90276.75      1696.73 o                         
  -1   7   2     117056.12     117962.74      2361.49 o                         
   0   7   2        590.79        627.33        31.82 o                         
   1   7   2       2540.59       2778.69        69.51 o                         
   2   7   2       8686.72       8955.61       183.36 o                         
   3   7   2      15699.98      15430.70       283.80 o                         
   4   7   2       1659.94       1714.02        43.03 o                         
   5   7   2       9163.14       9349.01       179.04 o                         
   6   7   2       1782.67       1955.57        53.39 o                         
   7   7   2      17112.14      17002.96       316.94 o                         
   8   7   2      50092.83      50485.59      1107.15 o                         
   9   7   2      13114.96      13587.81       330.27 o                         
  10   7   2      21497.84      22198.69       477.46 o                         
  11   7   2      10004.48      10167.28       247.42 o                         
  12   7   2      14679.27      14510.06       303.75 o                         
  13   7   2      15945.97      15526.39       377.96 o                         
  -6   8   2      76900.29      72680.18      2793.85 o                         
  -5   8   2      41926.86      40963.06      1446.38 o                         
  -4   8   2        466.60        578.93        58.43 o                         
  -3   8   2        218.95        256.18        41.40 o                         
  -2   8   2      39022.10      39207.89       825.21 o                         
  -1   8   2       8364.74       8166.25       185.65 o                         
   0   8   2       5493.14       5771.12       135.88 o                         
   1   8   2      23136.78      24103.06       467.87 o                         
   2   8   2      89816.82      90827.36      1596.04 o                         
   3   8   2      94571.34      93044.50      1729.35 o                         
   4   8   2        137.79        209.18        20.00 o                         
   5   8   2      26832.83      26827.08       485.08 o                         
   6   8   2        871.81        987.23        37.97 o                         
   7   8   2        137.77        196.91        23.69 o                         
   8   8   2      14190.79      13965.22       285.22 o                         
   9   8   2       3725.94       3818.92       157.95 o                         
  10   8   2        140.52        288.94        52.22 o                         
  11   8   2      23099.43      23028.69       501.94 o                         
  12   8   2      40049.74      39698.16       835.37 o                         
  13   8   2      16964.61      17015.23       378.41 o                         
  -5   9   2       4089.13       4162.91       201.01 o                         
  -4   9   2      28213.30      28042.04       835.70 o                         
  -3   9   2        613.33        581.51        72.87 o                         
  -2   9   2      84405.66      84068.41      1599.16 o                         
  -1   9   2      66688.33      68730.51      1311.12 o                         
   0   9   2       2260.82       2349.03        75.08 o                         
   1   9   2      16296.12      17178.03       343.63 o                         
   2   9   2      21130.28      21282.99       392.32 o                         
   3   9   2      25154.44      25272.04       485.29 o                         
   4   9   2       9906.53       9861.58       201.77 o                         
   5   9   2       2985.14       3124.63        76.78 o                         
   6   9   2       2929.54       2944.58        77.71 o                         
   7   9   2      12559.77      12607.51       256.75 o                         
   8   9   2      16269.98      15954.39       343.54 o                         
   9   9   2        308.84        473.05        43.69 o                         
  10   9   2      10383.97      10968.96       280.52 o                         
  11   9   2         91.61        187.65        41.08 o                         
  12   9   2      30064.32      28833.47       621.02 o                         
  13   9   2       6182.69       6319.76       193.04 o                         
  -4  10   2       1403.36       1434.92       114.63 o                         
  -3  10   2        606.79        615.74        71.52 o                         
  -2  10   2       3944.26       4159.04       141.59 o                         
  -1  10   2        981.09       1103.62        67.81 o                         
   0  10   2      22666.65      22935.24       466.27 o                         
   1  10   2      13950.57      14156.79       316.49 o                         
   2  10   2      22618.26      22851.92       423.21 o                         
   3  10   2       2837.30       3013.87        82.97 o                         
   4  10   2      15333.39      15274.61       327.95 o                         
   5  10   2      10896.73      10773.00       236.42 o                         
   6  10   2       6390.17       6619.46       156.69 o                         
   7  10   2       6255.61       6309.05       143.27 o                         
   8  10   2       4977.52       5088.83       125.12 o                         
   9  10   2      21518.54      20979.60       447.36 o                         
  10  10   2       1033.20       1138.86        70.81 o                         
  11  10   2        143.39        204.39        44.90 o                         
  12  10   2       4118.57       4193.99       140.57 o                         
  -3  11   2      18823.00      18431.57       565.57 o                         
  -2  11   2       8635.81       8616.01       245.07 o                         
  -1  11   2      20223.47      20594.13       473.92 o                         
   0  11   2      24570.46      25645.25       607.53 o                         
   1  11   2       7484.51       7567.29       176.21 o                         
   2  11   2      16627.16      16933.74       345.98 o                         
   3  11   2       9044.08       8943.46       208.95 o                         
   4  11   2      17398.67      17721.94       379.67 o                         
   5  11   2      22106.65      21858.90       458.45 o                         
   6  11   2        169.40        231.94        26.73 o                         
   7  11   2        170.33        181.61        29.41 o                         
   8  11   2        415.29        570.23        39.29 o                         
   9  11   2      14070.46      13153.32       296.17 o                         
  10  11   2      15676.97      15255.24       375.32 o                         
  11  11   2       3351.31       3284.06       130.54 o                         
  12  11   2       6254.96       6045.35       176.58 o                         
  -2  12   2         62.74        133.88        56.69 o                         
  -1  12   2        891.29        959.88        81.49 o                         
   0  12   2      13259.56      13169.70       316.93 o                         
   1  12   2        989.96       1026.35        60.98 o                         
   2  12   2       1472.75       1471.09        64.76 o                         
   3  12   2       9711.18       9824.60       230.70 o                         
   4  12   2      36357.77      36792.91       759.28 o                         
   5  12   2      14987.80      15457.39       335.30 o                         
   6  12   2       1229.45       1268.56        58.91 o                         
   7  12   2       1159.83       1270.97        60.46 o                         
   8  12   2      25356.00      24654.66       519.71 o                         
   9  12   2       7667.79       7724.71       204.50 o                         
  10  12   2       6569.44       6103.23       176.32 o                         
  11  12   2        981.24        967.19        81.53 o                         
   0  13   2     127355.09     130955.82      2867.01 o                         
   1  13   2      42492.99      42763.11       901.05 o                         
   2  13   2       9072.98       8960.25       243.76 o                         
   3  13   2      14437.91      14682.61       332.22 o                         
   4  13   2       3696.01       3780.12       124.16 o                         
   5  13   2       7604.93       7578.65       185.41 o                         
   6  13   2        252.65        376.68        39.99 o                         
   7  13   2        110.66        117.62        38.90 o                         
   8  13   2      20178.03      20101.39       435.40 o                         
   9  13   2      28268.26      26974.20       614.06 o                         
  10  13   2        113.92        169.26        47.16 o                         
   3  14   2       2416.72       2545.31       111.23 o                         
   4  14   2      40723.77      40254.62       906.33 o                         
   5  14   2       7451.60       7487.38       191.27 o                         
   6  14   2      11554.79      11479.36       267.82 o                         
   7  14   2      12496.63      12228.85       282.58 o                         
   8  14   2       6858.97       6774.93       176.40 o                         
  -7 -12   3        939.55       1073.30        67.13 o                         
  -6 -12   3        387.44        433.16        47.67 o                         
  -5 -12   3         14.74         77.82        60.18 o                         
  -4 -12   3       7638.06       7738.46       248.83 o                         
  -3 -12   3       6765.93       6665.12       203.53 o                         
  -2 -12   3        154.95        226.87        47.61 o                         
  -1 -12   3       6345.96       6827.61       182.71 o                         
   0 -12   3      12879.96      12819.30       303.47 o                         
  -8 -11   3        592.62        704.08        58.21 o                         
  -7 -11   3      49983.67      49073.47      1008.74 o                         
  -6 -11   3      37201.94      36554.93       757.49 o                         
  -5 -11   3      17611.83      17494.10       453.12 o                         
  -4 -11   3      26061.77      26903.54       805.03 o                         
  -3 -11   3        503.65        508.47        47.56 o                         
  -2 -11   3        403.84        453.47        40.97 o                         
  -1 -11   3        594.12        669.36        64.05 o                         
   0 -11   3      14761.42      15143.65       343.68 o                         
   1 -11   3       2117.44       2182.21        90.36 o                         
   2 -11   3       4434.99       4320.37       139.24 o                         
   3 -11   3       1653.12       1765.22       102.35 o                         
  -9 -10   3       3742.46       3833.33       156.31 o                         
  -8 -10   3       5332.82       5505.90       153.79 o                         
  -7 -10   3      59555.51      58364.91      1187.48 o                         
  -6 -10   3      55476.74      55612.59      1220.46 o                         
  -5 -10   3        764.19        908.37        62.76 o                         
  -4 -10   3       4344.56       4470.89       145.23 o                         
  -3 -10   3      16563.27      16399.33       332.03 o                         
  -2 -10   3      13234.97      13133.31       294.30 o                         
  -1 -10   3       3570.64       3979.91       113.80 o                         
   0 -10   3       6317.51       6556.71       166.54 o                         
   1 -10   3       1248.15       1248.22        58.06 o                         
   2 -10   3       4288.28       4459.77       137.09 o                         
   3 -10   3       7879.62       7864.10       209.93 o                         
   4 -10   3         28.85         74.98        50.16 o                         
 -10  -9   3      56932.99      56566.46      1260.98 o                         
  -9  -9   3        854.05        920.23        60.67 o                         
  -8  -9   3       5882.59       6040.33       160.81 o                         
  -7  -9   3      32390.39      31864.00       664.16 o                         
  -6  -9   3       6874.04       7069.80       173.35 o                         
  -5  -9   3       6067.31       6082.98       167.01 o                         
  -4  -9   3      31130.19      31134.72       688.67 o                         
  -3  -9   3     107104.24     106349.87      2117.45 o                         
  -2  -9   3     111056.45     112003.93      2090.36 o                         
  -1  -9   3        429.47        524.84        33.90 o                         
   0  -9   3      15940.15      16504.73       334.74 o                         
   1  -9   3        205.56        239.71        34.84 o                         
   2  -9   3         69.54        130.11        38.07 o                         
   3  -9   3      12835.86      13064.81       307.93 o                         
   4  -9   3        671.87        641.21        55.96 o                         
   5  -9   3       1072.07       1061.05        73.98 o                         
   6  -9   3       8417.85       8212.58       270.39 o                         
 -11  -8   3        649.50        718.66        86.80 o                         
 -10  -8   3       2093.86       2184.39       112.08 o                         
  -9  -8   3      13872.40      13784.97       346.82 o                         
  -8  -8   3       7304.34       7498.01       186.38 o                         
  -7  -8   3     164951.28     163724.48      3255.52 o                         
  -6  -8   3     157915.70     153827.64      3057.75 o                         
  -5  -8   3       4889.94       5095.53       127.77 o                         
  -4  -8   3      14422.27      14239.95       327.32 o                         
  -3  -8   3      16105.06      15979.28       336.65 o                         
  -2  -8   3      56273.16      56642.43      1067.97 o                         
  -1  -8   3      26511.42      26414.95       511.01 o                         
   0  -8   3        986.88       1116.02        47.35 o                         
   1  -8   3      24839.47      25243.60       530.74 o                         
   2  -8   3      13751.79      14314.22       319.96 o                         
   3  -8   3      10995.39      11039.05       262.56 o                         
   4  -8   3       8983.44       8719.69       222.52 o                         
   5  -8   3        104.63        116.33        35.13 o                         
   6  -8   3       9351.08       8705.04       286.92 o                         
   7  -8   3      32203.85      30620.10       908.76 o                         
 -11  -7   3      24763.20      24410.24       592.93 o                         
 -10  -7   3      21531.75      21294.33       515.17 o                         
  -9  -7   3       3566.00       3631.66       135.97 o                         
  -8  -7   3         40.89         95.38        32.52 o                         
  -7  -7   3      27716.01      28759.70       597.81 o                         
  -6  -7   3      31250.55      30466.15       588.40 o                         
  -5  -7   3       2911.49       2897.31        99.28 o                         
  -4  -7   3       1687.73       1845.85        85.86 o                         
  -3  -7   3     148270.36     147535.47      2924.18 o                         
  -2  -7   3      48699.49      49828.13       939.01 o                         
  -1  -7   3       9777.66      10087.31       207.21 o                         
   0  -7   3      35294.44      35331.62       673.49 o                         
   1  -7   3      56171.88      56862.46      1071.17 o                         
   2  -7   3      65853.81      67381.22      1268.25 o                         
   3  -7   3      11292.96      11676.07       268.78 o                         
   4  -7   3       2403.35       2328.19        79.19 o                         
   5  -7   3         18.94        128.96        53.49 o                         
   6  -7   3        786.36        745.31        64.99 o                         
   7  -7   3      21330.59      20387.97       506.34 o                         
   8  -7   3       1696.45       1613.22       102.58 o                         
 -11  -6   3      19596.52      18509.71       438.51 o                         
 -10  -6   3        298.23        521.70        78.16 o                         
  -9  -6   3      47834.80      48837.99      1090.69 o                         
  -8  -6   3       4894.81       5271.49       142.44 o                         
  -7  -6   3      26517.30      27015.95       523.98 o                         
  -6  -6   3      40096.90      39978.87       757.45 o                         
  -5  -6   3      43730.71      43163.09       817.96 o                         
  -4  -6   3       1414.74       1508.51        54.97 o                         
  -3  -6   3     138093.78     134265.59      2660.28 o                         
  -2  -6   3     135208.00     132711.12      2454.75 o                         
  -1  -6   3       4332.23       4524.89       101.83 o                         
   0  -6   3       2193.38       2225.95        57.46 o                         
   1  -6   3       1771.07       1914.11        54.85 o                         
   2  -6   3       5410.22       5894.24       131.63 o                         
   3  -6   3      50470.98      50714.16       906.16 o                         
   4  -6   3      14949.89      14872.87       318.70 o                         
   5  -6   3        517.16        653.10        52.56 o                         
   6  -6   3       5619.39       5358.26       254.60 o                         
   7  -6   3        557.23        514.02        61.42 o                         
   8  -6   3       1645.26       1636.56        96.06 o                         
   9  -6   3       1491.06       1621.11       103.52 o                         
 -11  -5   3      19203.35      18277.95       433.94 o                         
 -10  -5   3        878.18       1016.14        77.61 o                         
  -9  -5   3      99804.73     100184.19      2023.77 o                         
  -8  -5   3      29849.73      30854.49       646.23 o                         
  -7  -5   3      12161.91      12109.92       235.19 o                         
  -6  -5   3        158.24        352.65        53.13 o                         
  -5  -5   3      16590.04      17036.36       333.50 o                         
  -4  -5   3       1128.28       1216.99        46.94 o                         
  -3  -5   3       1090.56       1233.41        38.85 o                         
  -2  -5   3       3357.78       3378.33        72.87 o                         
  -1  -5   3      27572.01      27455.38       492.31 o                         
   0  -5   3       5846.30       6036.97       122.04 o                         
   1  -5   3      63161.25      62767.41      1175.05 o                         
   2  -5   3      53005.57      52753.55       993.24 o                         
   3  -5   3      13862.36      13948.29       269.48 o                         
   4  -5   3      16143.00      16252.14       338.12 o                         
   5  -5   3        110.95        163.67        34.57 o                         
   6  -5   3      11482.80      11062.18       293.50 o                         
   7  -5   3      11324.35      11188.29       301.61 o                         
   8  -5   3       5202.13       5414.90       179.94 o                         
   9  -5   3       5087.45       5057.20       178.89 o                         
  10  -5   3       2538.46       2547.07       133.22 o                         
 -11  -4   3       3357.53       3351.60       136.81 o                         
 -10  -4   3      10953.66      10778.89       263.66 o                         
  -9  -4   3       7091.00       6990.54       187.67 o                         
  -8  -4   3       6005.09       6240.64       150.59 o                         
  -7  -4   3       2644.04       2692.49        68.81 o                         
  -6  -4   3      97176.38      97510.66      1706.89 o                         
  -5  -4   3     398952.06     380982.59      7047.94 o                         
  -4  -4   3      92712.35      92132.56      1705.53 o                         
  -3  -4   3      51482.66      51114.46      1024.81 o                         
  -2  -4   3      23798.70      23496.13       418.99 o                         
  -1  -4   3        848.79        850.25        66.24 o                         
   0  -4   3      21264.59      21526.99       351.72 o                         
   1  -4   3       2287.53       2157.85        51.83 o                         
   2  -4   3       3539.61       3704.66        81.38 o                         
   3  -4   3      15724.85      15820.26       300.00 o                         
   4  -4   3      20627.49      21077.86       422.53 o                         
   5  -4   3        622.95        683.60        44.94 o                         
   6  -4   3         49.40        119.34        44.96 o                         
   7  -4   3      17447.44      18162.92       446.11 o                         
   8  -4   3       1087.30       1247.76       118.13 o                         
   9  -4   3      22888.45      21343.61       711.77 o                         
  10  -4   3       2523.05       2514.97       151.08 o                         
 -11  -3   3       9461.53       9129.97       234.40 o                         
 -10  -3   3      23463.08      22833.61       482.20 o                         
  -9  -3   3     154751.38     152866.11      2870.06 o                         
  -8  -3   3      59365.67      61446.81      1110.10 o                         
  -7  -3   3      16649.02      17490.58       340.75 o                         
  -6  -3   3       5993.30       6378.87       142.56 o                         
  -5  -3   3     142071.47     143535.48      2503.10 o                         
  -4  -3   3      62007.66      61179.11      1017.17 o                         
  -3  -3   3        201.92        283.49        16.43 o                         
  -2  -3   3      16654.20      16271.00       292.64 o                         
  -1  -3   3     143208.45     138594.98      2571.73 o                         
   0  -3   3      23991.06      23140.27       411.45 o                         
   1  -3   3      50815.51      50368.42       844.45 o                         
   2  -3   3      56451.14      56793.25       954.31 o                         
   3  -3   3      23955.00      24682.46       407.76 o                         
   4  -3   3      49172.82      49005.28       831.94 o                         
   5  -3   3        288.56        501.66        79.43 o                         
   6  -3   3       1412.00       1646.00        76.86 o                         
   7  -3   3      13681.80      14120.18       402.61 o                         
   8  -3   3       5015.72       5174.22       249.89 o                         
   9  -3   3       1252.84       1240.00        81.55 o                         
  10  -3   3       2000.94       2154.27       134.61 o                         
  11  -3   3       3713.04       3962.03       167.94 o                         
 -11  -2   3       9409.69       9360.00       232.30 o                         
 -10  -2   3       4416.99       4510.61       136.08 o                         
  -9  -2   3      53670.38      54959.95      1064.51 o                         
  -8  -2   3       9327.37       9907.31       205.53 o                         
  -7  -2   3       4986.98       5468.80       126.15 o                         
  -6  -2   3      39293.99      41432.52       818.38 o                         
  -5  -2   3     110852.73     114208.60      2001.58 o                         
  -4  -2   3      31933.95      31276.90       544.73 o                         
  -3  -2   3        162.36        223.41        21.72 o                         
  -2  -2   3      68657.71      66321.31      1422.13 o                         
   0  -2   3     170318.28     152004.06      3252.14 o                         
   1  -2   3      14294.59      14110.33       244.94 o                         
   2  -2   3       2349.82       2479.40        52.12 o                         
   3  -2   3       1949.64       2428.94        53.32 o                         
   4  -2   3       7602.98       7986.22       149.15 o                         
   5  -2   3      37166.04      37566.34       587.23 o                         
   6  -2   3       3274.81       3292.18        79.79 o                         
   7  -2   3       9019.83       9472.58       265.81 o                         
   8  -2   3      20437.64      20908.52       439.52 o                         
   9  -2   3       2446.20       2549.13        96.47 o                         
  10  -2   3       2392.38       2500.78        96.02 o                         
  11  -2   3       9371.55       9354.61       256.93 o                         
  12  -2   3        504.43        606.07        73.54 o                         
 -11  -1   3       2885.96       2931.92       124.96 o                         
 -10  -1   3        897.09        837.71        65.75 o                         
  -9  -1   3          1.12        131.48        40.74 o                         
  -8  -1   3      13615.15      14080.18       325.71 o                         
  -7  -1   3      30534.59      31479.48       558.77 o                         
  -6  -1   3      36964.96      38006.79       694.14 o                         
  -5  -1   3     213930.97     208474.11      3823.28 o                         
  -4  -1   3      72508.52      72738.74      1284.59 o                         
  -3  -1   3        141.20        215.55        23.21 o                         
  -2  -1   3        151.37        311.03        23.08 o                         
  -1  -1   3      10469.13      11205.34       175.33 o                         
   0  -1   3      26241.50      25955.61       434.88 o                         
   1  -1   3       9195.29       8703.17       182.27 o                         
   2  -1   3      60200.26      58458.38      1097.70 o                         
   3  -1   3     238014.44     219009.47      4392.28 o                         
   4  -1   3      27658.67      27257.52       449.48 o                         
   5  -1   3      44893.63      46047.43       711.67 o                         
   6  -1   3      33158.70      33815.51       620.10 o                         
   7  -1   3       5292.26       5649.43       127.56 o                         
   8  -1   3      22974.41      22613.10       720.20 o                         
   9  -1   3      19260.24      18589.04      1005.87 o                         
  10  -1   3         63.18         87.86        29.95 o                         
  11  -1   3        665.21        767.76        62.88 o                         
  12  -1   3       8596.27       8460.83       224.62 o                         
 -11   0   3      10000.30       9450.51       267.73 o                         
 -10   0   3        240.83        267.05        47.13 o                         
  -9   0   3       1872.96       1852.03        73.50 o                         
  -8   0   3        394.48        401.70        41.35 o                         
  -7   0   3       1419.76       1463.73        64.74 o                         
  -6   0   3         17.41        160.22        31.39 o                         
  -5   0   3      21640.12      21505.92       402.57 o                         
  -4   0   3      13550.83      14073.42       242.06 o                         
  -3   0   3      75439.72      73815.09      1175.99 o                         
  -2   0   3      13203.65      12830.84       249.29 o                         
   0   0   3      76510.73      75063.85      1244.74 o                         
   1   0   3       3646.02       3776.06        93.36 o                         
   2   0   3      44601.08      43356.04       670.45 o                         
   3   0   3     147960.16     139385.08      2518.01 o                         
   4   0   3      51742.61      49435.94       831.42 o                         
   5   0   3       4618.50       5015.22        95.70 o                         
   6   0   3       5402.18       5517.58       117.46 o                         
   7   0   3       5421.72       5360.40       117.73 o                         
   8   0   3       3834.84       3411.43       179.73 o                         
   9   0   3      37830.98      38009.17       743.74 o                         
  10   0   3        456.73        489.21        44.35 o                         
  11   0   3       2957.40       3149.67       102.11 o                         
  12   0   3       7500.30       7475.21       196.02 o                         
 -10   1   3       8423.04       8209.83       223.03 o                         
  -9   1   3       3257.98       3429.88       107.13 o                         
  -8   1   3      56105.59      56464.65      1026.09 o                         
  -7   1   3      99926.45      99871.89      1771.91 o                         
  -6   1   3      10832.39      10657.35       293.04 o                         
  -5   1   3       2798.40       3022.89       103.27 o                         
  -4   1   3      34288.30      34655.86       679.04 o                         
  -3   1   3      75920.87      76195.30      1274.65 o                         
  -2   1   3        100.04        219.92        20.41 o                         
  -1   1   3     102293.05      97826.55      1482.82 o                         
   0   1   3       5234.82       5558.00        99.14 o                         
   1   1   3     106501.93      98563.94      2312.64 o                         
   2   1   3        398.38        616.32        24.97 o                         
   3   1   3      47670.24      47716.73       834.84 o                         
   4   1   3       1240.68       1308.20        29.65 o                         
   5   1   3       9426.91       9480.32       166.45 o                         
   6   1   3      11352.00      11417.89       195.04 o                         
   7   1   3      24789.80      22988.33       459.29 o                         
   8   1   3      18081.26      14103.67       882.89 o                         
   9   1   3      10988.16      10960.47       268.26 o                         
  10   1   3      10105.86      10233.58       212.90 o                         
  11   1   3        336.43        362.05        46.59 o                         
  12   1   3        928.34       1060.71        64.71 o                         
  13   1   3       3782.08       3722.98       130.17 o                         
 -10   2   3      10167.42       9839.09       238.56 o                         
  -9   2   3      21727.90      22113.73       436.10 o                         
  -8   2   3       6756.76       6916.92       181.50 o                         
  -7   2   3      53481.24      53911.06      1110.83 o                         
  -6   2   3       3839.25       3887.48       126.90 o                         
  -5   2   3        161.64        305.06        43.02 o                         
  -4   2   3      68100.01      71399.45      1206.35 o                         
  -3   2   3      77902.21      78823.04      1262.45 o                         
  -2   2   3       8312.20       8365.00       148.09 o                         
  -1   2   3      10707.40       9969.27       177.76 o                         
   0   2   3     154210.66     145373.02      2562.00 o                         
   1   2   3     214986.00     194453.12      4201.38 o                         
   2   2   3      13556.50      13890.84       251.38 o                         
   3   2   3     158087.22     150570.92      2500.47 o                         
   4   2   3       8235.62       7818.58       226.73 o                         
   5   2   3      27321.90      27587.43       564.60 o                         
   6   2   3       1627.53       1741.46        50.48 o                         
   7   2   3       1164.75       1276.39        66.00 o                         
   8   2   3      14272.99      13506.63       432.72 o                         
   9   2   3        588.61        580.07        35.94 o                         
  10   2   3      19999.76      20167.90       426.91 o                         
  11   2   3       4158.20       4853.88       235.54 o                         
  12   2   3       5215.30       5316.89       146.84 o                         
  13   2   3       5087.60       4950.29       140.96 o                         
  -9   3   3      11248.14      11257.06       236.86 o                         
  -8   3   3      16809.59      16935.42       328.60 o                         
  -7   3   3      12009.77      12025.99       310.47 o                         
  -6   3   3      35996.01      35451.63      1610.78 o                         
  -5   3   3       7129.93       7667.07       194.24 o                         
  -4   3   3     164028.30     168575.83      2955.73 o                         
  -3   3   3     485594.19     448868.16      8140.17 o                         
  -2   3   3      45844.96      46341.16       829.24 o                         
  -1   3   3      16730.65      16640.59       310.76 o                         
   0   3   3       5864.69       6662.27       159.77 o                         
   1   3   3       8261.55       7702.99       130.18 o                         
   2   3   3      11281.49      10776.67       196.65 o                         
   3   3   3       3399.04       3580.93        64.69 o                         
   4   3   3      36120.99      35590.90       521.03 o                         
   5   3   3      92072.74      90799.70      1590.97 o                         
   6   3   3      12247.58      11599.34       504.32 o                         
   7   3   3      15989.56      15773.50       361.11 o                         
   8   3   3       4432.26       4362.78       107.43 o                         
   9   3   3       5905.20       6063.30       138.02 o                         
  10   3   3       1754.02       1892.17        81.83 o                         
  11   3   3       3918.12       4030.35       135.69 o                         
  12   3   3         53.55        104.02        48.13 o                         
  13   3   3      15290.75      15011.71       316.37 o                         
  -9   4   3       1053.78       1033.05        67.16 o                         
  -8   4   3      35826.46      36063.83       648.16 o                         
  -7   4   3      43063.36      42918.36      1230.18 o                         
  -6   4   3      11950.15      12212.98       408.18 o                         
  -5   4   3      10417.42      10980.19       280.50 o                         
  -4   4   3       3142.41       3278.96       101.49 o                         
  -3   4   3      49790.19      53187.62       957.08 o                         
  -2   4   3       1040.67       1300.84        41.87 o                         
  -1   4   3         76.02        209.42        20.05 o                         
   0   4   3     127436.66     123927.95      2177.58 o                         
   1   4   3     195736.92     182304.36      3027.23 o                         
   2   4   3      24302.04      24344.36       464.61 o                         
   3   4   3      47676.53      46371.71       863.04 o                         
   4   4   3      67410.69      66946.09      1112.99 o                         
   5   4   3      86716.96      85965.16      1510.93 o                         
   6   4   3      45122.11      47298.06      1124.59 o                         
   7   4   3        806.14        820.73        50.34 o                         
   8   4   3         89.57        136.27        25.57 o                         
   9   4   3      53117.70      56407.41      1013.78 o                         
  10   4   3       1816.40       1936.97        73.46 o                         
  11   4   3       3568.37       3780.28       119.02 o                         
  12   4   3       1876.00       1794.28        89.95 o                         
  13   4   3        985.59       1074.50        75.72 o                         
  14   4   3      34559.13      33698.97       645.92 o                         
  -8   5   3      10372.11      10252.33       227.87 o                         
  -7   5   3      14574.10      14164.89       524.05 o                         
  -6   5   3       8193.79       8287.25       297.71 o                         
  -5   5   3       2352.05       2557.86        90.26 o                         
  -4   5   3      34904.75      37155.68       735.68 o                         
  -3   5   3      81302.13      80780.66      1638.98 o                         
  -2   5   3      40220.31      40280.41       770.06 o                         
  -1   5   3       1305.66       1423.27        78.02 o                         
   0   5   3      69438.43      68381.39      1094.28 o                         
   1   5   3     182041.05     173499.36      2880.31 o                         
   2   5   3      21273.92      20699.61       356.84 o                         
   3   5   3       1248.62       1269.72        34.49 o                         
   4   5   3      13197.31      13078.40       217.83 o                         
   5   5   3      13565.84      12998.86       240.96 o                         
   6   5   3      21128.09      21856.18       449.81 o                         
   7   5   3      39647.18      39137.50       855.56 o                         
   8   5   3      33416.00      34165.79       762.09 o                         
   9   5   3      58080.90      61204.22      1295.69 o                         
  10   5   3      16486.40      17322.11       360.38 o                         
  11   5   3       9790.34       9960.67       208.32 o                         
  12   5   3         16.09        130.32        50.09 o                         
  13   5   3       7615.98       7698.68       200.89 o                         
  14   5   3       2570.47       2779.37       121.89 o                         
  -8   6   3        960.98       1092.68        87.65 o                         
  -7   6   3       4940.96       4786.68       223.98 o                         
  -6   6   3      17919.42      16865.20       630.70 o                         
  -5   6   3      12306.56      12158.06       384.41 o                         
  -4   6   3      19641.95      20266.13       400.82 o                         
  -3   6   3      32799.18      32704.35       576.49 o                         
  -2   6   3        328.05        452.16        39.64 o                         
  -1   6   3       2100.83       2203.90        52.92 o                         
   0   6   3       9248.92       9647.58       201.91 o                         
   1   6   3      15124.09      15325.17       290.13 o                         
   2   6   3       5499.02       5836.59       119.20 o                         
   3   6   3        492.41        737.65        34.74 o                         
   4   6   3      92586.38      90627.66      1506.60 o                         
   5   6   3     377120.22     355058.41      6584.89 o                         
   6   6   3      16619.94      16984.20       353.68 o                         
   7   6   3      38246.09      38168.30       727.08 o                         
   8   6   3      26575.88      27657.06       623.17 o                         
   9   6   3       9734.91      10156.31       272.72 o                         
  10   6   3       9335.38       9953.96       234.55 o                         
  11   6   3         31.31        107.17        41.48 o                         
  12   6   3        586.18        910.57        67.34 o                         
  13   6   3       4902.14       5029.57       164.59 o                         
  14   6   3       1815.24       2007.55       100.80 o                         
  -7   7   3       5535.21       5163.36       269.82 o                         
  -6   7   3      15964.64      15768.37       860.68 o                         
  -5   7   3       2419.73       2399.12       109.83 o                         
  -4   7   3       8214.68       8562.31       203.31 o                         
  -3   7   3         89.22        144.65        31.63 o                         
  -2   7   3      70221.88      69562.87      1240.18 o                         
  -1   7   3      97466.72      97169.57      1720.89 o                         
   0   7   3      12234.88      12389.37       274.47 o                         
   1   7   3      90875.16      92233.25      1842.79 o                         
   2   7   3       3646.38       3830.65       104.78 o                         
   3   7   3        141.22        202.42        17.93 o                         
   4   7   3      15814.44      15660.29       274.15 o                         
   5   7   3      31638.68      31307.20       560.86 o                         
   6   7   3       6732.68       6980.91       142.42 o                         
   7   7   3      10302.63      10237.26       211.90 o                         
   8   7   3       6793.76       6894.21       165.46 o                         
   9   7   3      30174.11      30269.66       744.38 o                         
  10   7   3        723.90        849.15        48.11 o                         
  11   7   3      23156.51      24431.29       523.13 o                         
  12   7   3       1902.44       2079.60        97.36 o                         
  13   7   3       1370.25       1693.43        87.97 o                         
  14   7   3       5358.87       5074.20       181.36 o                         
  -6   8   3      46151.34      44076.54      1506.92 o                         
  -5   8   3      45146.67      44650.11      1299.66 o                         
  -4   8   3      15343.90      15693.31       386.64 o                         
  -3   8   3       5307.88       4921.97       140.77 o                         
  -2   8   3       1992.56       2157.05        90.38 o                         
  -1   8   3      20499.66      20548.68       452.14 o                         
   0   8   3        450.60        525.11        33.71 o                         
   1   8   3        160.15        339.75        40.18 o                         
   2   8   3      92299.58      92838.58      1999.67 o                         
   3   8   3      90152.98      89596.76      1784.94 o                         
   4   8   3      14137.10      14482.14       285.87 o                         
   5   8   3      59380.41      59387.84      1050.91 o                         
   6   8   3      19087.57      19314.09       357.39 o                         
   7   8   3       2694.94       2845.96        73.34 o                         
   8   8   3       4564.97       4819.76       125.40 o                         
   9   8   3      33550.63      34564.03       865.42 o                         
  10   8   3        766.77        965.44        83.79 o                         
  11   8   3      35447.93      35962.84       751.26 o                         
  12   8   3       8069.19       8178.81       212.90 o                         
  13   8   3          0.51        -22.20        53.57 o                         
  -5   9   3       5743.95       5523.97       309.83 o                         
  -4   9   3        999.43       1071.02        98.98 o                         
  -3   9   3      13188.88      12852.56       323.15 o                         
  -2   9   3      89434.05      89890.73      2104.91 o                         
  -1   9   3      67543.11      67490.51      1387.27 o                         
   0   9   3      12082.81      12145.74       277.93 o                         
   1   9   3       1685.78       1796.37        66.95 o                         
   2   9   3     124512.98     125460.30      2500.70 o                         
   3   9   3     154878.16     153525.62      2683.33 o                         
   4   9   3       1342.02       1455.76        60.87 o                         
   5   9   3      21578.19      21848.82       424.27 o                         
   6   9   3       6853.04       6945.96       152.90 o                         
   7   9   3      36521.32      36776.29       663.31 o                         
   8   9   3       1670.22       1699.39        58.41 o                         
   9   9   3       4710.31       4653.15       126.43 o                         
  10   9   3       2477.82       2572.11       113.29 o                         
  11   9   3      20540.69      20958.61       580.88 o                         
  12   9   3       4172.52       4285.23       138.12 o                         
  13   9   3       1766.84       1870.83       141.48 o                         
  -4  10   3      24243.07      24162.94       572.36 o                         
  -3  10   3       2046.72       2079.91       109.35 o                         
  -2  10   3      54988.30      53851.51      1531.82 o                         
  -1  10   3      77368.40      77737.37      1595.53 o                         
   0  10   3       2576.59       2678.87       106.72 o                         
   1  10   3       1641.53       1742.35        72.23 o                         
   2  10   3      20227.67      20576.14       441.42 o                         
   3  10   3         76.48        135.94        21.39 o                         
   4  10   3       2537.01       2534.40        74.18 o                         
   5  10   3      14969.32      15089.17       303.61 o                         
   6  10   3     108265.21     108702.36      2164.85 o                         
   7  10   3     102816.54     104651.19      1955.06 o                         
   8  10   3         58.62        135.93        28.24 o                         
   9  10   3      24084.44      23913.88       543.82 o                         
  10  10   3       1643.23       1767.12        89.88 o                         
  11  10   3         35.99        228.77        48.36 o                         
  12  10   3        970.49       1016.18        69.81 o                         
  13  10   3        205.49        312.31        59.91 o                         
  -3  11   3       4996.19       5033.81       238.05 o                         
  -2  11   3         21.27        144.68        56.35 o                         
  -1  11   3         81.74        202.50        56.21 o                         
   0  11   3      12697.33      12827.83       336.15 o                         
   1  11   3       3122.05       3381.51       122.64 o                         
   2  11   3     130901.13     133246.19      2659.54 o                         
   3  11   3     126485.13     128129.45      2555.27 o                         
   4  11   3       5249.14       5364.15       129.62 o                         
   5  11   3       7717.32       7760.06       172.64 o                         
   6  11   3      29565.84      30053.02       620.06 o                         
   7  11   3      55185.21      55842.78      1129.18 o                         
   8  11   3      10003.54      10102.94       251.27 o                         
   9  11   3       1446.31       1462.36        93.64 o                         
  10  11   3      23674.98      22938.96       529.76 o                         
  11  11   3      33293.02      32751.50       819.60 o                         
  12  11   3       2322.35       2395.65       136.50 o                         
  -1  12   3       8331.65       8552.25       260.51 o                         
   0  12   3       6880.01       7127.75       218.81 o                         
   1  12   3       2988.38       3181.22       128.09 o                         
   2  12   3      24106.76      24016.76       559.09 o                         
   3  12   3      23727.54      24318.27       516.31 o                         
   4  12   3       1523.84       1543.14        71.51 o                         
   5  12   3        221.87        299.98        35.49 o                         
   6  12   3      51431.09      51234.11      1039.17 o                         
   7  12   3      23948.07      23863.08       503.18 o                         
   8  12   3        937.01        968.70        57.66 o                         
   9  12   3      15459.63      15365.99       341.16 o                         
  10  12   3      62041.66      59813.28      1313.81 o                         
  11  12   3      62429.02      59672.28      1447.82 o                         
   0  13   3      20312.89      20713.13       523.34 o                         
   1  13   3       1816.24       1930.94        91.43 o                         
   2  13   3       6396.41       6261.31       185.90 o                         
   3  13   3       8407.94       8549.28       230.63 o                         
   4  13   3      22596.40      22784.30       457.02 o                         
   5  13   3       3417.25       3491.51       104.06 o                         
   6  13   3      53442.60      52427.67      1067.31 o                         
   7  13   3      76564.16      75613.78      1526.34 o                         
   8  13   3         81.96         62.12        39.58 o                         
   9  13   3      11807.84      11622.68       271.55 o                         
  10  13   3       3229.41       3216.79       118.25 o                         
   3  14   3        121.00        131.96        47.40 o                         
   4  14   3        568.10        754.61        56.49 o                         
   5  14   3        296.13        300.54        43.18 o                         
   6  14   3        175.59        270.27        47.50 o                         
   7  14   3         31.51        147.10        48.83 o                         
   8  14   3      17261.91      16712.13       371.39 o                         
  -5 -12   4      28071.63      27235.33       683.20 o                         
  -4 -12   4      91181.95      89795.71      2382.30 o                         
  -3 -12   4      13180.07      13354.72       396.18 o                         
  -2 -12   4        702.24        784.01        59.69 o                         
  -1 -12   4       6874.11       6970.29       206.79 o                         
  -7 -11   4       1274.38       1313.17        94.41 o                         
  -6 -11   4        133.35        147.55        40.63 o                         
  -5 -11   4       6717.72       6516.24       280.03 o                         
  -4 -11   4       3699.78       3674.13       137.15 o                         
  -3 -11   4       1082.29       1151.40        72.68 o                         
  -2 -11   4         18.98         74.44        34.62 o                         
  -1 -11   4      73613.65      72021.05      1459.15 o                         
   0 -11   4     169112.72     167547.78      3341.59 o                         
   1 -11   4      13444.87      13413.12       346.79 o                         
   2 -11   4      10306.28      10223.56       236.67 o                         
  -8 -10   4       6811.35       7009.51       232.58 o                         
  -7 -10   4      18066.38      18251.72       472.95 o                         
  -6 -10   4      15284.00      15504.89       529.71 o                         
  -5 -10   4      36284.16      37530.45       841.77 o                         
  -4 -10   4      88910.24      86892.84      1891.14 o                         
  -3 -10   4      18625.79      18192.28       458.95 o                         
  -2 -10   4       1297.32       1356.50        66.15 o                         
  -1 -10   4       7271.40       7384.48       183.00 o                         
   0 -10   4      48747.16      48510.23      1080.01 o                         
   1 -10   4      24415.42      24242.00       485.52 o                         
   2 -10   4       1363.26       1446.01        75.97 o                         
   3 -10   4      26292.52      25801.70       567.61 o                         
   4 -10   4      34671.35      33507.32       729.79 o                         
  -9  -9   4       1125.16       1264.02        88.87 o                         
  -8  -9   4        775.74        892.58        66.81 o                         
  -7  -9   4       1192.87       1359.51        66.45 o                         
  -6  -9   4       1989.89       2197.01        80.42 o                         
  -5  -9   4      13345.81      13865.09       335.31 o                         
  -4  -9   4      16024.01      15814.60       375.63 o                         
  -3  -9   4      20520.40      19992.34       497.79 o                         
  -2  -9   4      14851.66      15143.07       352.14 o                         
  -1  -9   4      21622.42      22064.46       466.72 o                         
   0  -9   4      27495.67      28320.31       592.86 o                         
   1  -9   4       7186.65       7354.06       183.98 o                         
   2  -9   4        336.02        323.10        39.81 o                         
   3  -9   4      36964.51      37160.79       783.93 o                         
   4  -9   4      94372.17      92141.45      1876.36 o                         
   5  -9   4      15575.17      15207.44       364.81 o                         
   6  -9   4       5942.87       5399.44       317.37 o                         
 -10  -8   4         73.79         63.75        65.04 o                         
  -9  -8   4      17940.07      17946.66       436.24 o                         
  -8  -8   4       1064.88       1126.47        72.69 o                         
  -7  -8   4      34140.19      34872.25       772.29 o                         
  -6  -8   4      32272.78      31950.66       710.66 o                         
  -5  -8   4       9995.05      10518.47       406.98 o                         
  -4  -8   4        643.81        692.81        46.80 o                         
  -3  -8   4      52805.66      52143.25      1048.32 o                         
  -2  -8   4      57544.84      57808.66      1253.62 o                         
  -1  -8   4       7330.41       7549.75       176.97 o                         
   0  -8   4      58124.65      59267.57      1198.32 o                         
   1  -8   4       1838.41       1821.12        70.27 o                         
   2  -8   4        308.97        453.85        41.39 o                         
   3  -8   4       1514.27       1523.55        72.14 o                         
   4  -8   4          9.92         66.20        38.61 o                         
   5  -8   4       1074.37       1139.34        72.26 o                         
   6  -8   4        218.64        289.21        46.12 o                         
   7  -8   4       8302.57       7914.70       244.37 o                         
 -10  -7   4        169.55        239.73        60.23 o                         
  -9  -7   4      16023.74      15723.02       391.36 o                         
  -8  -7   4       5236.67       5227.47       162.21 o                         
  -7  -7   4      45701.59      46491.66      1015.57 o                         
  -6  -7   4      61124.42      60465.55      1314.68 o                         
  -5  -7   4        368.97        434.77        39.07 o                         
  -4  -7   4       1836.02       1983.51        72.09 o                         
  -3  -7   4      13416.79      13536.92       272.62 o                         
  -2  -7   4        308.93        490.22        69.88 o                         
  -1  -7   4       1595.46       1722.89        58.35 o                         
   0  -7   4        954.80       1059.90        43.46 o                         
   1  -7   4      57338.17      57596.10      1163.75 o                         
   2  -7   4      65530.95      66713.58      1347.60 o                         
   3  -7   4       3517.89       3595.08       110.10 o                         
   4  -7   4      49815.62      48597.78      1005.05 o                         
   5  -7   4       6495.85       6376.48       179.26 o                         
   6  -7   4        187.46        202.88        49.27 o                         
   7  -7   4        474.89        451.78        64.08 o                         
   8  -7   4       9079.82       9104.37       260.14 o                         
 -10  -6   4       4310.90       4492.45       148.09 o                         
  -9  -6   4        143.75        258.42        55.04 o                         
  -8  -6   4      10972.95      11674.53       296.39 o                         
  -7  -6   4         11.82         86.67        42.92 o                         
  -6  -6   4        190.22        307.58        34.89 o                         
  -5  -6   4      11762.42      11949.37       244.86 o                         
  -4  -6   4       8244.23       8475.87       194.89 o                         
  -3  -6   4     145764.39     146498.36      3220.42 o                         
  -2  -6   4     169679.33     166810.92      2908.32 o                         
  -1  -6   4       7742.48       8112.56       191.79 o                         
   0  -6   4       5548.11       5534.31       122.89 o                         
   1  -6   4      35400.88      36241.96       739.57 o                         
   2  -6   4      76890.41      77330.76      1551.64 o                         
   3  -6   4       1885.39       1943.19        71.96 o                         
   4  -6   4       6979.92       6821.14       177.54 o                         
   5  -6   4      30762.09      29895.91       641.65 o                         
   6  -6   4      38316.72      35934.34      1218.64 o                         
   7  -6   4       2445.90       2197.62       104.79 o                         
   8  -6   4      16736.04      17145.39       444.10 o                         
   9  -6   4       1028.76       1031.76        96.16 o                         
 -11  -5   4      18958.54      18186.70       438.41 o                         
 -10  -5   4      16663.07      16256.03       366.48 o                         
  -9  -5   4        340.83        395.96        54.29 o                         
  -8  -5   4       3275.06       3425.67       123.66 o                         
  -7  -5   4      30634.48      31315.86       603.58 o                         
  -6  -5   4      16639.62      17037.03       411.03 o                         
  -5  -5   4      21093.78      20942.70       405.92 o                         
  -4  -5   4       4379.20       4365.07       111.90 o                         
  -3  -5   4      71919.23      69968.74      1397.05 o                         
  -2  -5   4      92777.46      92738.30      1624.22 o                         
  -1  -5   4        322.81        407.18        25.33 o                         
   0  -5   4      10337.38      10466.49       211.56 o                         
   1  -5   4     114743.77     111984.47      2226.07 o                         
   2  -5   4      49047.79      48796.54       986.18 o                         
   3  -5   4       1189.63       1221.28        42.95 o                         
   4  -5   4      36688.22      36281.57       754.58 o                         
   5  -5   4     123374.01     119982.66      2407.84 o                         
   6  -5   4     136474.48     128384.17      3283.52 o                         
   7  -5   4       3584.05       3771.42       154.18 o                         
   8  -5   4      16006.12      16629.20       426.40 o                         
   9  -5   4        428.67        496.42        71.82 o                         
  10  -5   4       1820.36       1649.52       110.95 o                         
 -11  -4   4         11.17         68.45        55.01 o                         
 -10  -4   4       5262.90       5153.27       164.37 o                         
  -9  -4   4          8.47        136.27        55.80 o                         
  -8  -4   4       5371.71       5723.65       155.94 o                         
  -7  -4   4      57916.72      60124.26      1141.16 o                         
  -6  -4   4       1372.63       1509.82        87.30 o                         
  -5  -4   4      14597.46      14487.31       316.70 o                         
  -4  -4   4       1092.47       1122.56        40.12 o                         
  -3  -4   4      13345.50      13013.56       297.98 o                         
  -2  -4   4      10407.82      10527.67       210.12 o                         
  -1  -4   4      38793.14      39144.19       694.09 o                         
   0  -4   4       2623.08       2791.49        60.24 o                         
   1  -4   4     264419.81     246164.78      4317.16 o                         
   2  -4   4     283446.56     268177.47      5322.95 o                         
   3  -4   4      19110.02      19367.23       410.82 o                         
   4  -4   4       4700.56       4744.27       125.54 o                         
   5  -4   4       3080.30       3219.12       102.24 o                         
   6  -4   4       7674.17       7800.71       190.30 o                         
   7  -4   4      20568.80      21019.51       527.47 o                         
   8  -4   4      12405.56      12607.12       336.87 o                         
   9  -4   4      30042.25      29194.26       892.77 o                         
  10  -4   4      40495.76      37980.80       954.95 o                         
 -11  -3   4      11769.01      11249.92       279.70 o                         
 -10  -3   4        224.88        492.71        63.93 o                         
  -9  -3   4         90.72        185.69        52.25 o                         
  -8  -3   4         71.08        141.53        40.33 o                         
  -7  -3   4      27115.61      28241.77       565.78 o                         
  -6  -3   4        913.47       1011.84        45.21 o                         
  -5  -3   4      43604.85      43850.62       835.11 o                         
  -4  -3   4       1909.70       1991.22        54.16 o                         
  -3  -3   4      42798.04      42684.09      1013.71 o                         
  -2  -3   4      34376.95      33355.70       564.99 o                         
  -1  -3   4       5428.73       5662.34       103.62 o                         
   0  -3   4       2878.51       3063.80        65.73 o                         
   1  -3   4      11573.04      10997.53       187.38 o                         
   2  -3   4       9419.98       9701.36       179.94 o                         
   3  -3   4       6017.88       6330.49       159.61 o                         
   4  -3   4        773.85        839.34        39.36 o                         
   5  -3   4     146240.94     141440.67      2819.10 o                         
   6  -3   4     117085.66     118070.04      2365.05 o                         
   7  -3   4       3497.15       3683.41       177.63 o                         
   8  -3   4      29217.02      30479.70       713.69 o                         
   9  -3   4      28215.57      28000.35       840.63 o                         
  10  -3   4      46615.77      42724.27      1572.81 o                         
  11  -3   4      12946.28      11704.67       754.33 o                         
 -11  -2   4       7301.52       7122.68       202.45 o                         
 -10  -2   4        148.28        176.53        60.56 o                         
  -9  -2   4          5.35        214.89        54.69 o                         
  -8  -2   4        863.11        915.32        66.39 o                         
  -7  -2   4        247.98        327.45        28.36 o                         
  -6  -2   4      20080.22      20415.43       387.87 o                         
  -5  -2   4       1040.95       1202.32        55.95 o                         
  -4  -2   4       8798.37       8964.55       200.37 o                         
  -3  -2   4      26327.43      25137.31       535.95 o                         
  -2  -2   4        538.47        556.57        23.52 o                         
  -1  -2   4     100581.37      94654.30      1654.13 o                         
   0  -2   4      33444.59      32199.65       570.33 o                         
   1  -2   4      30885.74      30571.51       515.46 o                         
   2  -2   4      15449.08      14724.87       248.31 o                         
   3  -2   4      50940.39      50123.25       806.65 o                         
   4  -2   4       2307.16       2429.46        56.83 o                         
   5  -2   4      65488.24      65776.80      1168.94 o                         
   6  -2   4      87080.63      88893.31      1570.80 o                         
   7  -2   4        568.12        704.02        37.01 o                         
   8  -2   4      12170.91      12549.26       306.87 o                         
   9  -2   4       9143.84       9277.93       241.32 o                         
  10  -2   4       4753.96       4252.30       196.36 o                         
  11  -2   4      13615.52      12389.94       467.36 o                         
  12  -2   4       8009.88       7984.84       251.62 o                         
 -10  -1   4       2105.77       2092.06        99.00 o                         
  -9  -1   4       1692.62       1963.89        92.81 o                         
  -8  -1   4       3288.52       3263.37       117.70 o                         
  -7  -1   4       8713.32       8960.14       215.82 o                         
  -6  -1   4      12713.01      13467.56       270.45 o                         
  -5  -1   4      60754.97      62171.89      1176.90 o                         
  -4  -1   4      25814.76      26321.91       511.63 o                         
  -3  -1   4      33808.86      34358.25       755.85 o                         
  -2  -1   4         40.27        230.63        33.85 o                         
  -1  -1   4      63928.11      60370.08      1005.81 o                         
   0  -1   4      62857.46      60801.60      1067.25 o                         
   1  -1   4      12423.29      11958.10       236.88 o                         
   2  -1   4       2310.38       2551.70        97.61 o                         
   3  -1   4      68502.16      64396.63      1172.59 o                         
   4  -1   4      10973.77      10924.99       203.49 o                         
   5  -1   4       1563.05       1537.33        46.86 o                         
   6  -1   4      19160.49      20318.09       424.48 o                         
   7  -1   4      40444.14      41280.75       698.71 o                         
   8  -1   4      20901.46      21221.99       429.56 o                         
   9  -1   4      37274.23      36679.26      1202.12 o                         
  10  -1   4      35673.54      34235.22      1944.05 o                         
  11  -1   4       2587.12       2545.79       111.46 o                         
  12  -1   4      21227.29      20446.71       466.54 o                         
 -10   0   4      26032.65      24877.90       553.63 o                         
  -9   0   4         70.77        168.68        48.43 o                         
  -8   0   4       2188.01       2282.58       102.37 o                         
  -7   0   4       3960.63       3984.58       138.27 o                         
  -6   0   4       1086.90       1182.78        56.16 o                         
  -5   0   4      46610.36      47634.62       913.86 o                         
  -4   0   4      15618.08      15905.17       321.92 o                         
  -3   0   4        409.61        426.60        30.75 o                         
  -2   0   4      70037.70      67924.77      1355.60 o                         
  -1   0   4      46931.95      46847.02       781.61 o                         
   0   0   4      23354.10      22932.58       433.81 o                         
   1   0   4      16480.33      16486.84       339.57 o                         
   2   0   4      63203.19      61759.38      1329.36 o                         
   3   0   4     272299.91     241036.42      5382.66 o                         
   4   0   4      91818.88      88267.77      1399.01 o                         
   5   0   4      12532.86      13004.24       227.04 o                         
   6   0   4      40815.57      40773.66       734.73 o                         
   7   0   4       1068.34       1263.57        73.74 o                         
   8   0   4         79.22        174.32        26.72 o                         
   9   0   4       1489.20       1378.42        56.19 o                         
  10   0   4       1239.16       1327.64        81.39 o                         
  11   0   4      12730.82      12435.15       282.97 o                         
  12   0   4      18202.75      17860.14       413.33 o                         
  13   0   4       2332.16       2212.46       105.20 o                         
 -10   1   4      34919.80      32669.26       764.81 o                         
  -9   1   4      12669.08      12261.57       283.15 o                         
  -8   1   4        825.04        747.92        56.20 o                         
  -7   1   4       2963.77       3240.87       157.72 o                         
  -6   1   4      10569.49      10565.96       235.57 o                         
  -5   1   4       4977.56       5161.24       126.89 o                         
  -4   1   4       2113.45       2124.65        61.48 o                         
  -3   1   4      16561.05      16748.53       296.61 o                         
  -2   1   4      28126.42      29363.91       499.73 o                         
  -1   1   4     129546.48     122508.02      1939.01 o                         
   0   1   4     150184.00     145955.22      2417.19 o                         
   1   1   4      28066.99      28826.40       682.57 o                         
   2   1   4       5185.78       5349.74       119.19 o                         
   3   1   4      35767.02      35664.61       630.74 o                         
   4   1   4      48815.71      48683.68       813.82 o                         
   5   1   4         19.60        151.95        27.37 o                         
   6   1   4      16464.88      16838.63       286.37 o                         
   7   1   4     300040.31     288878.91      5356.43 o                         
   8   1   4     139943.58     130529.16      3562.34 o                         
   9   1   4      18976.80      18408.54       724.02 o                         
  10   1   4      45269.13      44247.29      1001.38 o                         
  11   1   4      25013.96      24012.81       470.42 o                         
  12   1   4       9287.31       9112.83       222.05 o                         
  13   1   4        761.53        867.42        73.91 o                         
  -9   2   4      17988.38      17309.89       404.46 o                         
  -8   2   4       7326.87       6825.67       184.17 o                         
  -7   2   4      10761.62      10825.35       271.08 o                         
  -6   2   4      25963.55      25215.99       613.11 o                         
  -5   2   4       7035.27       7096.00       148.56 o                         
  -4   2   4         23.83        158.43        22.91 o                         
  -3   2   4      17405.85      18231.68       312.57 o                         
  -2   2   4        386.30        597.92        23.08 o                         
  -1   2   4      63659.80      62680.55      1047.54 o                         
   0   2   4       3374.49       3557.12        74.34 o                         
   1   2   4       9428.47       9087.51       199.12 o                         
   2   2   4      33938.93      34281.63       643.72 o                         
   3   2   4     319075.50     302749.62      7092.80 o                         
   4   2   4      85162.91      83805.54      1555.76 o                         
   5   2   4       2870.83       2803.10        56.86 o                         
   6   2   4      48580.48      48733.21       863.46 o                         
   7   2   4     257901.28     254454.12      4451.62 o                         
   8   2   4     206408.27     192924.34      5395.45 o                         
   9   2   4       3827.10       4104.83       165.37 o                         
  10   2   4       4464.08       4132.89       205.39 o                         
  11   2   4      17318.79      16239.98       363.16 o                         
  12   2   4         38.64        189.28        60.80 o                         
  13   2   4      15621.88      15358.91       322.90 o                         
  -9   3   4       4142.09       4184.03       136.17 o                         
  -8   3   4       7358.98       7011.73       179.53 o                         
  -7   3   4         17.31         84.52        42.32 o                         
  -6   3   4      18112.80      17490.98       555.45 o                         
  -5   3   4      16062.15      16525.89       354.44 o                         
  -4   3   4       5096.57       5048.02       119.77 o                         
  -3   3   4       6036.46       6241.52       134.47 o                         
  -2   3   4        220.84        374.20        35.07 o                         
  -1   3   4        511.02        535.83        24.91 o                         
   0   3   4       6966.79       7141.03       119.19 o                         
   1   3   4      35892.03      34469.64       647.38 o                         
   2   3   4        329.87        453.66        18.14 o                         
   3   3   4     219418.09     209942.02      4170.00 o                         
   4   3   4      79250.32      78162.72      1369.30 o                         
   5   3   4       2578.23       2722.17        67.35 o                         
   6   3   4       3291.17       3440.63        94.61 o                         
   7   3   4      10147.31      10320.35       220.59 o                         
   8   3   4       1062.00       1218.06        73.05 o                         
   9   3   4       2893.69       3050.00       111.08 o                         
  10   3   4      29283.72      29609.62       600.29 o                         
  11   3   4     130166.46     127344.33      2406.13 o                         
  12   3   4      46578.98      47005.23       930.81 o                         
  13   3   4      12775.29      12589.20       296.79 o                         
  14   3   4      22224.56      21702.86       437.55 o                         
  -9   4   4        598.63        633.55        66.53 o                         
  -8   4   4        672.49        767.12        58.12 o                         
  -7   4   4       6819.04       6697.40       230.17 o                         
  -6   4   4        190.79        174.86        43.81 o                         
  -5   4   4      35010.45      36554.59       770.48 o                         
  -4   4   4       5223.42       5421.43       147.45 o                         
  -3   4   4       6722.30       6988.24       157.92 o                         
  -2   4   4        153.85        206.47        25.63 o                         
  -1   4   4         68.96        182.91        19.23 o                         
   0   4   4      12405.13      12646.61       221.05 o                         
   1   4   4       6222.15       6366.40       106.88 o                         
   2   4   4       1553.52       1587.98        38.40 o                         
   3   4   4       4070.03       3858.08        71.60 o                         
   4   4   4      17527.84      17302.04       281.99 o                         
   5   4   4     160112.97     157913.94      2619.18 o                         
   6   4   4         12.83        140.04        23.06 o                         
   7   4   4     225439.91     214009.09      5357.97 o                         
   8   4   4      71688.57      74300.18      1968.07 o                         
   9   4   4       1101.60       1236.72        70.42 o                         
  10   4   4      10604.26      10955.87       221.28 o                         
  11   4   4      17269.02      18316.40       373.91 o                         
  12   4   4      29260.40      29703.26       579.11 o                         
  13   4   4          3.85         70.63        50.88 o                         
  14   4   4        253.74        380.94        67.67 o                         
  -8   5   4        625.83        792.51        72.73 o                         
  -7   5   4       3106.54       2980.76       148.20 o                         
  -6   5   4       3540.98       3554.89       111.30 o                         
  -5   5   4      12562.84      12816.54       260.41 o                         
  -4   5   4      37324.98      39784.63       720.83 o                         
  -3   5   4       9987.50      10424.34       221.58 o                         
  -2   5   4      13996.46      14328.09       283.90 o                         
  -1   5   4      12617.59      12166.48       243.79 o                         
   0   5   4      25896.02      25320.01       439.07 o                         
   1   5   4     118477.35     115061.63      1922.18 o                         
   2   5   4       7073.90       6457.05       228.74 o                         
   3   5   4       2899.75       2970.95        78.57 o                         
   4   5   4       2199.00       2345.30        51.40 o                         
   5   5   4      45065.96      45468.58       761.76 o                         
   6   5   4        821.02        936.99        27.83 o                         
   7   5   4      24085.85      23680.48       485.02 o                         
   8   5   4          4.46        175.43        53.36 o                         
   9   5   4      61943.64      61488.43      1351.22 o                         
  10   5   4       6365.31       6725.07       156.29 o                         
  11   5   4      41888.00      44375.72       872.68 o                         
  12   5   4       9459.71      10056.60       235.40 o                         
  13   5   4       3200.87       3291.26       122.36 o                         
  14   5   4       3840.33       3989.65       149.41 o                         
  -7   6   4       5933.48       5563.31       290.23 o                         
  -6   6   4        171.91        313.67        49.72 o                         
  -5   6   4       2811.88       2848.48       107.13 o                         
  -4   6   4      25558.21      27002.76       557.08 o                         
  -3   6   4      15163.60      15526.31       296.01 o                         
  -2   6   4       9544.62       9493.13       223.59 o                         
  -1   6   4      43497.34      41922.05       976.90 o                         
   0   6   4       4946.53       5069.97       120.31 o                         
   1   6   4      20496.32      19871.55       416.62 o                         
   2   6   4       4838.27       4724.26       111.52 o                         
   3   6   4         28.31        107.59        27.73 o                         
   4   6   4      76702.37      75922.77      1329.35 o                         
   5   6   4     202908.09     199675.86      3495.81 o                         
   6   6   4      36198.82      37908.42       614.59 o                         
   7   6   4       2696.94       2689.52        64.44 o                         
   8   6   4      56546.97      57720.52      1251.14 o                         
   9   6   4     117760.43     119714.12      2825.83 o                         
  10   6   4      15431.28      15685.20       328.56 o                         
  11   6   4      39346.17      40965.70       754.28 o                         
  12   6   4       9561.48      10152.38       232.21 o                         
  13   6   4      18875.98      19405.14       399.67 o                         
  14   6   4       3048.54       3055.85       124.37 o                         
  -7   7   4       4030.95       3634.49       200.56 o                         
  -6   7   4       5476.11       5257.15       314.46 o                         
  -5   7   4        679.34        682.57        70.77 o                         
  -4   7   4       1792.48       1762.05        81.57 o                         
  -3   7   4       8665.90       8660.17       207.27 o                         
  -2   7   4        380.18        440.14        31.57 o                         
  -1   7   4       6185.66       6175.44       147.71 o                         
   0   7   4      40590.84      40167.59       830.05 o                         
   1   7   4      14166.34      15045.64       378.94 o                         
   2   7   4      26984.04      27450.59       567.89 o                         
   3   7   4      21064.25      20732.64       407.45 o                         
   4   7   4      76840.91      76831.27      1429.80 o                         
   5   7   4     303791.12     286569.91      5010.89 o                         
   6   7   4      78758.52      79293.81      1395.48 o                         
   7   7   4         13.83        101.97        19.50 o                         
   8   7   4       1562.07       1678.90       101.18 o                         
   9   7   4       9601.71      10018.11       274.24 o                         
  10   7   4       2422.59       2567.37        98.17 o                         
  11   7   4      10377.53      10931.21       244.63 o                         
  12   7   4      20180.44      21795.55       457.57 o                         
  13   7   4      89979.98      90509.96      1626.86 o                         
  14   7   4      11795.15      12015.44       293.85 o                         
  -6   8   4        453.42        380.12        74.93 o                         
  -5   8   4      21592.40      21732.59       797.37 o                         
  -4   8   4       3988.95       4204.95       156.31 o                         
  -3   8   4       9477.67       9599.50       236.46 o                         
  -2   8   4         42.22         83.39        31.58 o                         
  -1   8   4         44.00        132.93        32.65 o                         
   0   8   4      20765.04      20894.95       492.56 o                         
   1   8   4      40926.96      42189.87       938.59 o                         
   2   8   4      16604.78      16888.83       428.81 o                         
   3   8   4      11553.94      11334.97       230.07 o                         
   4   8   4      17052.05      17389.92       321.87 o                         
   5   8   4       2413.83       2678.29        99.56 o                         
   6   8   4       1895.73       1965.37        64.92 o                         
   7   8   4       2149.79       2115.70        83.09 o                         
   8   8   4      98694.98      97872.20      1832.38 o                         
   9   8   4     326704.69     327522.84      6469.31 o                         
  10   8   4      38308.74      38846.00       871.29 o                         
  11   8   4      14190.39      14680.74       402.79 o                         
  12   8   4      36815.19      38387.28      1026.33 o                         
  13   8   4      34904.54      35633.96       717.75 o                         
  14   8   4      13110.96      12847.04       288.11 o                         
  -5   9   4      21330.39      20552.26       986.46 o                         
  -4   9   4       7193.23       7326.09       211.23 o                         
  -3   9   4       4020.66       4373.09       144.26 o                         
  -2   9   4       4719.31       4522.93       225.57 o                         
  -1   9   4       6217.01       6269.91       189.01 o                         
   0   9   4       1701.36       1644.01        77.96 o                         
   1   9   4      16530.37      16528.96       396.06 o                         
   2   9   4      11905.44      12579.21       334.29 o                         
   3   9   4      16009.02      15948.19       343.54 o                         
   4   9   4      34427.37      33698.24       607.99 o                         
   5   9   4     103739.82     102567.03      1911.72 o                         
   6   9   4      25351.09      25796.89       499.82 o                         
   7   9   4      11862.26      11946.04       244.71 o                         
   8   9   4      20593.03      20886.39       441.27 o                         
   9   9   4      97733.58      97251.62      1945.73 o                         
  10   9   4      33987.46      34231.52       773.57 o                         
  11   9   4        274.54        352.87        50.89 o                         
  12   9   4      13452.48      14002.82       344.74 o                         
  13   9   4      37025.88      38594.36      1171.85 o                         
  -4  10   4       6353.36       6455.30       219.48 o                         
  -3  10   4       1166.36       1179.67       103.46 o                         
  -2  10   4        520.21        624.03        70.14 o                         
  -1  10   4        260.78        355.20        50.08 o                         
   0  10   4        357.94        456.49        54.06 o                         
   1  10   4      15654.98      15957.04       389.97 o                         
   2  10   4         25.22        174.88        36.40 o                         
   3  10   4      17278.99      17216.08       346.78 o                         
   4  10   4       4755.99       4740.56       116.13 o                         
   5  10   4      16924.77      16959.83       339.70 o                         
   6  10   4       7720.94       7670.78       169.54 o                         
   7  10   4      14139.31      14422.60       314.79 o                         
   8  10   4      10746.47      10892.45       246.43 o                         
   9  10   4      17849.89      17902.98       387.05 o                         
  10  10   4      13961.30      13493.69       307.45 o                         
  11  10   4       2482.10       2519.51       113.54 o                         
  12  10   4      35000.43      35715.14       814.30 o                         
  13  10   4     116029.71     114908.86      2503.24 o                         
  -3  11   4      20405.39      20149.19       524.69 o                         
  -2  11   4       2122.42       2101.62       113.25 o                         
  -1  11   4        166.99        204.91        54.00 o                         
   0  11   4       1143.37       1200.12        76.19 o                         
   1  11   4      13158.60      13386.50       342.50 o                         
   2  11   4      39012.69      40748.41      1004.04 o                         
   3  11   4      11590.32      11578.35       247.52 o                         
   4  11   4       5501.14       5736.38       137.94 o                         
   5  11   4        326.84        373.11        33.83 o                         
   6  11   4      48083.41      48249.99       919.23 o                         
   7  11   4      89422.82      90261.98      1808.44 o                         
   8  11   4       1059.51       1277.36        61.83 o                         
   9  11   4      42846.92      42848.88       879.50 o                         
  10  11   4       2860.91       2919.76       106.81 o                         
  11  11   4       1711.23       1685.57        88.40 o                         
  12  11   4         76.46        256.82        49.71 o                         
  -1  12   4         80.19        273.23        59.85 o                         
   0  12   4       3859.05       3905.32       150.98 o                         
   1  12   4       1954.46       2069.30       108.45 o                         
   2  12   4      21629.60      22042.07       574.14 o                         
   3  12   4      35075.82      35527.00       739.30 o                         
   4  12   4       5893.14       6106.91       148.49 o                         
   5  12   4      11794.83      11952.29       255.47 o                         
   6  12   4       3584.67       3562.88       101.77 o                         
   7  12   4       3129.57       3122.17       100.42 o                         
   8  12   4        151.17        162.41        35.37 o                         
   9  12   4        155.01        158.58        34.92 o                         
  10  12   4      56581.66      55050.98      1125.79 o                         
  11  12   4      73152.11      71688.35      1573.15 o                         
  12  12   4          7.76        297.61       139.57 o                         
   1  13   4      16383.42      16189.69       453.33 o                         
   2  13   4       1094.46       1208.21        73.99 o                         
   3  13   4       2981.96       3120.10       106.83 o                         
   4  13   4        659.76        643.29        49.37 o                         
   5  13   4       3512.64       3607.61       107.68 o                         
   6  13   4      74161.17      73503.20      1393.32 o                         
   7  13   4      71683.51      70764.30      1432.65 o                         
   8  13   4      11670.86      11674.18       269.26 o                         
   9  13   4        120.98        160.70        38.38 o                         
  10  13   4      36180.76      35338.72       739.99 o                         
  11  13   4      66164.68      62411.61      1380.14 o                         
   3  14   4         26.54        148.12        44.47 o                         
   4  14   4       7234.78       7293.84       191.63 o                         
   5  14   4       7428.44       7356.18       189.72 o                         
   6  14   4      33118.93      32503.91       731.33 o                         
   7  14   4      54926.64      54190.28      1111.35 o                         
   8  14   4      11514.16      11351.11       270.67 o                         
   9  14   4       6338.42       6406.90       174.24 o                         
  -6 -11   5       9292.83       9268.82       235.65 o                         
  -5 -11   5       3046.65       3077.79       126.75 o                         
  -4 -11   5       3123.39       2939.17       121.60 o                         
  -3 -11   5       4677.87       4811.53       162.65 o                         
  -2 -11   5      22342.24      22609.92       526.45 o                         
  -1 -11   5       3277.59       3230.26       130.61 o                         
   0 -11   5      32494.31      32237.41       802.87 o                         
   1 -11   5       3931.22       4098.03       131.64 o                         
  -7 -10   5       2279.27       2382.84       111.77 o                         
  -6 -10   5        186.99        261.70        41.17 o                         
  -5 -10   5      10596.44      10404.86       269.83 o                         
  -4 -10   5       2450.38       2326.21       129.32 o                         
  -3 -10   5      14813.33      14943.64       390.55 o                         
  -2 -10   5      15173.50      15072.15       335.99 o                         
  -1 -10   5       6450.23       6506.44       196.96 o                         
   0 -10   5      59065.74      58953.33      1290.04 o                         
   1 -10   5       8848.00       8953.42       206.05 o                         
   2 -10   5       5008.78       5319.92       156.01 o                         
   3 -10   5        216.22        320.39        47.55 o                         
  -8  -9   5      11492.38      11698.95       365.61 o                         
  -7  -9   5         69.90        152.59        53.09 o                         
  -6  -9   5        350.27        434.25        42.16 o                         
  -5  -9   5       9684.87       9584.08       247.11 o                         
  -4  -9   5      20064.53      20471.34       515.99 o                         
  -3  -9   5         52.65        171.35        39.35 o                         
  -2  -9   5       1112.28       1239.44        59.38 o                         
  -1  -9   5       5255.97       5297.42       145.28 o                         
   0  -9   5          3.60         63.12        27.66 o                         
   1  -9   5       1517.90       1657.54        71.83 o                         
   2  -9   5       6317.46       6312.05       170.91 o                         
   3  -9   5      33660.95      33462.59       712.30 o                         
   4  -9   5     124195.62     122223.05      2467.72 o                         
   5  -9   5      16687.52      16163.23       386.59 o                         
  -9  -8   5      48738.55      49487.49      1035.20 o                         
  -8  -8   5       1113.91       1268.63        88.79 o                         
  -7  -8   5        235.60        257.03        53.15 o                         
  -6  -8   5       5185.63       5519.48       204.40 o                         
  -5  -8   5       6844.90       7053.29       230.16 o                         
  -4  -8   5      31753.55      31754.16       775.48 o                         
  -3  -8   5        381.73        457.42        38.67 o                         
  -2  -8   5        962.06       1077.87        49.40 o                         
  -1  -8   5      30504.54      30967.77       638.04 o                         
   0  -8   5      63167.32      64568.71      1297.20 o                         
   1  -8   5      23566.20      23566.98       500.25 o                         
   2  -8   5       4883.59       5034.58       138.50 o                         
   3  -8   5      12339.76      12458.09       291.62 o                         
   4  -8   5      70609.33      69548.28      1424.52 o                         
   5  -8   5      17950.74      17229.03       401.45 o                         
   6  -8   5          6.08         95.32        48.03 o                         
  -9  -7   5      18790.21      18980.88       436.13 o                         
  -8  -7   5      29025.88      30428.13       652.65 o                         
  -7  -7   5      11436.93      11640.82       329.96 o                         
  -6  -7   5      27155.55      27596.61       574.46 o                         
  -5  -7   5      10973.94      11215.36       277.27 o                         
  -4  -7   5       7095.10       6920.03       212.23 o                         
  -3  -7   5       6936.63       6940.40       193.24 o                         
  -2  -7   5         86.36        142.02        19.91 o                         
  -1  -7   5      26419.81      26911.27       553.42 o                         
   0  -7   5      40606.96      42107.05       923.11 o                         
   1  -7   5       3359.48       3459.67       100.28 o                         
   2  -7   5        749.27        793.73        45.67 o                         
   3  -7   5      14325.42      14117.08       318.29 o                         
   4  -7   5      14730.84      14632.03       335.82 o                         
   5  -7   5       7532.36       7216.48       192.95 o                         
   6  -7   5        217.68        189.00        52.41 o                         
   7  -7   5      53669.66      51931.38      1175.68 o                         
   8  -7   5     142819.30     141536.94      3089.83 o                         
 -10  -6   5      81438.37      79978.88      1539.02 o                         
  -9  -6   5      14202.67      14603.50       349.49 o                         
  -8  -6   5      11565.89      11733.59       286.49 o                         
  -7  -6   5       6770.59       7525.67       236.45 o                         
  -6  -6   5      22875.19      22598.29       475.50 o                         
  -5  -6   5      45922.27      45019.31       917.12 o                         
  -4  -6   5       7715.04       7588.00       216.58 o                         
  -3  -6   5       3326.41       3232.81       103.54 o                         
  -2  -6   5       2586.98       2694.69        63.96 o                         
  -1  -6   5       7071.16       7398.05       167.97 o                         
   0  -6   5      11643.30      11656.02       235.18 o                         
   1  -6   5       7570.23       7793.99       191.68 o                         
   2  -6   5      22171.74      22384.87       471.86 o                         
   3  -6   5      26917.75      27254.49       573.57 o                         
   4  -6   5     102259.08     101140.66      2201.28 o                         
   5  -6   5      13653.55      12961.89       306.48 o                         
   6  -6   5          0.45         88.89        38.32 o                         
   7  -6   5       2315.19       2265.35       106.74 o                         
   8  -6   5      12848.78      12843.09       349.47 o                         
   9  -6   5       6925.92       7193.24       224.12 o                         
 -10  -5   5      20569.41      20474.17       446.59 o                         
  -9  -5   5       4366.70       4627.52       148.44 o                         
  -8  -5   5       7536.58       7946.59       213.98 o                         
  -7  -5   5        152.40        197.91        43.18 o                         
  -6  -5   5      12253.36      12330.40       261.71 o                         
  -5  -5   5       9926.17       9465.35       215.95 o                         
  -4  -5   5      27143.32      26839.87       593.55 o                         
  -3  -5   5          5.18         93.94        25.74 o                         
  -2  -5   5       2865.28       2966.58        72.85 o                         
  -1  -5   5       6836.05       6925.95       138.73 o                         
   0  -5   5        779.37        905.66        34.09 o                         
   1  -5   5       1486.75       1587.40        54.79 o                         
   2  -5   5        102.09        150.46        20.70 o                         
   3  -5   5      11579.33      11672.85       258.96 o                         
   4  -5   5       9699.61       9936.58       236.82 o                         
   5  -5   5      10260.74      10428.92       251.09 o                         
   6  -5   5      34665.18      33540.11       790.47 o                         
   7  -5   5       9432.48       9556.72       264.05 o                         
   8  -5   5      60864.34      63143.77      1412.82 o                         
   9  -5   5      15653.40      15506.90       540.39 o                         
  10  -5   5         43.60         55.54        68.82 o                         
 -10  -4   5       7240.95       7331.36       211.22 o                         
  -9  -4   5      10918.64      11012.93       268.45 o                         
  -8  -4   5      22895.45      23864.26       492.76 o                         
  -7  -4   5       1154.94       1466.60        99.66 o                         
  -6  -4   5      24908.76      25703.57       548.32 o                         
  -5  -4   5       1283.64       1384.92        98.25 o                         
  -4  -4   5      29110.90      29631.30       614.43 o                         
  -3  -4   5       2035.27       2082.93        66.24 o                         
  -2  -4   5        665.66        745.16        38.88 o                         
  -1  -4   5      13727.94      14054.00       286.38 o                         
   0  -4   5       8398.77       8469.34       169.12 o                         
   1  -4   5      56150.54      56048.58       943.96 o                         
   2  -4   5      84850.36      83115.76      1550.87 o                         
   3  -4   5      12654.43      13157.42       284.61 o                         
   4  -4   5        476.31        569.83        38.84 o                         
   5  -4   5      28027.80      27013.95       574.38 o                         
   6  -4   5      61137.21      59212.55      1215.83 o                         
   7  -4   5         18.14        104.01        43.44 o                         
   8  -4   5      21327.31      22836.81       553.39 o                         
   9  -4   5       1018.88        973.06        82.81 o                         
  10  -4   5      13742.58      13398.08       374.62 o                         
 -10  -3   5       2910.67       2775.87       122.54 o                         
  -9  -3   5         11.95        161.01        52.05 o                         
  -8  -3   5        167.78        267.60        53.35 o                         
  -7  -3   5       9669.08       9813.74       230.05 o                         
  -6  -3   5      13899.25      14193.38       324.83 o                         
  -5  -3   5        473.51        584.44        44.06 o                         
  -4  -3   5      33336.41      33102.02       679.41 o                         
  -3  -3   5      11701.73      11402.55       236.00 o                         
  -2  -3   5        875.81        987.76        64.54 o                         
  -1  -3   5      17768.45      17689.49       362.98 o                         
   0  -3   5      13746.50      13793.24       270.62 o                         
   1  -3   5      30192.52      28939.64       524.70 o                         
   2  -3   5      39231.52      38003.25       729.52 o                         
   3  -3   5         28.02        125.58        22.57 o                         
   4  -3   5       1198.14       1226.73        47.13 o                         
   5  -3   5      40002.73      39120.65       809.74 o                         
   6  -3   5      24389.38      24813.51       531.77 o                         
   7  -3   5         26.87        110.47        36.72 o                         
   8  -3   5       1089.33       1118.46        73.40 o                         
   9  -3   5      56656.95      57936.41      1302.09 o                         
  10  -3   5     106238.69     102603.74      2259.31 o                         
  11  -3   5       1461.13       1377.78       106.92 o                         
 -10  -2   5       2506.43       2513.93       127.33 o                         
  -9  -2   5      75336.70      75242.15      1452.26 o                         
  -8  -2   5     118598.45     120700.72      2279.19 o                         
  -7  -2   5         55.23        238.30        47.29 o                         
  -6  -2   5      44850.94      45756.13       886.92 o                         
  -5  -2   5      15329.19      15941.08       378.74 o                         
  -4  -2   5      15718.20      15458.08       340.37 o                         
  -3  -2   5      37339.65      36264.44       735.66 o                         
  -2  -2   5       2760.08       2610.13        66.89 o                         
  -1  -2   5       1222.76       1264.65        35.90 o                         
   0  -2   5      12584.66      12207.40       205.22 o                         
   1  -2   5      16563.14      17023.69       294.47 o                         
   2  -2   5       2896.79       3031.34        67.37 o                         
   3  -2   5      10738.52      10691.59       178.23 o                         
   4  -2   5        209.56        336.70        35.78 o                         
   5  -2   5     170533.36     167487.92      2936.25 o                         
   6  -2   5     194242.91     196908.78      3445.37 o                         
   7  -2   5      23120.35      24335.43       530.11 o                         
   8  -2   5         43.26        112.60        31.37 o                         
   9  -2   5       7117.77       7173.64       197.54 o                         
  10  -2   5      21512.18      20938.77       537.85 o                         
  11  -2   5       7049.83       6654.14       309.15 o                         
  12  -2   5         34.04         18.90        56.92 o                         
 -10  -1   5       1471.28       1476.70        92.22 o                         
  -9  -1   5      41629.62      39053.73       842.17 o                         
  -8  -1   5     104444.90     104725.00      2129.36 o                         
  -7  -1   5      35950.65      36714.75       781.96 o                         
  -6  -1   5        200.69        264.53        50.35 o                         
  -5  -1   5       4728.85       4892.18       136.11 o                         
  -4  -1   5      19728.29      20227.14       434.86 o                         
  -3  -1   5      40487.21      40705.28       886.53 o                         
  -2  -1   5      31920.38      31421.54       597.63 o                         
  -1  -1   5       6364.93       6524.61       119.45 o                         
   0  -1   5       5330.84       5309.03       151.11 o                         
   1  -1   5      43422.51      41796.67       742.89 o                         
   2  -1   5      21165.78      20803.72       404.69 o                         
   3  -1   5      16761.59      16223.76       401.09 o                         
   4  -1   5      10395.90      10459.78       177.56 o                         
   5  -1   5      14617.84      14925.51       266.99 o                         
   6  -1   5      36602.46      36334.40       656.43 o                         
   7  -1   5       1429.88       1443.25        42.88 o                         
   8  -1   5        226.31        337.22        30.17 o                         
   9  -1   5     106326.02     108533.45      2190.70 o                         
  10  -1   5      82128.27      78646.74      2077.98 o                         
  11  -1   5       2120.90       2194.18       133.40 o                         
  12  -1   5       9502.34       8850.98       333.39 o                         
 -10   0   5       3318.20       3440.54       141.05 o                         
  -9   0   5      13563.36      13729.05       318.98 o                         
  -8   0   5      10181.26      10054.51       267.91 o                         
  -7   0   5       2176.34       2308.01       112.93 o                         
  -6   0   5       5481.69       5907.60       154.98 o                         
  -5   0   5      51729.70      51644.01       990.78 o                         
  -4   0   5      97020.24      97274.98      2106.57 o                         
  -3   0   5      14040.10      14032.96       294.84 o                         
  -2   0   5      30926.42      30788.91       585.09 o                         
  -1   0   5      32049.45      33906.06       543.84 o                         
   0   0   5      53554.21      55113.50       917.61 o                         
   1   0   5      36741.58      34987.44       866.81 o                         
   2   0   5      10964.83      10610.96       348.81 o                         
   3   0   5       9403.51       8956.19       187.83 o                         
   4   0   5        562.19        657.04        27.06 o                         
   5   0   5      30517.19      30355.71       496.49 o                         
   6   0   5       7595.41       7664.80       202.03 o                         
   7   0   5      37952.20      38560.01       745.97 o                         
   8   0   5       5650.55       5814.42       147.84 o                         
   9   0   5      81304.36      78981.10      1824.06 o                         
  10   0   5     175048.86     165337.88      5413.83 o                         
  11   0   5       6933.52       6789.43       422.02 o                         
  12   0   5       3428.96       3368.92       133.61 o                         
  13   0   5       2048.01       2136.37       106.05 o                         
  -9   1   5      24130.25      22806.10       515.52 o                         
  -8   1   5      68032.49      67753.05      1305.89 o                         
  -7   1   5        988.69        962.17        61.97 o                         
  -6   1   5      10668.09      10530.51       249.32 o                         
  -5   1   5       3957.08       4143.38       153.88 o                         
  -4   1   5      22173.68      22374.14       493.34 o                         
  -3   1   5      14410.38      14110.75       270.09 o                         
  -2   1   5       3709.02       3798.88        83.41 o                         
  -1   1   5       8962.59       9702.49       173.57 o                         
   0   1   5       3715.40       4138.28       102.97 o                         
   1   1   5       5338.35       5337.88       132.33 o                         
   2   1   5      33038.88      33054.42       667.94 o                         
   3   1   5      18060.39      18758.98       341.66 o                         
   4   1   5      32600.05      34770.91       660.72 o                         
   5   1   5      28134.54      28111.12       484.11 o                         
   6   1   5      15573.65      15471.73       294.53 o                         
   7   1   5       2058.86       2261.80        61.21 o                         
   8   1   5         80.70        139.45        22.24 o                         
   9   1   5        565.01        622.14        68.42 o                         
  10   1   5          1.97        101.62        44.58 o                         
  11   1   5       9613.02       8443.39       358.08 o                         
  12   1   5        626.18        587.43        66.31 o                         
  13   1   5      67106.36      64370.91      1334.61 o                         
  -9   2   5          5.01        178.85        86.73 o                         
  -8   2   5        171.64        255.01        49.19 o                         
  -7   2   5      27583.23      27328.22       601.61 o                         
  -6   2   5      32030.01      30970.67       591.12 o                         
  -5   2   5       3325.09       3223.40        98.61 o                         
  -4   2   5      33657.99      33358.02       556.13 o                         
  -3   2   5        733.05        944.09        44.25 o                         
  -2   2   5       9294.99       9522.62       176.27 o                         
  -1   2   5       1718.67       1795.48        40.45 o                         
   0   2   5       6826.16       6811.22       133.50 o                         
   1   2   5         88.24        130.14        27.39 o                         
   2   2   5      41555.24      41729.23       839.93 o                         
   3   2   5       2337.08       2317.80        60.73 o                         
   4   2   5       3072.86       3888.17        84.09 o                         
   5   2   5      14050.16      13722.22       265.22 o                         
   6   2   5        205.28        276.69        26.76 o                         
   7   2   5      96626.80      96045.01      1696.06 o                         
   8   2   5      83448.90      82714.52      1470.92 o                         
   9   2   5       1822.32       1924.58        83.49 o                         
  10   2   5      27929.62      26879.28       904.22 o                         
  11   2   5       6961.44       6981.79       229.58 o                         
  12   2   5       2751.39       2737.83       123.22 o                         
  13   2   5       6006.26       5878.34       185.45 o                         
  -9   3   5         68.01        115.94        51.79 o                         
  -8   3   5      10986.48      10474.27       287.06 o                         
  -7   3   5      50715.27      49879.08      1132.58 o                         
  -6   3   5      59884.59      55917.04      1623.38 o                         
  -5   3   5        508.19        608.27        47.06 o                         
  -4   3   5      18710.99      18795.40       347.61 o                         
  -3   3   5       5264.77       5527.48       123.21 o                         
  -2   3   5      42137.12      41703.29       651.54 o                         
  -1   3   5        157.45        287.74        20.28 o                         
   0   3   5         89.07        207.96        28.31 o                         
   1   3   5       1741.60       1863.81        48.44 o                         
   2   3   5      10001.77      10186.12       203.26 o                         
   3   3   5      79789.48      79894.26      1484.56 o                         
   4   3   5      21251.17      21505.95       390.07 o                         
   5   3   5      17152.49      16507.78       271.97 o                         
   6   3   5      13296.91      13154.91       242.28 o                         
   7   3   5      19790.02      20059.35       424.99 o                         
   8   3   5      30825.71      29923.94       582.91 o                         
   9   3   5       1742.05       1854.03       132.56 o                         
  10   3   5         44.10        250.68        81.69 o                         
  11   3   5      73072.79      71750.20      2086.87 o                         
  12   3   5      29859.65      29190.46       650.20 o                         
  13   3   5       9916.02       9875.64       267.93 o                         
  14   3   5      22347.32      21787.85       503.34 o                         
  -8   4   5       1043.58       1022.71        66.82 o                         
  -7   4   5      16892.16      16102.84       569.93 o                         
  -6   4   5       2920.49       2776.63       147.17 o                         
  -5   4   5      11327.58      11272.21       265.32 o                         
  -4   4   5      17510.34      18307.63       363.49 o                         
  -3   4   5      51601.37      52301.00      1111.01 o                         
  -2   4   5      90632.84      89925.70      1593.69 o                         
  -1   4   5         58.24        129.34        26.95 o                         
   0   4   5      22891.57      23588.00       409.34 o                         
   1   4   5       9651.24       9437.90       167.82 o                         
   2   4   5       3919.78       4088.35       101.18 o                         
   3   4   5      15203.38      15383.08       285.67 o                         
   4   4   5      11927.68      12086.25       224.37 o                         
   5   4   5        807.63        913.22        30.22 o                         
   6   4   5      40603.58      40001.24       704.89 o                         
   7   4   5     120001.14     122930.67      2438.43 o                         
   8   4   5      38640.90      39371.11      1065.17 o                         
   9   4   5       5144.70       5030.51       169.58 o                         
  10   4   5       5166.82       5437.48       227.45 o                         
  11   4   5     155928.86     156233.36      3030.60 o                         
  12   4   5     124609.80     126879.03      2403.46 o                         
  13   4   5        573.39        801.99        69.26 o                         
  14   4   5       6696.56       6924.08       204.21 o                         
  -7   5   5     138672.98     130183.49      2795.80 o                         
  -6   5   5     102798.32     102091.04      2236.45 o                         
  -5   5   5         27.67        101.59        37.49 o                         
  -4   5   5      28930.87      30226.09       612.38 o                         
  -3   5   5      27440.09      28239.01       609.43 o                         
  -2   5   5      49554.48      51398.23       987.38 o                         
  -1   5   5      28404.15      28540.87       558.99 o                         
   0   5   5       2579.26       2716.03        68.13 o                         
   1   5   5       9143.58       9051.63       157.22 o                         
   2   5   5      24311.86      23998.92       411.70 o                         
   3   5   5       4029.98       4176.55        78.93 o                         
   4   5   5       5404.73       5381.82       102.57 o                         
   5   5   5      17067.03      17379.43       284.58 o                         
   6   5   5       1929.36       2003.35        59.52 o                         
   7   5   5     135349.86     132733.62      2466.91 o                         
   8   5   5      54024.65      54123.66      1544.53 o                         
   9   5   5      14239.30      14191.51       412.23 o                         
  10   5   5      13213.81      13294.93       375.01 o                         
  11   5   5        167.97        291.23        45.61 o                         
  12   5   5       4866.27       5305.49       151.08 o                         
  13   5   5         32.84         58.40        44.79 o                         
  14   5   5       9099.87       8823.96       242.62 o                         
  -7   6   5      17484.10      16667.72       474.68 o                         
  -6   6   5      23537.35      23582.50       727.38 o                         
  -5   6   5         67.52        192.76        45.33 o                         
  -4   6   5       1059.28       1174.81        66.49 o                         
  -3   6   5      24713.82      26212.29       499.57 o                         
  -2   6   5      23436.58      24335.52       512.52 o                         
  -1   6   5      18131.31      18000.36       344.64 o                         
   0   6   5      23431.60      22707.47       397.70 o                         
   1   6   5      22405.68      22520.37       474.68 o                         
   2   6   5      43307.65      41803.25       790.92 o                         
   3   6   5       9446.82       9781.05       211.40 o                         
   4   6   5       4821.44       4869.99        96.79 o                         
   5   6   5        452.87        564.65        23.45 o                         
   6   6   5       3725.26       3831.96        78.95 o                         
   7   6   5      14639.56      14631.84       258.35 o                         
   8   6   5       1057.93       1092.57        40.74 o                         
   9   6   5      13706.51      13798.53       359.78 o                         
  10   6   5       9677.14       9498.01       363.97 o                         
  11   6   5     125153.92     125774.73      2725.98 o                         
  12   6   5      55428.34      56850.39      1040.47 o                         
  13   6   5       5308.20       5820.74       166.25 o                         
  14   6   5       5679.14       5621.87       170.98 o                         
  -6   7   5      12416.83      12211.07       566.35 o                         
  -5   7   5       4645.56       4794.81       187.98 o                         
  -4   7   5       1190.07       1374.44        81.96 o                         
  -3   7   5      48137.45      49799.56       915.40 o                         
  -2   7   5      71011.93      71551.45      1565.61 o                         
  -1   7   5        632.33        730.15        35.23 o                         
   0   7   5      32000.00      31428.29       614.27 o                         
   1   7   5        601.95        666.01        32.92 o                         
   2   7   5       7399.55       7531.12       203.19 o                         
   3   7   5       8880.92       8802.20       211.89 o                         
   4   7   5          0.33         73.92        15.38 o                         
   5   7   5       8626.04       8663.55       155.76 o                         
   6   7   5       3076.00       3187.30        71.42 o                         
   7   7   5         55.96        198.51        24.33 o                         
   8   7   5         42.24         86.07        17.10 o                         
   9   7   5      31173.36      30042.23       733.45 o                         
  10   7   5       2261.05       2103.80       102.90 o                         
  11   7   5      42679.67      43255.44       976.04 o                         
  12   7   5      30000.96      30267.56       654.36 o                         
  13   7   5       3768.75       3772.92       134.22 o                         
  14   7   5        320.83        439.53        65.13 o                         
  -5   8   5       5180.96       4987.19       163.28 o                         
  -4   8   5       2186.38       2210.59       103.26 o                         
  -3   8   5        257.68        298.90        49.01 o                         
  -2   8   5        394.58        474.47        47.85 o                         
  -1   8   5       5791.63       5619.83       144.06 o                         
   0   8   5       9862.67       9978.40       239.51 o                         
   1   8   5       5020.43       5333.71       165.01 o                         
   2   8   5      11110.64      11355.63       276.03 o                         
   3   8   5      13868.96      14047.38       303.40 o                         
   4   8   5      18119.42      17783.94       350.88 o                         
   5   8   5       2671.28       2640.93        79.59 o                         
   6   8   5       1275.22       1408.27        38.87 o                         
   7   8   5       2566.41       2650.47        65.67 o                         
   8   8   5      11519.56      11598.08       227.54 o                         
   9   8   5      11452.41      11677.63       286.84 o                         
  10   8   5        604.38        684.92        51.59 o                         
  11   8   5       1455.84       1553.84        80.56 o                         
  12   8   5       7105.94       7337.08       185.46 o                         
  13   8   5      48325.87      49693.18       977.31 o                         
  14   8   5       1163.39       1257.12        89.45 o                         
  -4   9   5      29979.40      30806.90       688.69 o                         
  -3   9   5       7246.31       7267.54       253.45 o                         
  -2   9   5      23079.25      23169.43       520.47 o                         
  -1   9   5        747.44        788.91        82.32 o                         
   0   9   5       1957.72       1760.60        82.88 o                         
   1   9   5        361.61        509.15        47.18 o                         
   2   9   5       7262.64       7442.96       194.28 o                         
   3   9   5      18516.48      18848.73       403.77 o                         
   4   9   5      54217.87      54605.51      1026.27 o                         
   5   9   5        949.90       1081.83        43.30 o                         
   6   9   5        281.95        325.23        24.88 o                         
   7   9   5      14114.49      13819.95       246.51 o                         
   8   9   5       6511.25       6823.60       178.36 o                         
   9   9   5      67643.74      68719.70      1378.53 o                         
  10   9   5      27991.26      27975.80       743.50 o                         
  11   9   5        103.78        245.23        46.93 o                         
  12   9   5         11.20         88.15        49.21 o                         
  13   9   5          9.15        241.22        63.52 o                         
  14   9   5       1661.43       1576.05        89.84 o                         
  -3  10   5        449.09        389.44        72.66 o                         
  -2  10   5        947.54       1200.65       102.91 o                         
  -1  10   5      38380.55      37290.75      1218.54 o                         
   0  10   5      14367.08      14056.16       357.65 o                         
   1  10   5      10956.26      10960.56       311.59 o                         
   2  10   5      10301.64      10709.46       270.91 o                         
   3  10   5       3743.50       3977.97       121.23 o                         
   4  10   5      15350.61      15213.25       315.15 o                         
   5  10   5       4338.87       4298.10       100.62 o                         
   6  10   5         92.18        178.09        22.94 o                         
   7  10   5      21021.39      20843.42       371.99 o                         
   8  10   5      24340.89      24578.44       518.35 o                         
   9  10   5       7264.75       7002.75       160.92 o                         
  10  10   5        147.29        220.80        32.14 o                         
  11  10   5        788.80        784.77        67.08 o                         
  12  10   5      35273.11      36711.95      1109.31 o                         
  13  10   5     116165.45     116989.98      2734.02 o                         
  -2  11   5      19004.18      18969.30       554.12 o                         
  -1  11   5      90222.20      88845.36      1967.52 o                         
   0  11   5      68131.84      68222.30      1526.52 o                         
   1  11   5       1617.85       1669.73        96.16 o                         
   2  11   5      11768.62      11921.72       300.73 o                         
   3  11   5       3478.01       3541.74       116.02 o                         
   4  11   5        352.03        421.14        47.95 o                         
   5  11   5       8143.79       8330.66       194.41 o                         
   6  11   5       1358.75       1378.80        52.60 o                         
   7  11   5       5919.56       6013.51       145.53 o                         
   8  11   5      30803.99      30649.06       599.78 o                         
   9  11   5      23096.14      23348.22       497.66 o                         
  10  11   5      15289.03      15132.48       334.95 o                         
  11  11   5      21200.16      21112.38       465.83 o                         
  12  11   5       5205.00       5424.81       167.56 o                         
  13  11   5      75580.41      78173.84      2317.81 o                         
  -1  12   5       4394.20       4076.05       173.45 o                         
   0  12   5      11124.67      11044.39       334.12 o                         
   1  12   5       1843.90       1907.25       102.51 o                         
   2  12   5       3058.25       3395.46       125.52 o                         
   3  12   5      36448.14      36510.34       825.42 o                         
   4  12   5      13935.91      14305.62       319.06 o                         
   5  12   5      13012.75      13002.44       289.69 o                         
   6  12   5       6126.38       6095.27       150.81 o                         
   7  12   5       1101.19       1181.65        57.19 o                         
   8  12   5       4903.84       4958.13       129.40 o                         
   9  12   5      13148.87      13087.50       299.94 o                         
  10  12   5        314.12        400.79        43.45 o                         
  11  12   5       6040.78       5910.61       171.61 o                         
  12  12   5      13789.64      13952.72       433.40 o                         
   1  13   5       7889.72       8105.95       263.20 o                         
   2  13   5      12217.78      12267.91       323.62 o                         
   3  13   5      27677.18      28069.58       600.40 o                         
   4  13   5      15830.30      15845.61       354.06 o                         
   5  13   5       4532.44       4592.77       131.62 o                         
   6  13   5       5774.04       5679.02       147.64 o                         
   7  13   5        783.26        825.83        53.31 o                         
   8  13   5        150.55        197.39        43.70 o                         
   9  13   5       6050.34       5895.99       160.77 o                         
  10  13   5       1284.29       1347.40        70.54 o                         
  11  13   5      10575.54      10483.01       275.81 o                         
   3  14   5       2808.09       2867.86       108.08 o                         
   4  14   5        299.68        442.82        50.72 o                         
   5  14   5        465.42        553.01        48.16 o                         
   6  14   5          6.65         15.90        38.04 o                         
   7  14   5        994.45       1095.39        64.76 o                         
   8  14   5         42.37         78.71        44.76 o                         
   9  14   5      13750.07      13685.64       319.71 o                         
  -3 -11   6      40607.57      39655.90       973.19 o                         
  -2 -11   6       7661.93       7422.49       224.60 o                         
  -1 -11   6       1572.72       1843.16        98.95 o                         
  -6 -10   6       4030.35       3727.28       191.42 o                         
  -5 -10   6       3812.43       3771.04       142.75 o                         
  -4 -10   6        478.89        553.40        58.90 o                         
  -3 -10   6       6047.24       6083.22       192.27 o                         
  -2 -10   6      36467.80      36546.73       820.70 o                         
  -1 -10   6       8965.14       9347.07       246.41 o                         
   0 -10   6       2979.89       2978.42       116.24 o                         
   1 -10   6       8965.68       8807.08       258.10 o                         
   2 -10   6       2243.54       2340.05       100.73 o                         
   3 -10   6          2.78         75.09        48.09 o                         
  -7  -9   6       8309.79       8378.65       236.44 o                         
  -6  -9   6        200.07        259.79        49.33 o                         
  -5  -9   6       3099.04       3101.90       123.46 o                         
  -4  -9   6      51296.08      50037.35      1208.29 o                         
  -3  -9   6      51517.00      51306.32      1236.02 o                         
  -2  -9   6       9007.11       8922.13       229.15 o                         
  -1  -9   6      26835.81      27317.78       621.30 o                         
   0  -9   6       3720.84       3804.53       132.29 o                         
   1  -9   6      12343.24      12272.18       283.41 o                         
   2  -9   6      28369.21      28100.28       642.01 o                         
   3  -9   6        905.33        934.35        64.78 o                         
   4  -9   6       1417.29       1636.74        84.03 o                         
   5  -9   6         29.60          1.00        49.06 o                         
  -8  -8   6      28548.06      28911.70       740.69 o                         
  -7  -8   6      24194.60      24766.86       593.97 o                         
  -6  -8   6        820.07        837.88        63.87 o                         
  -5  -8   6         83.30        104.28        45.81 o                         
  -4  -8   6      20648.29      20329.40       513.31 o                         
  -3  -8   6      47896.66      47237.90      1039.55 o                         
  -2  -8   6       1299.47       1367.65        59.96 o                         
  -1  -8   6       5247.54       5612.45       157.05 o                         
   0  -8   6       2582.63       2740.99        91.80 o                         
   1  -8   6       1648.61       1689.19        67.64 o                         
   2  -8   6      23379.93      23316.96       534.91 o                         
   3  -8   6       9320.67       9268.58       229.38 o                         
   4  -8   6       5034.16       5079.90       150.39 o                         
   5  -8   6         14.32         88.33        47.28 o                         
   6  -8   6       7439.73       7277.11       209.73 o                         
  -8  -7   6       8481.18       8537.81       317.42 o                         
  -7  -7   6       2103.17       2326.74        99.96 o                         
  -6  -7   6      21499.48      22182.90       488.97 o                         
  -5  -7   6       6590.26       6481.79       193.66 o                         
  -4  -7   6      11068.42      11162.51       297.88 o                         
  -3  -7   6      14131.41      14241.81       337.43 o                         
  -2  -7   6       1301.77       1435.25        55.37 o                         
  -1  -7   6        271.68        377.04        30.46 o                         
   0  -7   6       5609.08       5719.45       143.99 o                         
   1  -7   6      14966.29      15478.81       315.85 o                         
   2  -7   6       3670.14       3711.81       109.01 o                         
   3  -7   6      12444.22      12320.57       302.18 o                         
   4  -7   6         97.36        196.52        43.09 o                         
   5  -7   6       4570.52       4730.06       147.43 o                         
   6  -7   6      20579.33      19723.63       578.74 o                         
   7  -7   6       3131.21       3130.66       204.41 o                         
  -9  -6   6      10802.10      11144.84       290.25 o                         
  -8  -6   6         71.44        109.11        46.22 o                         
  -7  -6   6      23075.01      23600.46       519.00 o                         
  -6  -6   6     129827.16     128789.54      2576.69 o                         
  -5  -6   6      76424.48      78168.41      1571.95 o                         
  -4  -6   6      12754.62      12989.03       318.83 o                         
  -3  -6   6      38035.34      37100.80       770.19 o                         
  -2  -6   6         70.60        160.68        24.93 o                         
  -1  -6   6        487.74        502.42        26.09 o                         
   0  -6   6       4536.67       4697.00       114.26 o                         
   1  -6   6        991.85       1164.08        50.08 o                         
   2  -6   6        909.87        963.69        43.71 o                         
   3  -6   6       1951.21       2041.79        75.30 o                         
   4  -6   6       6831.39       6786.53       166.46 o                         
   5  -6   6       3668.01       3775.85       136.20 o                         
   6  -6   6      22773.68      21332.15       479.70 o                         
   7  -6   6        287.64        356.92        56.97 o                         
   8  -6   6      32823.55      33768.16       793.32 o                         
  -9  -5   6      67576.94      68051.02      1316.79 o                         
  -8  -5   6       1944.91       1969.51        96.92 o                         
  -7  -5   6       1502.83       1567.86        83.69 o                         
  -6  -5   6       7184.26       6984.20       228.05 o                         
  -5  -5   6      20367.70      20914.72       634.24 o                         
  -4  -5   6       7588.01       7709.89       189.54 o                         
  -3  -5   6      13657.13      13417.52       283.13 o                         
  -2  -5   6     101197.00     101978.01      1897.80 o                         
  -1  -5   6      40960.86      41186.17       732.44 o                         
   0  -5   6      27309.01      26981.90       521.44 o                         
   1  -5   6      23135.04      23098.41       420.35 o                         
   2  -5   6        276.41        377.83        35.00 o                         
   3  -5   6      10537.30      11009.05       230.38 o                         
   4  -5   6      24245.49      24298.21       611.88 o                         
   5  -5   6       3581.45       3264.37       104.70 o                         
   6  -5   6       2073.46       1999.85        82.11 o                         
   7  -5   6      10869.30      10538.78       301.98 o                         
   8  -5   6       3740.63       3911.11       152.07 o                         
   9  -5   6       1678.17       1742.93       120.62 o                         
  -9  -4   6       4602.13       4549.33       155.47 o                         
  -8  -4   6       5448.88       5535.64       162.13 o                         
  -7  -4   6      20518.89      20785.04       463.99 o                         
  -6  -4   6     182671.53     178562.16      3568.66 o                         
  -5  -4   6      53576.98      54496.91      1202.33 o                         
  -4  -4   6       3405.58       3456.67       105.66 o                         
  -3  -4   6      37492.85      37049.28       758.97 o                         
  -2  -4   6     118871.73     118613.41      2080.98 o                         
  -1  -4   6      92497.98      90361.52      1946.57 o                         
   0  -4   6       2792.93       2724.61        80.22 o                         
   1  -4   6        649.23        802.00        49.46 o                         
   2  -4   6       9607.50       9881.00       204.64 o                         
   3  -4   6        256.45        384.66        27.35 o                         
   4  -4   6      22255.89      22229.60       512.50 o                         
   5  -4   6       4866.71       4746.50       141.81 o                         
   6  -4   6       8993.31       9029.89       226.27 o                         
   7  -4   6      18523.51      18459.61       480.56 o                         
   8  -4   6      58927.41      61900.34      1379.13 o                         
   9  -4   6      14325.12      14518.18       384.28 o                         
  10  -4   6       3096.27       3272.46       154.25 o                         
  -9  -3   6      17022.15      17271.10       412.76 o                         
  -8  -3   6      26580.79      27385.05       565.63 o                         
  -7  -3   6       4621.75       4689.54       138.26 o                         
  -6  -3   6     138014.59     140039.83      3019.50 o                         
  -5  -3   6      52566.88      54109.05      1195.69 o                         
  -4  -3   6       3934.39       4015.25       122.76 o                         
  -3  -3   6        359.40        454.12        36.77 o                         
  -2  -3   6      18833.81      18429.91       363.76 o                         
  -1  -3   6       2167.01       2307.37        59.00 o                         
   0  -3   6      44158.63      41796.17       746.43 o                         
   1  -3   6      42295.97      41329.75       780.97 o                         
   2  -3   6      39314.66      38348.14       684.04 o                         
   3  -3   6      44339.04      44028.02       895.37 o                         
   4  -3   6       2872.59       2880.78        87.96 o                         
   5  -3   6       6884.36       6786.62       183.84 o                         
   6  -3   6       6011.36       5813.49       154.45 o                         
   7  -3   6        428.87        608.53        47.02 o                         
   8  -3   6      26927.42      28430.07       666.54 o                         
   9  -3   6        673.88        804.87        70.31 o                         
  10  -3   6       2844.62       2926.51       164.59 o                         
  11  -3   6      12350.15      11343.48       472.51 o                         
  -9  -2   6        707.15        793.57        82.66 o                         
  -8  -2   6      12736.74      12805.71       322.74 o                         
  -7  -2   6        475.24        652.01        58.17 o                         
  -6  -2   6        125.73        233.85        42.70 o                         
  -5  -2   6      12823.62      13055.99       292.11 o                         
  -4  -2   6      35873.55      34892.07       802.59 o                         
  -3  -2   6       6565.00       6396.98       139.27 o                         
  -2  -2   6     147934.72     142628.28      2835.11 o                         
  -1  -2   6      77985.43      77662.02      1363.53 o                         
   0  -2   6      20215.69      20400.03       372.43 o                         
   1  -2   6      26030.76      25613.98       466.74 o                         
   2  -2   6       3439.48       3640.61        95.61 o                         
   3  -2   6      40225.17      39552.89       748.42 o                         
   4  -2   6      19254.35      18218.33       395.19 o                         
   5  -2   6       4563.30       4498.09       109.91 o                         
   6  -2   6         62.99        164.11        34.47 o                         
   7  -2   6        269.03        341.89        31.05 o                         
   8  -2   6       5914.83       6110.07       166.16 o                         
   9  -2   6       3626.97       3767.37       127.82 o                         
  10  -2   6       8974.38       9158.21       271.03 o                         
  11  -2   6       9096.85       8727.90       271.29 o                         
  -9  -1   6      42200.85      40333.84       873.18 o                         
  -8  -1   6     110681.73     112136.91      2278.61 o                         
  -7  -1   6      11567.82      11901.83       295.62 o                         
  -6  -1   6      23367.06      24349.65       533.78 o                         
  -5  -1   6      14046.60      14106.02       323.52 o                         
  -4  -1   6       1346.69       1446.04        73.00 o                         
  -3  -1   6        663.92        667.93        45.86 o                         
  -2  -1   6      17396.76      17020.05       334.35 o                         
  -1  -1   6       9360.46       9203.20       165.23 o                         
   0  -1   6      34653.00      33219.00       560.20 o                         
   1  -1   6       1123.99       1291.28        58.51 o                         
   2  -1   6      42519.10      40090.32       819.49 o                         
   3  -1   6         26.68         92.37        25.05 o                         
   4  -1   6      33438.47      32625.41       592.07 o                         
   5  -1   6       8261.75       8620.28       163.90 o                         
   6  -1   6        279.93        430.45        24.69 o                         
   7  -1   6       2593.55       2854.80        77.65 o                         
   8  -1   6        453.72        550.36        41.82 o                         
   9  -1   6      19287.55      19692.87       442.37 o                         
  10  -1   6       3841.59       3855.54       133.91 o                         
  11  -1   6       2866.37       2839.16       118.14 o                         
  12  -1   6       7834.33       6826.50       643.35 o                         
  -9   0   6        246.40        390.96        62.36 o                         
  -8   0   6      27492.04      26984.63       611.41 o                         
  -7   0   6       2300.37       2614.47       115.53 o                         
  -6   0   6       2400.01       2436.75       105.07 o                         
  -5   0   6      35253.91      36562.03       769.88 o                         
  -4   0   6     128249.25     123762.73      2733.15 o                         
  -3   0   6      12687.47      12455.39       243.09 o                         
  -2   0   6      42113.60      41405.50       783.64 o                         
  -1   0   6      73680.50      75298.06      1405.55 o                         
   0   0   6      50169.36      49924.23       940.80 o                         
   1   0   6      12026.07      12029.37       255.30 o                         
   2   0   6      23531.42      22816.83       527.80 o                         
   3   0   6      12155.77      11846.52       245.12 o                         
   4   0   6      36255.43      36447.72       657.89 o                         
   5   0   6       7015.92       6894.47       151.69 o                         
   6   0   6        900.21       1032.36        33.88 o                         
   7   0   6       9204.88       9132.91       226.36 o                         
   8   0   6      12616.35      13129.44       281.15 o                         
   9   0   6      24882.86      25548.21       557.04 o                         
  10   0   6      42718.84      43834.70       923.03 o                         
  11   0   6       6551.06       6192.14       200.40 o                         
  12   0   6        841.41        769.79        69.06 o                         
  13   0   6       1596.41       1540.52        89.71 o                         
  -9   1   6      34409.85      33344.91       729.75 o                         
  -8   1   6      58525.95      56518.51      1104.51 o                         
  -7   1   6      25651.34      25485.17       535.51 o                         
  -6   1   6       1879.80       1999.33        96.38 o                         
  -5   1   6      40807.55      40310.33      1177.36 o                         
  -4   1   6     212201.23     206321.34      4345.43 o                         
  -3   1   6      70586.88      71144.29      1261.95 o                         
  -2   1   6       8483.25       8751.62       173.49 o                         
  -1   1   6        938.23       1163.34        33.45 o                         
   0   1   6      12248.94      11815.64       295.35 o                         
   1   1   6      10301.31      10156.37       215.13 o                         
   2   1   6      21092.84      21296.90       477.49 o                         
   3   1   6      34637.28      35022.27       670.62 o                         
   4   1   6      37548.92      37932.46       681.15 o                         
   5   1   6      22809.01      22461.06       442.67 o                         
   6   1   6        195.51        263.29        17.19 o                         
   7   1   6          3.28         89.35        18.06 o                         
   8   1   6      16628.44      17148.64       352.66 o                         
   9   1   6       1904.99       1944.70        76.08 o                         
  10   1   6      28019.06      27061.92       596.41 o                         
  11   1   6        359.44        328.90        55.59 o                         
  12   1   6        482.21        612.73        59.62 o                         
  13   1   6      39331.02      36939.31       898.63 o                         
  -8   2   6      70946.50      69888.79      1446.76 o                         
  -7   2   6      15188.68      14892.89       364.52 o                         
  -6   2   6       4502.90       4514.89       132.16 o                         
  -5   2   6       5835.90       5896.03       151.27 o                         
  -4   2   6       1827.80       1927.68        63.95 o                         
  -3   2   6        205.07        309.47        29.59 o                         
  -2   2   6       3770.11       3887.94        83.56 o                         
  -1   2   6     180299.62     174693.47      2763.20 o                         
   0   2   6     383719.88     352793.97      6997.63 o                         
   1   2   6      62521.14      62629.41      1045.58 o                         
   2   2   6      82589.34      83006.26      1786.68 o                         
   3   2   6      20438.03      20582.31       424.39 o                         
   4   2   6        522.47        859.27        39.47 o                         
   5   2   6      20170.22      18749.31       365.04 o                         
   6   2   6       8876.29       9092.61       196.80 o                         
   7   2   6        567.32        709.71        24.79 o                         
   8   2   6      14741.23      14765.56       311.08 o                         
   9   2   6      27473.84      27356.13       515.08 o                         
  10   2   6        508.00        585.28        64.61 o                         
  11   2   6       6671.46       6054.24       377.40 o                         
  12   2   6        928.49        773.43        72.77 o                         
  13   2   6      42088.76      39888.08       860.76 o                         
  -8   3   6       3315.45       3216.42       150.95 o                         
  -7   3   6      16714.22      15935.54       419.32 o                         
  -6   3   6      23375.46      22352.13       697.77 o                         
  -5   3   6      37474.12      37000.74       694.94 o                         
  -4   3   6     175745.53     171539.48      2723.00 o                         
  -3   3   6      46234.36      46616.32       729.21 o                         
  -2   3   6        541.79        660.80        27.91 o                         
  -1   3   6      24123.48      24773.10       429.74 o                         
   0   3   6     147780.98     141518.17      2348.76 o                         
   1   3   6      55332.84      55718.12       986.76 o                         
   2   3   6        220.54        365.07        26.79 o                         
   3   3   6      17325.41      17444.94       319.49 o                         
   4   3   6      80639.08      82792.39      1650.11 o                         
   5   3   6       1022.38       1167.70        37.91 o                         
   6   3   6      73515.41      72561.77      1355.87 o                         
   7   3   6       6944.83       6935.64       130.09 o                         
   8   3   6       4103.62       4223.66       102.97 o                         
   9   3   6      44284.73      42988.31       837.73 o                         
  10   3   6      12626.66      12355.28       437.70 o                         
  11   3   6       1390.33       1256.90        86.88 o                         
  12   3   6       5929.25       5824.42       276.17 o                         
  13   3   6        641.68        770.71        76.91 o                         
  14   3   6       7185.20       7191.45       217.97 o                         
  -7   4   6       4648.16       4497.45       214.24 o                         
  -6   4   6      13409.64      13179.33       513.62 o                         
  -5   4   6      10110.77       9810.46       259.60 o                         
  -4   4   6      42217.32      42810.83       833.52 o                         
  -3   4   6        783.95        999.00        42.84 o                         
  -2   4   6      35713.31      35721.91       590.89 o                         
  -1   4   6      18487.11      18484.54       316.00 o                         
   0   4   6      64830.80      63334.21       975.89 o                         
   1   4   6       2622.54       2761.95        65.08 o                         
   2   4   6       8867.82       8688.44       176.74 o                         
   3   4   6      34231.42      33694.23       639.12 o                         
   4   4   6     120514.75     119178.92      2364.67 o                         
   5   4   6      35717.88      36011.57       645.81 o                         
   6   4   6      29725.40      29211.50       472.27 o                         
   7   4   6       8592.43       8755.35       177.88 o                         
   8   4   6          0.53         80.47        28.03 o                         
   9   4   6      12147.02      12178.38       283.04 o                         
  10   4   6      10098.85       9804.82       293.36 o                         
  11   4   6       6477.04       6638.52       200.32 o                         
  12   4   6         36.13        170.39        48.91 o                         
  13   4   6      11870.91      12099.23       318.81 o                         
  14   4   6      10554.29      10285.78       286.47 o                         
  -7   5   6      30627.95      29435.93       754.73 o                         
  -6   5   6      27889.93      26878.65       775.08 o                         
  -5   5   6       2826.03       2779.56       120.97 o                         
  -4   5   6       3400.38       3465.91       115.95 o                         
  -3   5   6      77435.50      77692.52      1677.94 o                         
  -2   5   6      75164.39      74986.97      1336.78 o                         
  -1   5   6      10607.70      10878.09       218.32 o                         
   0   5   6     126319.29     124473.93      2191.11 o                         
   1   5   6        875.79        938.61        25.36 o                         
   2   5   6      29017.21      28416.37       517.87 o                         
   3   5   6         54.21        139.80        18.39 o                         
   4   5   6         30.50        201.42        41.42 o                         
   5   5   6      13578.70      13737.73       240.95 o                         
   6   5   6         10.86         91.79        15.61 o                         
   7   5   6        570.38        695.48        41.46 o                         
   8   5   6      17384.93      17610.34       371.66 o                         
   9   5   6       3686.20       3658.35       116.25 o                         
  10   5   6      23346.97      23793.32       653.02 o                         
  11   5   6        288.79        348.99        48.18 o                         
  12   5   6       1069.57       1186.00        73.49 o                         
  13   5   6       9392.17      10248.95       262.37 o                         
  14   5   6       3766.24       4064.89       160.56 o                         
  -6   6   6      77668.88      74610.63      1711.77 o                         
  -5   6   6       4921.11       5049.31       157.41 o                         
  -4   6   6        274.26        334.72        42.17 o                         
  -3   6   6       1029.69       1173.48        64.77 o                         
  -2   6   6        163.45        236.27        29.94 o                         
  -1   6   6       4620.40       4631.54       119.93 o                         
   0   6   6        211.10        339.11        23.29 o                         
   1   6   6      49943.66      47698.69       853.24 o                         
   2   6   6      96677.34      95501.18      1515.18 o                         
   3   6   6       1898.21       1933.85        50.29 o                         
   4   6   6      64893.38      64100.40      1075.07 o                         
   5   6   6       2118.98       2257.89        52.93 o                         
   6   6   6       5296.90       5351.58        98.57 o                         
   7   6   6       3790.83       3819.41        84.25 o                         
   8   6   6       6120.58       6201.25       139.11 o                         
   9   6   6        576.19        787.97        54.39 o                         
  10   6   6      17382.87      16942.81       968.60 o                         
  11   6   6      24440.67      24947.62       696.68 o                         
  12   6   6       1081.46       1121.28        72.27 o                         
  13   6   6      13228.04      13856.25       323.89 o                         
  14   6   6       6191.73       6375.08       195.39 o                         
  -6   7   6       3831.52       3805.45       200.30 o                         
  -5   7   6       3170.52       3135.49       126.13 o                         
  -4   7   6       2229.79       2255.16        98.93 o                         
  -3   7   6     131718.73     135684.41      2550.91 o                         
  -2   7   6     140871.56     145628.19      2727.59 o                         
  -1   7   6       9659.51      10029.60       198.02 o                         
   0   7   6      24758.29      24346.62       483.84 o                         
   1   7   6      43511.62      42720.97       879.93 o                         
   2   7   6      64207.34      62541.93      1109.17 o                         
   3   7   6       6580.65       6696.49       170.99 o                         
   4   7   6       4755.29       4681.14       112.16 o                         
   5   7   6       6884.77       6809.69       123.11 o                         
   6   7   6      70077.16      70172.35      1173.82 o                         
   7   7   6        133.83        232.47        19.60 o                         
   8   7   6      12128.61      11982.36       229.03 o                         
   9   7   6        753.45        854.74        41.53 o                         
  10   7   6       6364.81       6270.89       285.93 o                         
  11   7   6      18721.75      18775.93       723.66 o                         
  12   7   6       7040.50       6980.07       229.35 o                         
  13   7   6       5333.00       5621.97       176.07 o                         
  14   7   6      14975.18      14979.97       332.18 o                         
  -5   8   6      17603.61      16644.61       509.45 o                         
  -4   8   6       3001.22       2957.34       119.31 o                         
  -3   8   6      37192.40      38630.14       773.44 o                         
  -2   8   6      86986.05      88835.98      1810.48 o                         
  -1   8   6      16968.85      16545.03       350.30 o                         
   0   8   6       2148.33       2237.11        73.74 o                         
   1   8   6      69359.32      69185.93      1403.71 o                         
   2   8   6      37116.57      38109.15       850.99 o                         
   3   8   6       9000.86       9072.63       225.41 o                         
   4   8   6      38579.34      38494.89       780.33 o                         
   5   8   6     110222.38     110304.92      1930.81 o                         
   6   8   6     113261.77     108233.52      1714.28 o                         
   7   8   6       5478.21       5648.19       114.35 o                         
   8   8   6      25213.35      24902.00       432.48 o                         
   9   8   6         64.15        123.94        21.58 o                         
  10   8   6       8790.49       7888.29       419.70 o                         
  11   8   6       2324.06       2097.98       170.90 o                         
  12   8   6       3767.19       3717.43       145.89 o                         
  13   8   6        137.01        192.78        56.22 o                         
  14   8   6       9148.28       9422.00       243.59 o                         
  -4   9   6       1878.23       1948.62       142.95 o                         
  -3   9   6      12131.07      12104.01       289.74 o                         
  -2   9   6       7925.63       7775.54       217.28 o                         
  -1   9   6      11385.13      11187.33       276.86 o                         
   0   9   6         69.15        151.97        36.07 o                         
   1   9   6     143708.34     143579.92      3100.55 o                         
   2   9   6     258518.31     256484.98      5497.31 o                         
   3   9   6       5498.80       5595.41       153.83 o                         
   4   9   6      28973.55      29330.79       655.52 o                         
   5   9   6       2921.97       3164.30        80.67 o                         
   6   9   6       5938.50       6221.84       127.38 o                         
   7   9   6      10157.11      10233.78       192.84 o                         
   8   9   6       3135.82       3427.29        82.09 o                         
   9   9   6       9169.65       9209.33       200.05 o                         
  10   9   6      29172.39      28551.30       634.61 o                         
  11   9   6        456.17        490.14        55.38 o                         
  12   9   6       1966.34       2209.16       103.58 o                         
  13   9   6        859.75        836.70        95.83 o                         
  14   9   6         11.24         61.04        61.11 o                         
  -3  10   6      23411.74      24230.56       559.75 o                         
  -2  10   6      30695.93      31256.24       690.81 o                         
  -1  10   6       1295.32       1472.14        92.31 o                         
   0  10   6          9.98         69.23        40.54 o                         
   1  10   6       5446.55       5484.18       165.20 o                         
   2  10   6      32669.29      32813.32       746.12 o                         
   3  10   6        853.96       1066.82        57.80 o                         
   4  10   6        120.45        250.87        40.06 o                         
   5  10   6      56162.00      55471.94      1044.61 o                         
   6  10   6      68273.75      66894.62      1254.35 o                         
   7  10   6        378.24        448.29        34.82 o                         
   8  10   6      36039.20      36389.23       629.72 o                         
   9  10   6      18404.89      17994.79       367.06 o                         
  10  10   6      23877.63      24496.22       551.77 o                         
  11  10   6      10217.17      10105.78       276.01 o                         
  12  10   6       2110.83       1977.61       111.31 o                         
  13  10   6        331.21        323.05        53.79 o                         
  -2  11   6         24.12         90.29        53.02 o                         
  -1  11   6      46857.14      45097.52      1649.45 o                         
   0  11   6      12776.89      12858.60       337.29 o                         
   1  11   6      17599.27      17951.35       440.18 o                         
   2  11   6      32302.08      33257.70       759.65 o                         
   3  11   6       6070.22       6622.70       185.13 o                         
   4  11   6        164.60        213.82        36.32 o                         
   5  11   6      33935.50      33247.05       646.89 o                         
   6  11   6      46348.54      46308.71       939.93 o                         
   7  11   6        610.60        744.65        40.93 o                         
   8  11   6      24715.45      24775.14       439.99 o                         
   9  11   6        727.98        807.54        44.06 o                         
  10  11   6          6.07         48.94        33.23 o                         
  11  11   6      21173.04      20731.13       523.30 o                         
  12  11   6       3126.05       3017.78       226.07 o                         
  13  11   6        251.70        310.89        64.44 o                         
   0  12   6      32645.69      32418.37       761.28 o                         
   1  12   6       5081.00       5189.19       171.02 o                         
   2  12   6       5031.36       5384.85       170.40 o                         
   3  12   6      17473.36      17548.05       423.84 o                         
   4  12   6      11976.76      11996.20       276.14 o                         
   5  12   6       2316.06       2357.35        83.59 o                         
   6  12   6       5166.52       5128.14       133.33 o                         
   7  12   6       4864.88       5085.81       133.07 o                         
   8  12   6       8925.03       9022.05       202.98 o                         
   9  12   6       5414.24       5695.72       145.49 o                         
  10  12   6      16488.55      16140.21       582.55 o                         
  11  12   6       9631.36       9999.21       261.66 o                         
  12  12   6      24728.12      23915.65       604.87 o                         
   1  13   6        287.64        309.60        63.13 o                         
   2  13   6      14532.02      14584.25       376.11 o                         
   3  13   6     100260.34     102231.98      2233.49 o                         
   4  13   6      62075.24      61768.87      1260.84 o                         
   5  13   6       5474.54       5446.01       146.88 o                         
   6  13   6      19917.63      19499.05       422.19 o                         
   7  13   6       1498.33       1392.46       104.09 o                         
   8  13   6          9.62         62.27        32.36 o                         
   9  13   6       1423.52       1513.29        75.32 o                         
  10  13   6       1998.39       2027.12        86.82 o                         
  11  13   6       5748.75       5875.93       250.88 o                         
   4  14   6      19188.87      19266.48       429.72 o                         
   5  14   6       1027.67       1091.81        64.14 o                         
   6  14   6       4271.95       4451.84       132.42 o                         
   7  14   6      51918.29      50295.02      1029.28 o                         
   8  14   6      31077.30      29977.95       641.20 o                         
   9  14   6       7163.08       7252.55       194.15 o                         
  -4 -10   7      17871.77      17797.29       466.44 o                         
  -3 -10   7      13872.46      13761.79       371.34 o                         
  -2 -10   7         53.31         57.97        37.58 o                         
  -1 -10   7      24597.07      25141.38       640.88 o                         
   0 -10   7         22.86        182.59        88.30 o                         
   1 -10   7      10291.84      10033.67       286.86 o                         
  -6  -9   7        383.03        412.67        58.34 o                         
  -5  -9   7        741.86        787.92        67.31 o                         
  -4  -9   7      23574.56      23032.14       547.68 o                         
  -3  -9   7      19827.64      19457.11       498.80 o                         
  -2  -9   7        478.10        469.92        48.97 o                         
  -1  -9   7       8881.65       8969.38       239.83 o                         
   0  -9   7      32287.86      32186.26       730.10 o                         
   1  -9   7      38934.33      38568.92       804.57 o                         
   2  -9   7          5.51         53.59        35.06 o                         
   3  -9   7      26436.12      26115.08       605.68 o                         
   4  -9   7       1466.78       1418.45        81.79 o                         
  -7  -8   7       6510.12       6481.34       193.92 o                         
  -6  -8   7      12228.91      12791.86       388.98 o                         
  -5  -8   7        152.87        211.93        46.59 o                         
  -4  -8   7     116842.69     111159.80      2389.62 o                         
  -3  -8   7     170776.42     166905.75      3585.93 o                         
  -2  -8   7       7901.33       7855.93       197.27 o                         
  -1  -8   7      10772.32      10920.27       327.69 o                         
   0  -8   7       1709.01       1845.00        76.08 o                         
   1  -8   7      12209.98      12234.90       280.11 o                         
   2  -8   7       9956.16      10010.78       240.65 o                         
   3  -8   7       3880.02       3921.32       132.91 o                         
   4  -8   7       9569.04       9693.60       259.14 o                         
   5  -8   7      25046.70      24693.96       585.22 o                         
  -7  -7   7      51899.69      50574.45      1265.59 o                         
  -6  -7   7      10422.10      10391.26       289.06 o                         
  -5  -7   7       1258.27       1306.73       103.24 o                         
  -4  -7   7       8347.55       8071.05       207.65 o                         
  -3  -7   7      25569.75      25857.47       587.33 o                         
  -2  -7   7       2192.13       2225.18        74.25 o                         
  -1  -7   7       5323.77       5290.63       155.61 o                         
   0  -7   7      79837.33      79024.40      1591.25 o                         
   1  -7   7      87590.34      86601.91      1625.98 o                         
   2  -7   7         29.21        126.99        31.90 o                         
   3  -7   7      27960.60      28137.22       638.96 o                         
   4  -7   7      30330.49      29613.35       676.89 o                         
   5  -7   7      41679.05      40652.75       919.89 o                         
   6  -7   7      18692.38      18056.77       444.99 o                         
   7  -7   7       1208.67       1107.90       112.27 o                         
  -8  -6   7      25391.73      25472.15       571.31 o                         
  -7  -6   7      16589.25      16490.40       387.40 o                         
  -6  -6   7       9827.98       9838.04       263.66 o                         
  -5  -6   7        898.31        964.88        65.76 o                         
  -4  -6   7      27376.04      26724.45       574.31 o                         
  -3  -6   7      39660.95      38877.58       875.24 o                         
  -2  -6   7      10708.00      10714.86       238.51 o                         
  -1  -6   7       2734.58       2751.25        84.85 o                         
   0  -6   7      93763.07      92640.33      1734.30 o                         
   1  -6   7     147714.19     143802.52      2675.03 o                         
   2  -6   7      10906.57      10954.67       231.75 o                         
   3  -6   7       3153.16       3176.77       100.91 o                         
   4  -6   7       1891.16       1800.87        79.66 o                         
   5  -6   7       1050.98       1086.75        64.34 o                         
   6  -6   7      21523.09      20824.90       553.86 o                         
   7  -6   7      22659.55      21698.91       529.53 o                         
   8  -6   7       4760.21       4747.42       175.68 o                         
  -8  -5   7       3547.65       3562.64       137.13 o                         
  -7  -5   7        340.88        400.63        55.93 o                         
  -6  -5   7      23501.76      23830.66       564.34 o                         
  -5  -5   7       5129.31       5126.43       150.19 o                         
  -4  -5   7      28950.00      28712.88       612.05 o                         
  -3  -5   7      40500.13      41085.80       992.28 o                         
  -2  -5   7         40.37        114.74        33.38 o                         
  -1  -5   7       2302.17       2428.59        69.88 o                         
   0  -5   7       4082.41       4073.83       101.86 o                         
   1  -5   7       1766.79       1814.46        59.68 o                         
   2  -5   7        624.05        654.43        35.27 o                         
   3  -5   7        205.18        296.19        26.45 o                         
   4  -5   7      80583.41      80545.00      1924.00 o                         
   5  -5   7     111858.75     109782.12      2614.03 o                         
   6  -5   7        103.10        165.47        35.52 o                         
   7  -5   7      32615.19      31563.40       734.16 o                         
   8  -5   7       6673.60       7172.10       221.97 o                         
   9  -5   7       8848.01       8810.62       268.28 o                         
  -8  -4   7       1523.65       1516.32        88.42 o                         
  -7  -4   7       2179.75       2373.74       111.37 o                         
  -6  -4   7      17595.45      18143.56       441.54 o                         
  -5  -4   7       3347.66       3329.93       119.89 o                         
  -4  -4   7       9179.01       9182.27       215.40 o                         
  -3  -4   7        612.34        693.75        47.32 o                         
  -2  -4   7      73881.28      72170.36      1275.84 o                         
  -1  -4   7      46972.37      47263.15       849.14 o                         
   0  -4   7      30057.17      29733.73       571.04 o                         
   1  -4   7      75626.80      72883.49      1365.18 o                         
   2  -4   7       6070.94       6065.97       125.66 o                         
   3  -4   7        816.09        884.80        38.62 o                         
   4  -4   7       9294.67       9141.50       237.06 o                         
   5  -4   7      21903.92      21216.38       530.14 o                         
   6  -4   7       4383.57       4517.72       172.60 o                         
   7  -4   7       4907.23       5035.19       161.12 o                         
   8  -4   7       2651.49       2857.62       121.57 o                         
   9  -4   7       4152.84       4146.52       161.25 o                         
  10  -4   7      15229.17      15441.21       412.27 o                         
  -8  -3   7      16351.12      16584.04       395.38 o                         
  -7  -3   7       2469.19       2699.67       113.11 o                         
  -6  -3   7      81339.25      82953.79      1816.07 o                         
  -5  -3   7      63996.49      65752.51      1449.24 o                         
  -4  -3   7       9652.09       9821.46       299.13 o                         
  -3  -3   7       1169.58       1209.18        76.07 o                         
  -2  -3   7      14529.95      14950.26       324.83 o                         
  -1  -3   7      23885.67      23833.66       436.38 o                         
   0  -3   7        484.07        540.89        24.88 o                         
   1  -3   7        658.16        762.24        33.24 o                         
   2  -3   7     133866.86     127125.17      2364.67 o                         
   3  -3   7      65451.94      63146.98      1186.69 o                         
   4  -3   7      26607.68      26093.12       588.47 o                         
   5  -3   7      38553.34      37328.64       778.60 o                         
   6  -3   7       2149.72       2314.58       190.97 o                         
   7  -3   7        292.18        324.94        38.74 o                         
   8  -3   7       3255.89       3664.64       202.04 o                         
   9  -3   7      14779.32      15144.41       390.25 o                         
  10  -3   7         47.77        120.92        50.99 o                         
  11  -3   7       9789.75       9217.75       282.29 o                         
  -8  -2   7       7461.99       7615.74       222.23 o                         
  -7  -2   7       1680.09       1743.66        92.08 o                         
  -6  -2   7      17138.27      17485.91       400.95 o                         
  -5  -2   7      13433.04      13974.90       346.15 o                         
  -4  -2   7       2720.08       2998.80       158.91 o                         
  -3  -2   7      25106.07      23933.06       601.82 o                         
  -2  -2   7     147838.14     144663.81      2878.42 o                         
  -1  -2   7      69034.22      67575.93      1264.05 o                         
   0  -2   7       1380.91       1403.04        46.10 o                         
   1  -2   7      31356.12      30755.68       557.27 o                         
   2  -2   7     264701.31     234502.12      5850.00 o                         
   3  -2   7     201739.12     185989.75      5089.82 o                         
   4  -2   7         46.92        163.96        14.38 o                         
   5  -2   7      21327.81      21584.82       450.84 o                         
   6  -2   7       3647.99       3858.37       126.40 o                         
   7  -2   7       6914.26       7362.93       190.41 o                         
   8  -2   7      12973.84      13312.66       339.93 o                         
   9  -2   7       5623.34       5688.76       183.24 o                         
  10  -2   7         63.94        120.56        48.17 o                         
  11  -2   7      11602.33      11199.37       323.06 o                         
  -8  -1   7         96.51        134.19        59.80 o                         
  -7  -1   7       5160.37       5314.50       167.72 o                         
  -6  -1   7       6393.54       6661.73       188.92 o                         
  -5  -1   7       5198.09       5274.10       135.63 o                         
  -4  -1   7      28958.69      28639.73       597.84 o                         
  -3  -1   7       3284.90       3321.17       106.05 o                         
  -2  -1   7     193519.27     183982.77      3968.12 o                         
  -1  -1   7     166642.28     159092.95      3071.71 o                         
   0  -1   7       4570.95       4519.69       105.80 o                         
   1  -1   7         77.78        181.30        23.23 o                         
   2  -1   7       7136.61       6954.34       196.62 o                         
   3  -1   7       3278.51       3444.98       181.13 o                         
   4  -1   7       5905.25       5907.75       136.14 o                         
   5  -1   7      32167.97      31288.62       604.47 o                         
   6  -1   7     108218.44     106772.02      1991.96 o                         
   7  -1   7      80888.83      81683.48      1537.62 o                         
   8  -1   7       6588.60       6625.64       238.02 o                         
   9  -1   7      30121.90      30388.77       651.63 o                         
  10  -1   7         13.15         79.98        39.34 o                         
  11  -1   7       3941.33       4027.62       161.70 o                         
  12  -1   7      14724.35      13923.33       630.93 o                         
  -8   0   7       2588.19       2720.09       130.72 o                         
  -7   0   7       4566.95       4580.39       159.21 o                         
  -6   0   7      26287.15      26368.32       537.84 o                         
  -5   0   7       8620.15       8499.94       200.48 o                         
  -4   0   7        275.82        344.16        30.94 o                         
  -3   0   7       2068.05       2197.50        68.89 o                         
  -2   0   7       7340.90       7402.22       146.00 o                         
  -1   0   7        458.49        599.09        54.75 o                         
   0   0   7      10451.33      10174.86       226.24 o                         
   1   0   7      23611.23      21475.30       597.93 o                         
   2   0   7     267101.72     244887.70      6649.48 o                         
   3   0   7     171019.52     164219.00      4310.31 o                         
   4   0   7       5822.20       6011.11       151.55 o                         
   5   0   7      34522.03      34834.99       724.00 o                         
   6   0   7      65616.12      64644.25      1087.55 o                         
   7   0   7      87710.80      85000.58      1601.35 o                         
   8   0   7       8004.14       8262.86       205.01 o                         
   9   0   7       1500.93       1633.75        83.99 o                         
  10   0   7      19172.85      19156.12       436.10 o                         
  11   0   7       4913.77       4949.76       162.50 o                         
  12   0   7      15992.05      14199.63       628.68 o                         
  -8   1   7       2861.84       2694.11       127.74 o                         
  -7   1   7       4791.19       4529.48       139.69 o                         
  -6   1   7      25789.43      24909.35       515.23 o                         
  -5   1   7        591.97        721.36        51.30 o                         
  -4   1   7      19393.89      19640.91       403.90 o                         
  -3   1   7       1300.49       1391.65        53.58 o                         
  -2   1   7      22625.04      22984.10       401.06 o                         
  -1   1   7      27951.01      27269.56       495.76 o                         
   0   1   7      29378.52      29040.77       597.07 o                         
   1   1   7         64.55        148.62        32.48 o                         
   2   1   7     117534.67     113246.59      2429.40 o                         
   3   1   7      73916.01      72708.31      1456.33 o                         
   4   1   7       7826.37       7869.37       186.53 o                         
   5   1   7        317.44        445.43        30.74 o                         
   6   1   7      73014.23      71919.09      1450.98 o                         
   7   1   7      11426.25      11787.74       269.86 o                         
   8   1   7      22048.77      22475.56       450.27 o                         
   9   1   7      35717.16      36646.70       772.12 o                         
  10   1   7      48724.42      50846.78      1060.83 o                         
  11   1   7      42254.74      40249.71       862.42 o                         
  12   1   7        657.94        618.63        69.10 o                         
  13   1   7       8959.16       8148.68       505.96 o                         
  -8   2   7       3557.57       3432.18       143.81 o                         
  -7   2   7        626.64        736.52        74.33 o                         
  -6   2   7      13456.67      13343.51       340.59 o                         
  -5   2   7       4219.55       4047.72       131.88 o                         
  -4   2   7      10800.36      11164.82       247.10 o                         
  -3   2   7       2386.27       2445.77        68.32 o                         
  -2   2   7      14293.40      14204.06       273.13 o                         
  -1   2   7       5860.69       5960.32       134.02 o                         
   0   2   7      68212.41      67987.88      1277.23 o                         
   1   2   7      10124.11      10338.58       221.59 o                         
   2   2   7      17702.26      18021.64       376.87 o                         
   3   2   7      25507.23      26109.61       581.18 o                         
   4   2   7      58872.09      60326.16      1211.49 o                         
   5   2   7        165.02        264.14        27.44 o                         
   6   2   7     194300.62     187720.62      4022.66 o                         
   7   2   7      91745.19      91317.55      1716.65 o                         
   8   2   7       6949.50       6923.27       151.09 o                         
   9   2   7      24227.82      25437.57       548.62 o                         
  10   2   7       3624.93       4109.18       150.26 o                         
  11   2   7      10932.31      10615.61       352.60 o                         
  12   2   7      11081.28       9525.35       620.96 o                         
  13   2   7          3.74        129.30        55.02 o                         
  -7   3   7         16.89         38.39        49.75 o                         
  -6   3   7         50.55        153.57        53.27 o                         
  -5   3   7      29148.99      27960.97       574.41 o                         
  -4   3   7      23004.77      23600.57       489.89 o                         
  -3   3   7       9944.23      10190.85       203.16 o                         
  -2   3   7      13003.25      12951.01       253.95 o                         
  -1   3   7      32700.48      32349.23       587.12 o                         
   0   3   7     261838.00     255110.05      5054.37 o                         
   1   3   7      55396.47      55693.68       938.07 o                         
   2   3   7      13898.84      13248.03       251.53 o                         
   3   3   7      13369.26      13856.90       275.34 o                         
   4   3   7         67.18        188.59        22.59 o                         
   5   3   7        453.89        559.31        25.95 o                         
   6   3   7         71.01        183.86        26.83 o                         
   7   3   7       2310.97       2493.73        83.71 o                         
   8   3   7      27399.87      27393.03       471.06 o                         
   9   3   7       5760.30       5895.34       134.46 o                         
  10   3   7      44203.27      45154.53       888.27 o                         
  11   3   7      17465.96      16825.00       579.62 o                         
  12   3   7      20046.82      18270.92      1250.58 o                         
  13   3   7       5373.03       5345.02       205.26 o                         
  14   3   7        205.35        204.58        65.14 o                         
  -7   4   7         87.48        171.11        50.97 o                         
  -6   4   7       5597.53       5419.98       198.66 o                         
  -5   4   7      12569.86      11994.07       375.16 o                         
  -4   4   7      36193.81      36512.96       728.86 o                         
  -3   4   7      26788.07      26965.23       512.73 o                         
  -2   4   7      24675.02      24856.95       422.17 o                         
  -1   4   7       7994.01       7779.77       147.68 o                         
   0   4   7       4116.69       4160.30        86.31 o                         
   1   4   7       4288.65       4540.03        98.34 o                         
   2   4   7       1695.75       1758.96        47.94 o                         
   3   4   7      69136.45      68274.44      1367.87 o                         
   4   4   7     415275.75     387218.97      7152.47 o                         
   5   4   7      78820.95      81430.15      1626.35 o                         
   6   4   7      63659.48      64062.95      1136.51 o                         
   7   4   7      46097.77      44885.04       903.67 o                         
   8   4   7      35336.46      35777.06       637.67 o                         
   9   4   7      12355.40      12396.19       281.87 o                         
  10   4   7       2421.50       2493.71       100.49 o                         
  11   4   7       2564.66       2519.52        99.28 o                         
  12   4   7       9787.81      10124.99       323.99 o                         
  13   4   7       9134.18       7989.25       436.75 o                         
  14   4   7       1823.97       1958.66       140.81 o                         
  -6   5   7       5553.30       5161.50       169.34 o                         
  -5   5   7        104.35        226.12        60.20 o                         
  -4   5   7      11920.62      12112.48       280.03 o                         
  -3   5   7        491.99        617.77        50.18 o                         
  -2   5   7        668.51        795.85        45.08 o                         
  -1   5   7      66473.38      67529.80      1209.20 o                         
   0   5   7     170936.34     170772.09      2839.60 o                         
   1   5   7      47047.80      46766.12       759.31 o                         
   2   5   7       8026.68       8157.40       172.00 o                         
   3   5   7      35339.00      35412.32       672.46 o                         
   4   5   7     275950.44     263074.34      5209.58 o                         
   5   5   7     108526.62     106441.23      1981.85 o                         
   6   5   7       2130.71       2206.51        58.62 o                         
   7   5   7       1589.35       1560.17        51.20 o                         
   8   5   7      51570.15      52187.99       977.48 o                         
   9   5   7       1595.82       1694.08        72.31 o                         
  10   5   7      26568.50      27306.24       635.09 o                         
  11   5   7      18557.78      18228.68       596.96 o                         
  12   5   7      21180.24      22108.26       535.94 o                         
  13   5   7      20373.43      20651.88       518.77 o                         
  14   5   7        528.88        639.62        87.69 o                         
  -6   6   7       3947.50       3937.81       165.15 o                         
  -5   6   7       4134.63       4161.85       146.47 o                         
  -4   6   7        791.96        853.56        66.57 o                         
  -3   6   7        543.69        551.52        53.29 o                         
  -2   6   7      13880.32      14387.32       314.69 o                         
  -1   6   7       4880.76       5079.72       154.16 o                         
   0   6   7      89630.07      90359.77      1702.58 o                         
   1   6   7      20955.55      21082.50       373.03 o                         
   2   6   7        481.69        580.89        28.24 o                         
   3   6   7      25738.46      25496.70       417.27 o                         
   4   6   7      20774.63      20510.76       361.03 o                         
   5   6   7       3511.52       3574.87        87.92 o                         
   6   6   7        659.52        693.42        31.53 o                         
   7   6   7     102826.12      97883.66      1672.95 o                         
   8   6   7     243244.88     237106.94      4391.21 o                         
   9   6   7      33206.03      33119.95       679.80 o                         
  10   6   7      30589.07      31031.95       705.45 o                         
  11   6   7      16347.90      16796.53       652.48 o                         
  12   6   7        902.00        869.03       103.30 o                         
  13   6   7      11165.83      11607.96       296.34 o                         
  14   6   7      13636.81      13880.47       332.99 o                         
  -5   7   7       7595.07       7276.68       203.73 o                         
  -4   7   7        933.51        945.86        69.97 o                         
  -3   7   7       7265.13       7415.63       194.03 o                         
  -2   7   7        607.20        632.91        47.88 o                         
  -1   7   7         67.18        132.96        30.93 o                         
   0   7   7       4033.78       4025.48        98.51 o                         
   1   7   7      17615.30      16888.06       322.61 o                         
   2   7   7      41239.96      39483.84       710.91 o                         
   3   7   7      35351.76      35426.67       790.41 o                         
   4   7   7     182193.09     177780.48      3105.19 o                         
   5   7   7      47518.50      46939.22       891.79 o                         
   6   7   7        602.21        625.92        27.53 o                         
   7   7   7       6836.36       6908.33       138.44 o                         
   8   7   7      34515.55      34099.26       647.86 o                         
   9   7   7      19968.26      20441.45       430.35 o                         
  10   7   7          2.94         44.21        34.34 o                         
  11   7   7       5942.06       5993.47       366.56 o                         
  12   7   7      61807.20      63169.51      1692.50 o                         
  13   7   7       2832.43       3024.32       200.21 o                         
  14   7   7      24511.26      24295.30       521.75 o                         
  -4   8   7       7932.42       7830.90       213.59 o                         
  -3   8   7       5390.26       5742.70       166.89 o                         
  -2   8   7      12095.15      12584.38       367.48 o                         
  -1   8   7         33.55        125.53        34.46 o                         
   0   8   7        365.28        401.31        35.31 o                         
   1   8   7        658.18        810.32        70.98 o                         
   2   8   7      13790.19      13778.88       285.77 o                         
   3   8   7       1289.75       1407.25        60.14 o                         
   4   8   7      33721.95      33641.84       748.38 o                         
   5   8   7       8338.06       8359.76       173.67 o                         
   6   8   7      35656.19      35696.58       646.01 o                         
   7   8   7       6467.18       6472.62       126.87 o                         
   8   8   7      90499.76      90216.36      1586.45 o                         
   9   8   7      11862.25      11983.36       248.07 o                         
  10   8   7       5352.93       5343.29       144.89 o                         
  11   8   7      30223.18      29523.77      1102.55 o                         
  12   8   7      69429.15      69330.98      2138.21 o                         
  13   8   7      24099.95      23496.83       830.21 o                         
  14   8   7       6997.90       7329.67       216.08 o                         
  -3   9   7       5175.61       5391.61       184.98 o                         
  -2   9   7       4213.95       4204.84       158.13 o                         
  -1   9   7       1224.74       1288.10        73.17 o                         
   0   9   7         53.20         78.52        34.75 o                         
   1   9   7      48789.11      47964.87      1070.63 o                         
   2   9   7      75808.80      75685.67      1659.19 o                         
   3   9   7      11049.07      11383.22       281.25 o                         
   4   9   7       4371.43       4444.36       128.17 o                         
   5   9   7      39876.05      39438.77       801.65 o                         
   6   9   7      71288.98      70815.34      1247.67 o                         
   7   9   7        357.05        396.36        26.06 o                         
   8   9   7      58852.37      58057.67       978.37 o                         
   9   9   7       1600.14       1799.85        73.39 o                         
  10   9   7      19404.25      19184.25       416.93 o                         
  11   9   7         32.18         87.06        40.91 o                         
  12   9   7       3578.96       3664.74       157.73 o                         
  13   9   7        149.76        181.11        78.52 o                         
  14   9   7         54.14        138.11        63.21 o                         
  -2  10   7       2085.71       2052.45       112.67 o                         
  -1  10   7      10181.63      10034.24       256.77 o                         
   0  10   7      10942.14      10777.42       292.51 o                         
   1  10   7      32672.88      32467.34       748.23 o                         
   2  10   7     112508.70     110879.26      2411.39 o                         
   3  10   7      15361.25      15569.32       376.82 o                         
   4  10   7       1184.07       1404.90        65.46 o                         
   5  10   7      15671.83      15439.29       334.84 o                         
   6  10   7       8630.39       8629.31       184.75 o                         
   7  10   7         60.78         96.46        21.90 o                         
   8  10   7       4458.96       4586.21       103.74 o                         
   9  10   7      45589.68      45667.78       817.74 o                         
  10  10   7      92850.22      89887.60      1687.19 o                         
  11  10   7       2051.71       2111.10        85.74 o                         
  12  10   7      45177.08      44371.91      1207.63 o                         
  13  10   7       6226.88       6284.81       232.03 o                         
  -1  11   7       3244.68       3344.94       137.36 o                         
   0  11   7      19218.92      18053.28       451.47 o                         
   1  11   7       9796.36       9597.56       262.45 o                         
   2  11   7        135.88        187.44        38.10 o                         
   3  11   7       2301.42       2405.84        93.32 o                         
   4  11   7        107.66        235.90        42.74 o                         
   5  11   7     117340.79     117294.51      2343.35 o                         
   6  11   7     197447.39     191123.61      3788.28 o                         
   7  11   7       8048.12       8027.08       190.32 o                         
   8  11   7      15657.32      15492.81       312.10 o                         
   9  11   7      12240.60      12180.55       238.91 o                         
  10  11   7      23877.62      23744.69       505.79 o                         
  11  11   7       5460.59       5286.72       192.48 o                         
  12  11   7         23.73         84.08        47.68 o                         
  13  11   7       9131.55       9381.70       307.68 o                         
   0  12   7          9.36         54.75        57.26 o                         
   1  12   7      25847.21      25117.67       601.21 o                         
   2  12   7      25900.60      26061.77       615.27 o                         
   3  12   7      11164.98      11503.96       298.67 o                         
   4  12   7      10040.01      10331.37       267.12 o                         
   5  12   7       8829.35       8861.38       212.33 o                         
   6  12   7      41868.25      42092.66       863.05 o                         
   7  12   7       1119.38       1174.58        57.28 o                         
   8  12   7        430.93        474.19        43.41 o                         
   9  12   7      40624.91      41126.43       907.36 o                         
  10  12   7      59955.07      59513.29      1205.88 o                         
  11  12   7        191.49        270.28        42.44 o                         
  12  12   7      23091.12      23011.08       582.37 o                         
   2  13   7       5983.68       6082.00       192.58 o                         
   3  13   7       2929.14       3089.67       121.26 o                         
   4  13   7        169.85        242.74        51.40 o                         
   5  13   7      11658.36      12142.68       282.07 o                         
   6  13   7      10468.33      10242.89       242.24 o                         
   7  13   7      12999.86      12830.87       290.00 o                         
   8  13   7        204.24        273.43        40.62 o                         
   9  13   7      65131.67      64812.19      1413.40 o                         
  10  13   7     115948.81     114507.84      2470.79 o                         
  11  13   7       6700.89       6806.21       207.57 o                         
   5  14   7       9874.15       9834.43       242.71 o                         
   6  14   7      16039.95      15513.15       350.01 o                         
   7  14   7          4.85        108.42        41.93 o                         
   8  14   7        381.52        450.31        51.39 o                         
   9  14   7         14.87         34.21        36.08 o                         
  -4  -9   8         66.75         62.16        55.28 o                         
  -3  -9   8       1053.54       1157.62        82.25 o                         
  -2  -9   8       7492.43       7446.34       250.88 o                         
  -1  -9   8      28223.54      28015.89       642.67 o                         
   0  -9   8        383.46        418.86        56.72 o                         
   1  -9   8       4448.00       4307.27       155.89 o                         
   2  -9   8      12927.61      12871.82       320.66 o                         
  -5  -8   8      23332.02      23286.85       562.49 o                         
  -4  -8   8       2452.16       2451.14       150.92 o                         
  -3  -8   8      18929.21      18954.58       489.47 o                         
  -2  -8   8        568.88        623.55        52.57 o                         
  -1  -8   8       3509.49       3505.84       112.95 o                         
   0  -8   8      11613.10      11459.28       314.74 o                         
   1  -8   8      14416.41      14287.67       323.90 o                         
   2  -8   8       6058.09       6359.27       178.15 o                         
   3  -8   8      76940.48      76491.54      1671.79 o                         
   4  -8   8      14141.25      14480.62       361.93 o                         
   5  -8   8       1993.42       2027.28       114.46 o                         
  -6  -7   8       5168.34       5281.06       180.38 o                         
  -5  -7   8      21117.01      21257.29       513.94 o                         
  -4  -7   8       1553.15       1644.67        85.20 o                         
  -3  -7   8      11571.07      11701.79       316.75 o                         
  -2  -7   8        789.56        829.67        52.63 o                         
  -1  -7   8       7814.61       7997.82       195.63 o                         
   0  -7   8       2367.28       2468.28        94.46 o                         
   1  -7   8       7152.55       7169.37       165.70 o                         
   2  -7   8        911.76       1026.66        56.71 o                         
   3  -7   8        221.89        317.58        39.25 o                         
   4  -7   8      10170.80       9812.21       256.54 o                         
   5  -7   8      34217.10      34322.18       785.72 o                         
   6  -7   8       2713.48       2791.49       117.39 o                         
  -7  -6   8          1.80        226.29        95.91 o                         
  -6  -6   8        786.28        988.46        77.32 o                         
  -5  -6   8       2071.96       2024.35        98.16 o                         
  -4  -6   8       6246.97       6008.84       209.93 o                         
  -3  -6   8       1386.49       1464.32        76.50 o                         
  -2  -6   8       6486.45       6540.00       167.51 o                         
  -1  -6   8       8438.00       8612.88       192.57 o                         
   0  -6   8      45805.83      45954.02       938.59 o                         
   1  -6   8     106638.85     104825.49      1960.19 o                         
   2  -6   8       4008.55       4060.55       106.72 o                         
   3  -6   8       5269.41       5274.03       149.97 o                         
   4  -6   8       7218.11       7281.70       198.20 o                         
   5  -6   8      14857.23      14382.14       356.44 o                         
   6  -6   8        155.80        180.01        49.08 o                         
   7  -6   8       7262.27       6986.55       236.66 o                         
  -7  -5   8      15776.28      15934.28       404.94 o                         
  -6  -5   8        196.99        227.80        55.99 o                         
  -5  -5   8          8.29        194.92        47.50 o                         
  -4  -5   8      32343.08      32359.81       800.10 o                         
  -3  -5   8      25521.79      25364.80       633.08 o                         
  -2  -5   8      14378.86      14290.45       345.34 o                         
  -1  -5   8       4861.26       5014.53       121.06 o                         
   0  -5   8       6883.19       6935.63       155.84 o                         
   1  -5   8      43133.64      42146.38       803.72 o                         
   2  -5   8       1244.15       1383.07        52.61 o                         
   3  -5   8         90.83        162.14        27.38 o                         
   4  -5   8      41912.77      41938.05       933.96 o                         
   5  -5   8      63139.63      63017.01      1526.35 o                         
   6  -5   8       1009.73       1160.22        73.50 o                         
   7  -5   8      16170.61      15832.28       397.76 o                         
   8  -5   8      29912.01      30086.17       709.80 o                         
   9  -5   8      44317.73      45408.93      1043.81 o                         
  -7  -4   8      13656.57      13756.74       336.24 o                         
  -6  -4   8       7460.49       7506.12       218.96 o                         
  -5  -4   8         70.75        128.56        44.51 o                         
  -4  -4   8      16800.39      17482.38       454.70 o                         
  -3  -4   8      25105.77      25335.77       632.33 o                         
  -2  -4   8        606.64        655.00        39.35 o                         
  -1  -4   8       1655.54       1746.35        57.01 o                         
   0  -4   8      27320.25      27754.60       544.86 o                         
   1  -4   8      33196.88      32668.78       627.86 o                         
   2  -4   8      25438.38      24384.10       476.06 o                         
   3  -4   8        570.64        649.55        53.46 o                         
   4  -4   8      97162.83      97081.28      2308.05 o                         
   5  -4   8     191812.67     184728.12      3981.05 o                         
   6  -4   8      22028.32      21267.40       507.08 o                         
   7  -4   8       4687.58       5109.30       208.82 o                         
   8  -4   8        178.14        235.21        50.02 o                         
   9  -4   8        161.68        178.91        72.39 o                         
  10  -4   8      10934.88      11183.56       344.29 o                         
  -8  -3   8      22269.74      22243.68       511.84 o                         
  -7  -3   8       2089.85       2361.20       112.03 o                         
  -6  -3   8         67.14        154.54        49.49 o                         
  -5  -3   8       4760.89       5179.73       165.41 o                         
  -4  -3   8       1483.14       1658.52       123.40 o                         
  -3  -3   8      13183.50      13256.95       337.31 o                         
  -2  -3   8       4830.36       4857.87       125.79 o                         
  -1  -3   8        914.33        989.93        41.16 o                         
   0  -3   8      42397.41      41529.73       788.19 o                         
   1  -3   8      92908.19      89139.77      1782.38 o                         
   2  -3   8        802.02        837.41        36.54 o                         
   3  -3   8         38.40        107.63        24.35 o                         
   4  -3   8        170.63        283.18        63.96 o                         
   5  -3   8       6887.29       6937.20       184.43 o                         
   6  -3   8       1957.62       2132.33       124.04 o                         
   7  -3   8       1467.74       1611.66        82.78 o                         
   8  -3   8      84015.98      86024.55      2295.03 o                         
   9  -3   8     135781.05     139376.47      3024.77 o                         
  10  -3   8       4089.98       4069.31       160.40 o                         
  -8  -2   8       2679.87       2689.65       125.32 o                         
  -7  -2   8      17884.68      18253.25       428.17 o                         
  -6  -2   8       7199.57       7377.74       204.41 o                         
  -5  -2   8      11489.90      11789.04       288.05 o                         
  -4  -2   8      16734.88      17053.77       441.17 o                         
  -3  -2   8        384.14        591.29        52.08 o                         
  -2  -2   8        849.38        909.09        53.58 o                         
  -1  -2   8       1714.92       1574.58        50.84 o                         
   0  -2   8      21484.13      21133.19       387.50 o                         
   1  -2   8       9382.99       9159.19       208.85 o                         
   2  -2   8      30828.10      30236.37       630.74 o                         
   3  -2   8      28237.96      26916.44       997.58 o                         
   4  -2   8      45248.09      42800.70      1345.82 o                         
   5  -2   8      96818.62      92633.60      1857.63 o                         
   6  -2   8      20416.15      20333.37       480.00 o                         
   7  -2   8        130.09        214.28        29.05 o                         
   8  -2   8      28949.18      30324.02       702.68 o                         
   9  -2   8      88982.16      91603.04      2010.58 o                         
  10  -2   8      19533.63      19872.35       496.43 o                         
  11  -2   8        669.42        651.44        74.20 o                         
  -8  -1   8        260.23        405.10        68.01 o                         
  -7  -1   8      14965.77      14917.83       365.82 o                         
  -6  -1   8        515.42        774.27        62.98 o                         
  -5  -1   8        247.77        411.75        52.90 o                         
  -4  -1   8      21914.13      21686.57       508.21 o                         
  -3  -1   8       6116.55       5869.10       179.27 o                         
  -2  -1   8      12152.22      12695.05       308.89 o                         
  -1  -1   8       9333.86       9285.42       225.79 o                         
   0  -1   8       1171.64       1358.77        52.75 o                         
   1  -1   8        684.46        702.05        36.96 o                         
   2  -1   8       3755.50       3772.85       137.72 o                         
   3  -1   8      21094.23      21009.05       588.27 o                         
   4  -1   8      23101.13      22440.66       767.14 o                         
   5  -1   8      21284.03      21866.24       479.42 o                         
   6  -1   8       8825.68       9336.27       328.83 o                         
   7  -1   8       3050.31       3209.22       100.97 o                         
   8  -1   8      14778.68      14914.77       382.87 o                         
   9  -1   8      11874.70      12013.01       350.50 o                         
  10  -1   8       2279.05       2371.59       113.18 o                         
  11  -1   8        127.97        190.55        54.99 o                         
  12  -1   8      38007.27      37112.07       879.95 o                         
  -7   0   8      17157.16      17397.18       419.35 o                         
  -6   0   8          1.15        117.16        46.38 o                         
  -5   0   8      13550.49      12885.04       387.41 o                         
  -4   0   8       2594.96       2553.69        97.27 o                         
  -3   0   8      16147.52      15836.51       328.63 o                         
  -2   0   8       6623.57       6875.53       149.86 o                         
  -1   0   8        322.35        396.75        25.04 o                         
   0   0   8       6865.41       7069.16       164.89 o                         
   1   0   8       7540.34       7360.72       163.95 o                         
   2   0   8      49335.41      47882.66      1142.34 o                         
   3   0   8      24192.11      24472.90       672.10 o                         
   4   0   8       2447.64       2384.73        82.66 o                         
   5   0   8        129.07        207.65        32.63 o                         
   6   0   8      89817.54      89929.87      1813.12 o                         
   7   0   8      72925.74      72356.35      1468.95 o                         
   8   0   8      11411.46      11641.61       280.42 o                         
   9   0   8      64728.70      63999.34      1311.15 o                         
  10   0   8       1658.87       1722.08        83.21 o                         
  11   0   8       1126.04       1214.35        75.02 o                         
  12   0   8        357.31        360.42        72.73 o                         
  -7   1   8      13048.77      12855.42       373.94 o                         
  -6   1   8       8707.91       8700.11       241.30 o                         
  -5   1   8         29.79        107.63        62.58 o                         
  -4   1   8       1560.00       1560.02        65.18 o                         
  -3   1   8      18065.38      17719.88       363.88 o                         
  -2   1   8       6810.64       6643.33       130.52 o                         
  -1   1   8        191.34        306.45        43.47 o                         
   0   1   8      14808.61      14774.19       319.82 o                         
   1   1   8        148.47        268.71        66.39 o                         
   2   1   8     114025.66     109871.65      2587.50 o                         
   3   1   8     121282.19     115328.95      2932.65 o                         
   4   1   8       4668.38       4782.96       132.31 o                         
   5   1   8       5568.29       5755.81       145.43 o                         
   6   1   8       1721.23       1818.88        66.39 o                         
   7   1   8      14968.62      14527.54       302.39 o                         
   8   1   8        230.42        348.50        33.98 o                         
   9   1   8       3111.79       3233.75       102.57 o                         
  10   1   8      62692.80      64358.96      1324.49 o                         
  11   1   8      52797.97      53303.21      1215.55 o                         
  12   1   8      12004.76      11479.62       365.23 o                         
  13   1   8      42481.84      36273.21      2279.63 o                         
  -7   2   8      21205.16      20007.37       481.04 o                         
  -6   2   8       6548.13       6371.24       182.12 o                         
  -5   2   8      29078.98      29456.83       640.25 o                         
  -4   2   8       8318.10       8369.36       196.97 o                         
  -3   2   8      28597.59      28593.11       567.47 o                         
  -2   2   8      27065.23      27049.58       499.61 o                         
  -1   2   8        624.69        721.35        23.92 o                         
   0   2   8       1535.45       1622.91        62.66 o                         
   1   2   8       8780.97       8828.99       250.22 o                         
   2   2   8       6742.19       6754.73       171.46 o                         
   3   2   8       7012.66       7164.64       203.71 o                         
   4   2   8        678.85        780.06        42.06 o                         
   5   2   8      11953.23      11734.27       284.12 o                         
   6   2   8     146852.19     143928.83      2864.03 o                         
   7   2   8      96780.58      95149.41      1916.86 o                         
   8   2   8       5405.49       5475.44       138.19 o                         
   9   2   8       8025.61       8075.48       224.44 o                         
  10   2   8      83482.54      86693.01      1913.92 o                         
  11   2   8      88929.41      88213.41      1804.34 o                         
  12   2   8        190.85        224.57        50.77 o                         
  13   2   8      10967.78       9416.99       625.30 o                         
  -7   3   8      85983.71      80516.63      1805.87 o                         
  -6   3   8       2600.04       2445.35       139.45 o                         
  -5   3   8      10447.31      10395.42       312.97 o                         
  -4   3   8       1972.59       2250.73       118.04 o                         
  -3   3   8        826.55       1079.21        75.13 o                         
  -2   3   8      26376.01      26471.15       520.17 o                         
  -1   3   8       6942.05       6769.47       142.64 o                         
   0   3   8        143.68        263.18        26.55 o                         
   1   3   8      11606.24      11491.76       226.50 o                         
   2   3   8      17888.17      18529.79       347.27 o                         
   3   3   8       8369.51       8470.72       180.38 o                         
   4   3   8      30124.16      31299.97       604.08 o                         
   5   3   8       2203.73       2340.04        71.11 o                         
   6   3   8     143280.34     144391.03      2869.75 o                         
   7   3   8     119352.16     118354.85      2550.04 o                         
   8   3   8       2951.34       3037.27        91.72 o                         
   9   3   8       1164.89       1234.11        44.23 o                         
  10   3   8      24808.60      25307.90       558.15 o                         
  11   3   8       4977.80       5222.20       159.85 o                         
  12   3   8       7820.19       7724.79       312.76 o                         
  13   3   8      23540.93      23124.59       712.37 o                         
  -6   4   8       3878.71       3854.14       150.37 o                         
  -5   4   8        192.43        283.56        56.56 o                         
  -4   4   8      14184.89      14447.55       347.50 o                         
  -3   4   8      24984.29      25135.70       517.69 o                         
  -2   4   8       7313.05       7646.28       172.56 o                         
  -1   4   8      24071.20      24438.92       439.24 o                         
   0   4   8        610.19        645.66        30.49 o                         
   1   4   8        928.26       1087.43        40.71 o                         
   2   4   8      46275.18      47128.70       845.49 o                         
   3   4   8       4297.80       4533.08       108.11 o                         
   4   4   8       1483.43       1585.86        48.99 o                         
   5   4   8       3626.96       3751.67        96.59 o                         
   6   4   8       1870.61       1955.53        60.24 o                         
   7   4   8        423.18        512.94        30.90 o                         
   8   4   8      16088.92      15698.79       341.04 o                         
   9   4   8       7869.91       8147.82       198.80 o                         
  10   4   8     175509.19     178721.50      3855.76 o                         
  11   4   8     128825.84     126938.91      2397.61 o                         
  12   4   8       1112.06       1144.39        74.77 o                         
  13   4   8      15258.61      15490.82       507.42 o                         
  14   4   8      16314.11      15651.52       769.52 o                         
  -6   5   8         61.83         59.95        57.17 o                         
  -5   5   8       2705.44       2912.83       125.65 o                         
  -4   5   8       8853.80       8692.61       242.96 o                         
  -3   5   8      26715.06      27217.60       596.67 o                         
  -2   5   8       2720.16       2764.80        98.07 o                         
  -1   5   8      22122.77      22112.72       449.63 o                         
   0   5   8        280.89        284.14        27.04 o                         
   1   5   8        325.26        362.14        26.04 o                         
   2   5   8      37829.68      37129.36       678.38 o                         
   3   5   8        702.31        765.11        30.96 o                         
   4   5   8      37562.48      37323.78       761.81 o                         
   5   5   8      10255.24      10275.28       216.72 o                         
   6   5   8      12702.85      12718.54       262.28 o                         
   7   5   8      12447.69      12493.72       255.65 o                         
   8   5   8       5265.91       5275.06       120.08 o                         
   9   5   8         15.39         83.80        12.06 o                         
  10   5   8      19829.71      20448.38       446.89 o                         
  11   5   8      21500.99      21750.50       483.27 o                         
  12   5   8       3047.04       3096.23       186.27 o                         
  13   5   8        885.08        918.94        75.34 o                         
  14   5   8      48123.68      48576.53      1227.45 o                         
  -5   6   8      10934.14      10793.37       285.11 o                         
  -4   6   8       6168.70       6390.58       193.60 o                         
  -3   6   8       1402.92       1412.21        80.03 o                         
  -2   6   8       2484.65       2611.98        99.49 o                         
  -1   6   8       1467.06       1571.90        64.30 o                         
   0   6   8         85.56        203.76        27.56 o                         
   1   6   8        177.60        304.78        37.43 o                         
   2   6   8       9215.67       9349.37       189.05 o                         
   3   6   8      20965.88      20789.50       388.26 o                         
   4   6   8        493.64        606.60        37.74 o                         
   5   6   8         49.51        110.67        20.27 o                         
   6   6   8      10866.41      10728.45       209.25 o                         
   7   6   8       8272.61       8183.28       173.12 o                         
   8   6   8      79324.83      78306.84      1461.36 o                         
   9   6   8       2661.06       2702.17        65.57 o                         
  10   6   8      22840.25      23294.29       534.27 o                         
  11   6   8      24198.13      24969.34       741.54 o                         
  12   6   8      28035.36      26747.94      1223.34 o                         
  13   6   8       1964.94       2135.63       108.99 o                         
  14   6   8      41462.09      42829.60       997.62 o                         
  -4   7   8       5541.43       5428.08       175.74 o                         
  -3   7   8      17467.87      17867.12       415.26 o                         
  -2   7   8       2155.30       2126.14        91.79 o                         
  -1   7   8       2747.22       2730.68        92.08 o                         
   0   7   8       4656.49       4650.21       154.30 o                         
   1   7   8       2019.04       1977.45        59.38 o                         
   2   7   8        587.32        667.61        41.91 o                         
   3   7   8      29424.44      29129.17       568.37 o                         
   4   7   8      52799.09      52375.05       993.13 o                         
   5   7   8      27111.62      26809.16       557.11 o                         
   6   7   8      15373.25      15142.30       302.46 o                         
   7   7   8       1275.44       1280.49        49.15 o                         
   8   7   8     105763.20     104932.81      1951.64 o                         
   9   7   8      37849.80      38248.86       725.74 o                         
  10   7   8       6088.44       6266.78       190.12 o                         
  11   7   8       1182.62       1255.37        69.88 o                         
  12   7   8      10865.11      10615.02       571.26 o                         
  13   7   8        628.55        689.56        72.65 o                         
  14   7   8        328.46        427.99        72.55 o                         
  -4   8   8       5646.27       5653.88       185.81 o                         
  -3   8   8       2606.22       2591.12       114.75 o                         
  -2   8   8      30618.37      31413.10       707.00 o                         
  -1   8   8      20624.59      21506.79       479.12 o                         
   0   8   8        618.23        687.45        45.57 o                         
   1   8   8       4648.72       4804.47       125.54 o                         
   2   8   8       2748.39       2574.97        78.77 o                         
   3   8   8       2027.82       2171.53       104.73 o                         
   4   8   8      40915.89      40875.11      1002.19 o                         
   5   8   8      14440.83      14086.57       281.82 o                         
   6   8   8      11017.04      10727.58       206.38 o                         
   7   8   8      28370.31      27818.00       533.74 o                         
   8   8   8        330.13        384.02        28.17 o                         
   9   8   8         31.84        141.19        26.72 o                         
  10   8   8       4027.79       4196.48       118.03 o                         
  11   8   8      36243.10      35872.85       810.53 o                         
  12   8   8     152542.86     156084.42      4105.11 o                         
  13   8   8      65073.59      66215.24      1778.11 o                         
  14   8   8       5639.59       5828.58       210.73 o                         
  -3   9   8      21984.14      21965.25       548.51 o                         
  -2   9   8      27902.32      28558.68       681.36 o                         
  -1   9   8      35565.26      35504.79       824.66 o                         
   0   9   8       1453.97       1465.89        92.78 o                         
   1   9   8       4649.77       4493.18       132.90 o                         
   2   9   8       4429.09       4435.07       136.32 o                         
   3   9   8       3158.88       3350.99       109.42 o                         
   4   9   8       4645.42       4681.89       134.94 o                         
   5   9   8        126.91        195.11        29.04 o                         
   6   9   8        601.09        746.91        40.36 o                         
   7   9   8      32945.50      32518.43       665.15 o                         
   8   9   8      91480.21      90569.05      1691.06 o                         
   9   9   8      37439.33      37042.43       756.99 o                         
  10   9   8       5198.48       5145.75       149.09 o                         
  11   9   8       3816.62       3961.17       129.79 o                         
  12   9   8      55749.53      51202.18      2427.72 o                         
  13   9   8      40774.21      39246.69      1075.06 o                         
  14   9   8        149.51        262.46        65.78 o                         
  -2  10   8       2471.52       2648.55       130.64 o                         
  -1  10   8       1241.40       1303.80        86.86 o                         
   0  10   8      12500.89      12091.85       297.43 o                         
   1  10   8       3422.44       3332.80       132.05 o                         
   2  10   8       5365.48       5450.49       163.39 o                         
   3  10   8       8816.10       9159.08       271.73 o                         
   4  10   8       1547.25       1538.75        70.19 o                         
   5  10   8       1369.12       1377.25        62.20 o                         
   6  10   8      10356.24      10296.60       215.16 o                         
   7  10   8         79.25        151.11        23.72 o                         
   8  10   8      36534.79      35994.18       647.26 o                         
   9  10   8       8002.16       7990.69       164.18 o                         
  10  10   8        573.57        673.17        51.03 o                         
  11  10   8      10497.99      10376.72       267.71 o                         
  12  10   8      49979.17      47488.87      1820.60 o                         
  13  10   8      14162.71      13746.66       478.24 o                         
   0  11   8      10001.26       9901.88       277.28 o                         
   1  11   8      15457.22      14774.45       376.45 o                         
   2  11   8       1968.95       2182.30        95.80 o                         
   3  11   8       6295.79       6283.42       182.25 o                         
   4  11   8       1842.83       1975.94       100.08 o                         
   5  11   8       4822.98       4748.48       142.29 o                         
   6  11   8       1337.60       1400.92        60.90 o                         
   7  11   8        278.83        293.34        35.13 o                         
   8  11   8        133.24        239.83        32.51 o                         
   9  11   8       3222.08       3265.80        94.10 o                         
  10  11   8      26953.51      26297.10       515.18 o                         
  11  11   8       4047.93       4234.71       136.36 o                         
  12  11   8      76255.08      70205.12      2210.53 o                         
  13  11   8      23360.36      22495.62       644.58 o                         
   1  12   8      10158.05       9708.54       271.75 o                         
   2  12   8        895.12        910.39        68.18 o                         
   3  12   8        725.07        805.16        62.53 o                         
   4  12   8      20184.54      20439.01       486.42 o                         
   5  12   8        184.55        229.13        42.42 o                         
   6  12   8       7014.37       6779.49       170.32 o                         
   7  12   8        289.50        330.54        38.90 o                         
   8  12   8        381.77        468.87        43.22 o                         
   9  12   8       3883.25       4009.48       123.54 o                         
  10  12   8        547.20        570.18        50.94 o                         
  11  12   8         15.47         26.53        38.73 o                         
  12  12   8       1826.38       1801.89        87.04 o                         
   3  13   8        130.41        233.96        46.69 o                         
   4  13   8      21420.60      21660.42       519.07 o                         
   5  13   8      17417.69      17542.94       390.31 o                         
   6  13   8         24.07         72.59        35.01 o                         
   7  13   8       1064.19       1093.69        58.16 o                         
   8  13   8        603.61        611.87        50.85 o                         
   9  13   8      35470.43      34802.98       778.15 o                         
  10  13   8      67891.81      66019.79      1440.88 o                         
  11  13   8       5912.64       5917.77       187.20 o                         
   6  14   8       4200.67       4360.65       131.80 o                         
   7  14   8       6530.85       6322.40       169.97 o                         
   8  14   8      13466.46      13293.20       303.86 o                         
  -3  -8   9       2176.42       2193.18       108.14 o                         
  -2  -8   9       3566.20       3468.73       163.28 o                         
  -1  -8   9       5938.95       5832.55       176.67 o                         
   0  -8   9         42.68        125.49        45.34 o                         
   1  -8   9       8296.08       8370.71       287.40 o                         
   2  -8   9       3264.97       3470.33       153.13 o                         
   3  -8   9      37750.34      37755.33       849.50 o                         
  -5  -7   9      20602.76      20274.58       500.02 o                         
  -4  -7   9       9592.01       9576.23       315.86 o                         
  -3  -7   9      19148.79      19123.78       497.48 o                         
  -2  -7   9      21316.54      21612.33       565.49 o                         
  -1  -7   9         74.61        123.19        39.64 o                         
   0  -7   9        784.66        925.94        64.31 o                         
   1  -7   9      10524.03      10344.69       261.65 o                         
   2  -7   9         18.45        106.57        33.12 o                         
   3  -7   9      27126.23      27572.61       628.62 o                         
   4  -7   9       5943.59       6082.88       177.84 o                         
   5  -7   9       1954.78       1817.91        90.70 o                         
  -5  -6   9       5752.61       5734.28       189.40 o                         
  -4  -6   9      25750.93      25539.52       649.30 o                         
  -3  -6   9      11385.60      11039.62       336.35 o                         
  -2  -6   9      31792.78      31817.22       803.85 o                         
  -1  -6   9      26444.98      26877.61       619.70 o                         
   0  -6   9        439.23        490.12        45.40 o                         
   1  -6   9        261.14        337.59        35.13 o                         
   2  -6   9       2777.47       2819.56       104.50 o                         
   3  -6   9       1250.73       1345.24        76.13 o                         
   4  -6   9          3.61         92.48        34.54 o                         
   5  -6   9       3830.39       3741.67       150.91 o                         
   6  -6   9      11292.72      11535.58       304.71 o                         
   7  -6   9      83095.16      78040.71      2012.14 o                         
  -6  -5   9      37495.85      38317.61       885.61 o                         
  -5  -5   9        803.06        865.26        73.90 o                         
  -4  -5   9         68.28         99.08        45.71 o                         
  -3  -5   9      27789.48      27758.42       695.41 o                         
  -2  -5   9        452.39        580.35        85.04 o                         
  -1  -5   9      31016.42      31448.77       713.75 o                         
   0  -5   9      18524.16      18952.69       488.07 o                         
   1  -5   9       4216.52       4119.95       117.28 o                         
   2  -5   9      13240.82      13118.04       296.04 o                         
   3  -5   9      10372.61      10715.31       372.57 o                         
   4  -5   9        184.13        245.91        33.25 o                         
   5  -5   9        363.65        412.77        41.25 o                         
   6  -5   9       1159.17       1262.52       116.10 o                         
   7  -5   9      18173.20      17447.01       473.22 o                         
   8  -5   9       1015.76       1049.16        98.39 o                         
  -6  -4   9      17822.52      17966.66       449.11 o                         
  -5  -4   9       3089.13       3321.11       160.01 o                         
  -4  -4   9       2768.66       2982.14       210.53 o                         
  -3  -4   9      37920.86      37208.66       928.86 o                         
  -2  -4   9      32065.52      33118.82       754.79 o                         
  -1  -4   9       3098.74       3246.87       109.03 o                         
   0  -4   9      11750.01      11716.36       288.31 o                         
   1  -4   9          5.50         75.70        26.43 o                         
   2  -4   9      15380.95      15250.54       337.30 o                         
   3  -4   9      44951.41      44903.66       990.47 o                         
   4  -4   9       2317.80       2411.81       105.62 o                         
   5  -4   9      18892.42      18992.00       569.11 o                         
   6  -4   9         12.24         71.19        45.52 o                         
   7  -4   9       2120.60       2270.97       123.64 o                         
   8  -4   9       3699.79       3959.26       142.37 o                         
   9  -4   9       9750.93      10328.35       331.10 o                         
  -7  -3   9      22164.07      22363.25       563.77 o                         
  -6  -3   9      17217.19      17246.05       446.39 o                         
  -5  -3   9       3755.27       3970.43       145.75 o                         
  -4  -3   9         64.54        152.09        40.22 o                         
  -3  -3   9       1984.34       2160.03        90.36 o                         
  -2  -3   9       1677.09       1697.55        87.11 o                         
  -1  -3   9        555.86        603.97        39.07 o                         
   0  -3   9       1884.13       1898.31        73.76 o                         
   1  -3   9       2499.51       2502.81        78.37 o                         
   2  -3   9        522.88        568.88        38.34 o                         
   3  -3   9      19963.60      19952.13       433.13 o                         
   4  -3   9       2807.60       2824.55       114.98 o                         
   5  -3   9      12416.25      13073.40       593.99 o                         
   6  -3   9        314.61        419.58        48.82 o                         
   7  -3   9       6480.93       6977.89       369.55 o                         
   8  -3   9       5557.13       5955.46       213.88 o                         
   9  -3   9      15238.74      16049.25       462.21 o                         
  10  -3   9       1218.00       1242.99        89.98 o                         
  -7  -2   9        288.80        354.89        59.49 o                         
  -6  -2   9      32631.09      33073.55       721.25 o                         
  -5  -2   9     110868.62     108072.41      2188.12 o                         
  -4  -2   9      21236.02      20508.26       527.78 o                         
  -3  -2   9      26702.30      27430.39       697.98 o                         
  -2  -2   9       9470.81       9950.87       253.19 o                         
  -1  -2   9       3147.45       3147.56       100.91 o                         
   0  -2   9       5048.24       5075.36       127.90 o                         
   1  -2   9       5560.54       5373.60       137.47 o                         
   2  -2   9        424.99        525.85        37.57 o                         
   3  -2   9       4819.13       4756.38       183.02 o                         
   4  -2   9      22855.55      21701.97       500.72 o                         
   5  -2   9       1058.39       1220.28        61.06 o                         
   6  -2   9       7236.20       7656.41       365.64 o                         
   7  -2   9       4685.06       5146.95       211.30 o                         
   8  -2   9      21143.51      22261.74       644.15 o                         
   9  -2   9      82888.67      84436.76      2043.95 o                         
  10  -2   9      10164.64      10033.08       327.24 o                         
  11  -2   9       3721.19       3990.67       204.07 o                         
  -7  -1   9       1603.22       1637.41        99.63 o                         
  -6  -1   9      26122.26      26553.33       594.52 o                         
  -5  -1   9      84073.98      81118.14      2438.28 o                         
  -4  -1   9      44205.06      43467.79       976.57 o                         
  -3  -1   9        117.47        162.59        39.15 o                         
  -2  -1   9       3272.18       3264.52       164.26 o                         
  -1  -1   9      45878.87      45325.91       999.82 o                         
   0  -1   9        268.15        316.13        33.17 o                         
   1  -1   9      32392.16      31073.91       649.98 o                         
   2  -1   9       2875.49       2779.97        98.25 o                         
   3  -1   9         49.04        180.22        41.57 o                         
   4  -1   9      26886.02      25801.09       688.95 o                         
   5  -1   9      37167.32      37437.77       731.58 o                         
   6  -1   9        721.09        810.87        43.38 o                         
   7  -1   9       7922.04       8216.73       253.97 o                         
   8  -1   9        960.70        943.32        81.89 o                         
   9  -1   9       8638.64       8841.17       350.76 o                         
  10  -1   9        482.57        478.33        63.43 o                         
  11  -1   9          7.64         75.07        45.11 o                         
  -6   0   9      11107.39      10884.50       286.57 o                         
  -5   0   9      26223.03      25014.66       797.09 o                         
  -4   0   9         51.99        144.56        43.12 o                         
  -3   0   9      21685.11      21341.35       467.40 o                         
  -2   0   9      51628.06      51725.74      1060.18 o                         
  -1   0   9     130225.30     131852.83      2572.21 o                         
   0   0   9      49465.44      48680.73       926.64 o                         
   1   0   9      12526.84      11953.82       278.00 o                         
   2   0   9      16591.15      15975.76       377.45 o                         
   3   0   9       2345.55       2350.69        86.74 o                         
   4   0   9      13699.75      13202.56       422.04 o                         
   5   0   9      31510.52      32184.30       633.89 o                         
   6   0   9         72.99        138.47        29.07 o                         
   7   0   9         31.42        113.73        24.46 o                         
   8   0   9      28740.94      29063.07       677.48 o                         
   9   0   9      32837.10      33410.33       775.95 o                         
  10   0   9       9316.48       9407.46       309.19 o                         
  11   0   9       1970.46       2239.80       116.81 o                         
  12   0   9      31047.67      31537.53       844.17 o                         
  -6   1   9      30471.45      30096.33       810.40 o                         
  -5   1   9     131845.02     125612.83      3477.61 o                         
  -4   1   9      33134.18      32625.48       701.67 o                         
  -3   1   9       6994.08       6924.27       181.67 o                         
  -2   1   9       6030.39       6278.96       148.19 o                         
  -1   1   9       3563.57       3852.52       113.90 o                         
   0   1   9      51176.25      52211.06      1059.16 o                         
   1   1   9      18073.45      18185.93       365.16 o                         
   2   1   9       6230.52       5941.64       199.92 o                         
   3   1   9      29341.19      28123.38       754.86 o                         
   4   1   9       1826.05       1895.27        70.17 o                         
   5   1   9      19261.23      19688.79       428.84 o                         
   6   1   9       1085.26       1146.27        52.59 o                         
   7   1   9        101.53        167.59        27.24 o                         
   8   1   9      45229.46      43229.95       896.68 o                         
   9   1   9      31496.57      31711.88       739.37 o                         
  10   1   9       1830.28       1877.61        96.23 o                         
  11   1   9        305.10        340.78        59.84 o                         
  12   1   9       6537.73       6520.07       256.94 o                         
  -6   2   9        478.10        528.20        77.42 o                         
  -5   2   9       8648.21       8857.37       325.39 o                         
  -4   2   9        257.59        335.64        38.35 o                         
  -3   2   9      16624.04      16387.20       372.64 o                         
  -2   2   9      10056.47      10371.17       232.24 o                         
  -1   2   9     103840.30     104447.14      1953.56 o                         
   0   2   9       1044.67       1096.20        48.88 o                         
   1   2   9      25682.22      25737.21       680.00 o                         
   2   2   9      21873.09      21385.51       398.63 o                         
   3   2   9      40560.25      38756.60       799.95 o                         
   4   2   9      24128.50      24142.94       560.31 o                         
   5   2   9        420.25        484.08        35.96 o                         
   6   2   9      12179.41      12087.00       275.57 o                         
   7   2   9       6675.52       6716.33       160.92 o                         
   8   2   9      12877.04      13076.47       300.06 o                         
   9   2   9      15297.25      15527.22       388.37 o                         
  10   2   9       8853.00       9360.76       261.60 o                         
  11   2   9      17771.08      18131.38       462.36 o                         
  12   2   9      20222.50      20130.92       516.61 o                         
  13   2   9      49193.48      45148.24      1829.23 o                         
  -6   3   9        462.31        506.32        73.92 o                         
  -5   3   9      17452.64      17218.30       433.50 o                         
  -4   3   9      27011.01      26828.17       557.02 o                         
  -3   3   9      19963.81      20580.48       405.30 o                         
  -2   3   9        418.97        562.34        78.48 o                         
  -1   3   9      45211.23      45507.74       939.67 o                         
   0   3   9       2485.38       2818.22       113.60 o                         
   1   3   9      29571.52      29948.00       619.82 o                         
   2   3   9        754.83        851.05        36.62 o                         
   3   3   9       5101.57       5044.04       128.40 o                         
   4   3   9       8644.42       8920.95       229.93 o                         
   5   3   9      13662.54      13599.99       292.94 o                         
   6   3   9       5316.11       5472.48       127.44 o                         
   7   3   9       3102.38       3270.28       106.03 o                         
   8   3   9         38.91         76.37        50.34 o                         
   9   3   9       5331.00       5484.70       155.67 o                         
  10   3   9        173.81        264.98        50.25 o                         
  11   3   9       5546.84       5642.41       187.42 o                         
  12   3   9        672.64        651.29        73.26 o                         
  13   3   9       5891.78       5441.17       268.63 o                         
  -5   4   9       2319.59       2337.36       106.10 o                         
  -4   4   9      11077.24      11121.35       294.65 o                         
  -3   4   9      20482.83      20703.50       458.16 o                         
  -2   4   9       2842.68       2953.82        96.26 o                         
  -1   4   9      16965.36      17292.71       368.37 o                         
   0   4   9      25579.76      25395.40       547.37 o                         
   1   4   9      53045.11      54966.60      1213.66 o                         
   2   4   9        266.93        413.74        25.47 o                         
   3   4   9      15635.57      15868.57       303.67 o                         
   4   4   9        727.33        696.45        47.94 o                         
   5   4   9      22817.03      23193.96       487.27 o                         
   6   4   9        611.09        717.81        34.95 o                         
   7   4   9       2664.56       3027.48        87.37 o                         
   8   4   9       2740.34       2931.92        89.10 o                         
   9   4   9       3799.24       3838.52       112.01 o                         
  10   4   9      51756.95      52727.46      1179.74 o                         
  11   4   9      20472.71      20613.33       474.39 o                         
  12   4   9       1917.69       2094.34       106.94 o                         
  13   4   9        236.11        234.66        58.86 o                         
  -5   5   9       1138.57       1115.61        87.37 o                         
  -4   5   9     132163.98     124844.43      2525.39 o                         
  -3   5   9     179035.53     177879.62      3565.40 o                         
  -2   5   9       8159.21       8279.29       243.64 o                         
  -1   5   9      32188.35      31554.62       811.29 o                         
   0   5   9       4502.88       4726.54       114.39 o                         
   1   5   9        447.73        581.40        34.29 o                         
   2   5   9      15879.63      16231.33       315.98 o                         
   3   5   9        708.09        776.16        40.95 o                         
   4   5   9        388.27        432.26        27.42 o                         
   5   5   9      25408.08      25375.67       572.57 o                         
   6   5   9      12197.70      12137.57       275.78 o                         
   7   5   9       1027.17       1227.68        55.90 o                         
   8   5   9       7077.22       7150.57       160.77 o                         
   9   5   9       1829.17       1919.18        65.58 o                         
  10   5   9      32037.29      32563.12       745.63 o                         
  11   5   9      41336.87      42918.21       977.64 o                         
  12   5   9       7314.05       7639.43       224.36 o                         
  13   5   9       2218.64       2352.43       128.51 o                         
  14   5   9       8967.93       9041.05       354.22 o                         
  -4   6   9      14469.54      14090.36       349.49 o                         
  -3   6   9      50481.83      48557.68      1179.75 o                         
  -2   6   9       7723.29       7528.31       291.22 o                         
  -1   6   9        432.27        450.29        41.50 o                         
   0   6   9      60920.11      61907.48      1274.40 o                         
   1   6   9      99411.55      98753.48      1865.45 o                         
   2   6   9       3254.61       3363.14        83.55 o                         
   3   6   9      47391.99      46837.52       846.34 o                         
   4   6   9      27937.46      28074.53       543.05 o                         
   5   6   9      30153.06      30108.49       619.35 o                         
   6   6   9      32751.85      33080.46       688.60 o                         
   7   6   9        208.74        756.44        85.52 o                         
   8   6   9        155.27        252.32        34.09 o                         
   9   6   9      14253.84      14019.11       282.22 o                         
  10   6   9        820.70        954.01        64.19 o                         
  11   6   9       1306.97       1713.62        86.42 o                         
  12   6   9        719.89        920.87        73.10 o                         
  13   6   9       1862.63       1632.51        95.38 o                         
  14   6   9      73981.41      76376.79      1888.04 o                         
  -4   7   9      29374.32      28713.50       639.78 o                         
  -3   7   9      33173.98      32624.56       827.20 o                         
  -2   7   9       2153.43       2121.36       115.58 o                         
  -1   7   9       7014.22       6727.83       183.32 o                         
   0   7   9      62760.67      63612.76      1312.61 o                         
   1   7   9     125878.27     124492.16      2507.22 o                         
   2   7   9      13757.67      13338.91       307.01 o                         
   3   7   9      18852.22      18543.44       377.59 o                         
   4   7   9       1711.32       1718.45        54.41 o                         
   5   7   9       2071.36       2111.05        71.34 o                         
   6   7   9      29632.09      29074.00       564.67 o                         
   7   7   9      13546.82      13412.65       272.81 o                         
   8   7   9        581.94        611.03        34.91 o                         
   9   7   9       8396.42       8463.31       211.34 o                         
  10   7   9      15961.60      16219.60       420.64 o                         
  11   7   9       2420.84       2684.78       117.55 o                         
  12   7   9       5029.43       4970.47       266.79 o                         
  13   7   9       2843.61       2761.31       188.04 o                         
  14   7   9      16588.80      17677.12       505.36 o                         
  -3   8   9      41286.75      41422.41       962.38 o                         
  -2   8   9          7.18         80.79        89.30 o                         
  -1   8   9       2439.06       2617.08       105.81 o                         
   0   8   9       1169.10       1169.59        60.56 o                         
   1   8   9         50.79        115.50        24.72 o                         
   2   8   9       5371.73       5144.63       146.52 o                         
   3   8   9        827.09        981.46        79.43 o                         
   4   8   9      33952.76      33401.18       836.72 o                         
   5   8   9      41608.55      41660.09       927.39 o                         
   6   8   9        787.11        790.17        34.65 o                         
   7   8   9      43821.52      42764.97       812.36 o                         
   8   8   9       6583.13       6495.91       143.88 o                         
   9   8   9       3400.89       3231.80        85.29 o                         
  10   8   9      12220.67      12409.98       301.13 o                         
  11   8   9         24.47        153.80        40.90 o                         
  12   8   9       5216.92       5272.50       185.38 o                         
  13   8   9         16.04        195.54        95.05 o                         
  14   8   9       5025.87       5168.96       219.84 o                         
  -2   9   9      39607.69      39973.23      1031.21 o                         
  -1   9   9      30453.79      31168.11       736.52 o                         
   0   9   9      20623.48      21861.63       595.17 o                         
   1   9   9      52482.23      51893.27      1173.36 o                         
   2   9   9       1399.52       1558.50        82.90 o                         
   3   9   9       6944.49       6885.01       257.60 o                         
   4   9   9      12405.39      12556.02       347.95 o                         
   5   9   9      29381.59      29622.07       741.24 o                         
   6   9   9        227.73        321.49        32.21 o                         
   7   9   9       8513.13       8300.42       179.07 o                         
   8   9   9       5766.08       5609.94       129.72 o                         
   9   9   9        515.70        554.37        35.92 o                         
  10   9   9       5750.71       5597.93       155.89 o                         
  11   9   9       6217.03       6172.12       175.29 o                         
  12   9   9      17092.01      16845.11       452.87 o                         
  13   9   9       6009.34       5779.19       202.88 o                         
  -1  10   9      14074.19      14667.03       386.99 o                         
   0  10   9          5.76         48.05        40.09 o                         
   1  10   9       1625.48       1599.27        83.28 o                         
   2  10   9      17796.63      17357.86       473.23 o                         
   3  10   9      27828.59      27476.77       637.45 o                         
   4  10   9       2373.09       2447.37       127.25 o                         
   5  10   9      12934.54      13099.66       355.38 o                         
   6  10   9         10.62         48.64        29.50 o                         
   7  10   9          6.70         86.23        23.98 o                         
   8  10   9       1093.08       1130.05        58.77 o                         
   9  10   9       1514.01       1497.14        59.92 o                         
  10  10   9       4333.79       4369.37       133.33 o                         
  11  10   9      29070.52      28207.12       640.99 o                         
  12  10   9       1685.17       1637.01        95.88 o                         
  13  10   9        386.20        456.33        74.72 o                         
   0  11   9        705.47        757.40        72.98 o                         
   1  11   9      19388.02      18150.30       525.39 o                         
   2  11   9      73358.16      72066.93      1599.75 o                         
   3  11   9      61199.12      60175.48      1339.70 o                         
   4  11   9        806.35        848.58        55.36 o                         
   5  11   9      20623.28      20799.29       541.35 o                         
   6  11   9       2558.81       2594.60        85.66 o                         
   7  11   9      10562.98      10405.69       260.50 o                         
   8  11   9         22.67         65.26        30.58 o                         
   9  11   9       1342.73       1334.82        71.00 o                         
  10  11   9        109.17        108.49        30.60 o                         
  11  11   9      14691.22      14531.00       351.50 o                         
  12  11   9      28945.97      27735.76       640.02 o                         
   2  12   9         19.18         84.06        43.88 o                         
   3  12   9       2647.61       2769.86       136.78 o                         
   4  12   9       7933.52       8166.74       258.17 o                         
   5  12   9       3773.38       3922.02       132.70 o                         
   6  12   9      26599.80      26614.76       562.56 o                         
   7  12   9      37121.80      36825.95       759.87 o                         
   8  12   9         17.38         99.02        35.58 o                         
   9  12   9       7927.67       7861.98       225.59 o                         
  10  12   9        278.90        388.23        45.88 o                         
  11  12   9          1.85         84.15        54.58 o                         
  12  12   9      11128.99      10882.34       335.87 o                         
   4  13   9       2139.28       2194.52        99.55 o                         
   5  13   9      26819.49      27591.84       709.84 o                         
   6  13   9      23882.92      23343.69       546.00 o                         
   7  13   9      26390.68      25869.64       595.03 o                         
   8  13   9       3507.80       3381.12       118.33 o                         
   9  13   9       2200.30       2228.34       101.97 o                         
  10  13   9        680.35        700.60        56.49 o                         
  -2  -7  10       7907.32       8038.24       274.01 o                         
  -1  -7  10      12881.62      12668.44       364.10 o                         
   0  -7  10      13115.02      13166.36       410.14 o                         
   1  -7  10       6933.63       6865.57       243.03 o                         
   2  -7  10       8983.91       8834.08       281.79 o                         
   3  -7  10      13323.78      13087.23       400.19 o                         
   4  -7  10      33981.54      32854.51       830.54 o                         
  -4  -6  10       9435.19       9004.78       305.35 o                         
  -3  -6  10      46820.71      46383.98      1422.30 o                         
  -2  -6  10      29288.52      29123.13       746.53 o                         
  -1  -6  10      11163.96      11537.92       331.08 o                         
   0  -6  10      48189.74      48109.82      1177.77 o                         
   1  -6  10        301.93        345.43        49.65 o                         
   2  -6  10       7169.64       7042.04       221.91 o                         
   3  -6  10          0.79        125.09        44.35 o                         
   4  -6  10       2719.04       2760.72       120.99 o                         
   5  -6  10       8357.41       8330.25       262.52 o                         
   6  -6  10        174.86        148.36        78.41 o                         
  -4  -5  10       2695.05       2626.33       235.47 o                         
  -3  -5  10          2.48         77.97        48.69 o                         
  -2  -5  10       1983.13       2154.63       129.16 o                         
  -1  -5  10       3406.40       3490.35       137.43 o                         
   0  -5  10        679.64        697.53        53.54 o                         
   1  -5  10      27970.42      27074.51       622.24 o                         
   2  -5  10      31235.64      30785.79       702.69 o                         
   3  -5  10       6094.36       6242.38       192.44 o                         
   4  -5  10      27890.00      27284.91       689.97 o                         
   5  -5  10        126.51        220.08        55.43 o                         
   6  -5  10        670.45        748.96       130.81 o                         
   7  -5  10        998.86       1144.08       146.54 o                         
  -5  -4  10        189.07        253.61        55.89 o                         
  -4  -4  10      11268.85      11363.68       321.55 o                         
  -3  -4  10     116084.77     113333.70      3329.60 o                         
  -2  -4  10      72881.23      73176.54      1768.69 o                         
  -1  -4  10        148.16        225.40        45.86 o                         
   0  -4  10      29526.74      30019.30       682.75 o                         
   1  -4  10      39731.74      39129.57       876.11 o                         
   2  -4  10      49524.77      48114.14      1075.28 o                         
   3  -4  10       4810.97       4929.10       137.56 o                         
   4  -4  10       6309.85       6461.29       200.67 o                         
   5  -4  10       2632.56       2735.19       122.40 o                         
   6  -4  10       9085.92       8599.77       375.72 o                         
   7  -4  10       5983.48       5991.00       313.83 o                         
   8  -4  10       4849.39       4735.32       236.56 o                         
  -5  -3  10       9604.84       9905.10       274.75 o                         
  -4  -3  10       3448.19       3400.48       195.28 o                         
  -3  -3  10      87392.97      86000.06      2073.78 o                         
  -2  -3  10     100083.95     101389.80      2427.52 o                         
  -1  -3  10       5726.41       5747.19       186.79 o                         
   0  -3  10          3.09         90.77        45.94 o                         
   1  -3  10      28807.73      28159.92       640.91 o                         
   2  -3  10       3289.10       3430.22       105.91 o                         
   3  -3  10      20805.64      19788.67       431.94 o                         
   4  -3  10      34375.86      34484.76       778.71 o                         
   5  -3  10      45371.71      44984.48      1463.98 o                         
   6  -3  10      40750.12      39144.41      1299.51 o                         
   7  -3  10       1227.94       1386.54       116.23 o                         
   8  -3  10       8057.83       8593.49       330.84 o                         
   9  -3  10        268.47        422.96        97.31 o                         
  -5  -2  10       1555.72       1552.49        86.52 o                         
  -4  -2  10         13.41         97.36        42.16 o                         
  -3  -2  10      13783.52      13378.49       378.73 o                         
  -2  -2  10       4656.57       4684.44       165.12 o                         
  -1  -2  10       2707.54       3056.29       120.44 o                         
   0  -2  10      10027.17      10252.39       257.23 o                         
   1  -2  10     185675.62     174296.45      3462.10 o                         
   2  -2  10     171194.55     159345.36      4344.56 o                         
   3  -2  10       1176.35       1186.65        58.61 o                         
   4  -2  10      29154.52      28309.03       665.26 o                         
   5  -2  10       7275.78       7579.63       361.36 o                         
   6  -2  10      21961.84      21759.38       866.99 o                         
   7  -2  10      27634.08      29931.31      1257.33 o                         
   8  -2  10       5406.07       5429.47       241.86 o                         
   9  -2  10       1143.47       1351.45       126.15 o                         
  10  -2  10       5433.01       5956.99       272.59 o                         
  -6  -1  10       1283.83       1268.43        84.84 o                         
  -5  -1  10      55203.33      54887.57      1426.38 o                         
  -4  -1  10       6836.21       6783.07       293.91 o                         
  -3  -1  10      51352.48      52109.09      1177.10 o                         
  -2  -1  10      39592.28      41129.49      1019.59 o                         
   0  -1  10        198.62        229.64        36.36 o                         
   1  -1  10      15773.60      15549.34       321.35 o                         
   2  -1  10      27546.95      26763.15       607.30 o                         
   3  -1  10         27.41         77.72        34.54 o                         
   4  -1  10         53.59        186.96        42.60 o                         
   5  -1  10      34282.05      34554.76       794.90 o                         
   6  -1  10      22571.67      23415.74       631.35 o                         
   7  -1  10      20423.59      21472.28       859.94 o                         
   8  -1  10      29417.39      29887.44      1478.68 o                         
   9  -1  10       2660.96       2754.06       169.49 o                         
  10  -1  10      11817.12      11910.97       422.64 o                         
  11  -1  10       9560.14       9633.48       374.97 o                         
  -5   0  10       2819.08       2923.24       119.11 o                         
  -4   0  10        642.14        699.55        69.85 o                         
  -3   0  10       8362.47       8475.42       243.37 o                         
  -2   0  10       1358.83       1872.44        89.60 o                         
  -1   0  10      88707.51      88756.23      1922.19 o                         
   0   0  10      12499.80      12655.50       305.21 o                         
   1   0  10      46358.01      45383.85       821.60 o                         
   2   0  10      37745.12      36415.83       887.53 o                         
   3   0  10       1906.21       2074.28        90.68 o                         
   4   0  10         18.73        116.70        61.06 o                         
   5   0  10      44905.36      45407.72      1161.57 o                         
   6   0  10      50113.41      50511.09      1137.36 o                         
   7   0  10         50.42        200.33        56.22 o                         
   8   0  10      10295.43      10224.94       275.04 o                         
   9   0  10         15.45        159.59        76.33 o                         
  10   0  10       2058.54       2221.46       163.06 o                         
  11   0  10      18602.68      18989.71       620.40 o                         
  12   0  10        296.60        477.81       112.41 o                         
  -5   1  10      74969.69      70985.27      1866.76 o                         
  -4   1  10      21138.72      21202.76       528.41 o                         
  -3   1  10       1187.97       1152.71        64.04 o                         
  -2   1  10      18630.14      18596.79       413.53 o                         
  -1   1  10     137545.89     136828.91      2730.93 o                         
   0   1  10      44696.11      45308.53       872.97 o                         
   1   1  10      19279.69      19422.51       421.23 o                         
   2   1  10       5965.76       5804.60       235.55 o                         
   3   1  10      13597.96      13458.75       353.09 o                         
   4   1  10       5316.08       5535.96       191.48 o                         
   5   1  10       9913.29      10179.17       312.00 o                         
   6   1  10       2992.40       3108.61       113.03 o                         
   7   1  10       1976.28       1906.03        82.59 o                         
   8   1  10       5416.74       5439.72       163.81 o                         
   9   1  10       2989.72       2988.52       127.65 o                         
  10   1  10       8095.83       8354.66       269.65 o                         
  11   1  10      14262.43      14348.43       495.89 o                         
  12   1  10      13470.79      13014.80       478.57 o                         
  -5   2  10      81173.13      81726.19      2021.20 o                         
  -4   2  10      31857.78      30862.13       841.09 o                         
  -3   2  10       1200.69       1270.27        79.26 o                         
  -2   2  10       5122.38       5223.50       149.59 o                         
  -1   2  10       9729.90      10123.18       242.31 o                         
   0   2  10         44.77        130.80        26.00 o                         
   1   2  10       1540.33       1624.17        77.10 o                         
   2   2  10      34974.88      34369.21       758.60 o                         
   3   2  10     139963.19     134296.39      3628.10 o                         
   4   2  10      40431.24      41995.91      1029.23 o                         
   5   2  10      28452.31      29768.86       763.99 o                         
   6   2  10      33842.54      34388.57       787.19 o                         
   7   2  10        697.05        852.45        80.04 o                         
   8   2  10       4452.49       4562.57       162.08 o                         
   9   2  10       3021.26       3123.65       129.30 o                         
  10   2  10        706.82        763.09        70.46 o                         
  11   2  10       2123.77       2161.62       133.07 o                         
  12   2  10      16737.63      16918.21       499.32 o                         
  13   2  10       2203.17       2129.08       196.24 o                         
  -5   3  10        851.36        840.72        92.50 o                         
  -4   3  10        712.10        767.27        91.65 o                         
  -3   3  10       4637.14       4611.12       158.27 o                         
  -2   3  10      40476.01      40350.55      1065.29 o                         
  -1   3  10     183031.81     180957.77      3607.21 o                         
   0   3  10      78317.02      78635.73      1595.33 o                         
   1   3  10        117.57        207.61        27.68 o                         
   2   3  10      20160.10      20740.83       416.32 o                         
   3   3  10      59083.08      59567.98      1319.12 o                         
   4   3  10      52077.09      52908.33      1173.94 o                         
   5   3  10       1690.59       1933.62        78.75 o                         
   6   3  10       3195.74       3260.05       114.95 o                         
   7   3  10      70942.23      71937.58      1733.65 o                         
   8   3  10       8084.93       8323.06       251.90 o                         
   9   3  10      32088.09      31994.15       745.78 o                         
  10   3  10      18170.21      18962.70       517.20 o                         
  11   3  10       1068.25       1017.04        83.95 o                         
  12   3  10       6153.27       6434.48       244.72 o                         
  13   3  10       4981.07       4868.71       225.30 o                         
  -4   4  10       7620.07       7374.35       199.79 o                         
  -3   4  10       8454.52       8519.94       247.91 o                         
  -2   4  10       2632.80       2583.11       155.16 o                         
  -1   4  10      45466.96      46307.31       981.10 o                         
   0   4  10      15394.76      15479.59       350.32 o                         
   1   4  10       5338.70       5501.80       158.16 o                         
   2   4  10      24111.59      24095.61       519.51 o                         
   3   4  10     114194.48     114624.66      2301.28 o                         
   4   4  10      14998.63      15698.41       382.18 o                         
   5   4  10      10084.73      10312.34       264.16 o                         
   6   4  10      66283.16      67238.70      1620.50 o                         
   7   4  10     149543.47     147764.17      2945.40 o                         
   8   4  10      72835.39      73739.71      1627.60 o                         
   9   4  10       1082.34       1218.62        66.46 o                         
  10   4  10       9118.88       9470.70       267.18 o                         
  11   4  10       1399.07       1408.44        89.33 o                         
  12   4  10        186.84        365.51        68.39 o                         
  13   4  10      11949.90      12078.53       399.26 o                         
  -4   5  10       6919.97       6467.42       225.64 o                         
  -3   5  10      16233.50      16441.46       435.19 o                         
  -2   5  10        110.15        197.67        49.74 o                         
  -1   5  10       6740.07       6579.16       193.64 o                         
   0   5  10      15335.59      15090.96       360.20 o                         
   1   5  10      21181.60      21278.65       415.69 o                         
   2   5  10       9287.80       9113.10       197.74 o                         
   3   5  10     184945.11     181676.59      3625.79 o                         
   4   5  10      56751.76      56058.48      1235.40 o                         
   5   5  10       5519.57       5667.42       170.96 o                         
   6   5  10       4770.49       4760.20       148.27 o                         
   7   5  10        147.29        217.78        38.77 o                         
   8   5  10      11299.30      11581.99       271.13 o                         
   9   5  10      16052.95      16419.62       405.31 o                         
  10   5  10      10647.45      10937.07       319.40 o                         
  11   5  10      15563.54      15750.76       443.94 o                         
  12   5  10       8371.62       8623.84       267.97 o                         
  13   5  10       7001.11       6649.75       243.92 o                         
  -3   6  10      56860.34      54502.52      1247.11 o                         
  -2   6  10        812.35        932.67        77.77 o                         
  -1   6  10       9047.34       8912.24       261.29 o                         
   0   6  10         20.51        128.69        39.33 o                         
   1   6  10       2386.87       2558.29        95.23 o                         
   2   6  10        264.94        299.00        35.17 o                         
   3   6  10       3426.48       3507.18       100.03 o                         
   4   6  10       7994.22       8108.57       188.44 o                         
   5   6  10      32077.22      32734.40       911.95 o                         
   6   6  10       2531.30       2726.34       101.14 o                         
   7   6  10      90332.56      91021.84      1835.72 o                         
   8   6  10      30951.49      31015.31       648.26 o                         
   9   6  10      27434.47      27069.18       564.86 o                         
  10   6  10      15405.84      15619.29       464.34 o                         
  11   6  10       7413.78       7475.51       243.04 o                         
  12   6  10      15001.09      15229.46       442.45 o                         
  13   6  10         20.99         50.33        60.89 o                         
  -3   7  10          1.79         47.83        59.64 o                         
  -2   7  10       2465.09       2309.38       122.60 o                         
  -1   7  10       1729.03       1713.63        97.59 o                         
   0   7  10      47889.31      49038.15      1116.39 o                         
   1   7  10     111318.55     111854.69      2261.57 o                         
   2   7  10       7491.87       7493.82       194.41 o                         
   3   7  10      32815.30      31704.12       892.95 o                         
   4   7  10      17859.61      17677.06       548.94 o                         
   5   7  10      17108.79      16831.14       372.45 o                         
   6   7  10       2436.37       2466.51        95.01 o                         
   7   7  10      18219.91      18239.44       396.34 o                         
   8   7  10       1978.07       2054.25        73.48 o                         
   9   7  10      26266.15      25585.13       532.16 o                         
  10   7  10       4758.38       5000.76       162.54 o                         
  11   7  10       8809.21       8944.13       297.80 o                         
  12   7  10        162.07        205.23        54.18 o                         
  13   7  10       6572.81       6930.89       273.52 o                         
  -2   8  10      14168.94      14082.17       430.22 o                         
  -1   8  10       6220.28       6560.69       238.21 o                         
   0   8  10       8055.89       7990.17       266.32 o                         
   1   8  10      64801.22      66486.02      1487.97 o                         
   2   8  10       8839.06       9005.28       253.07 o                         
   3   8  10       2810.38       2867.97       121.97 o                         
   4   8  10      20488.60      20417.19       712.20 o                         
   5   8  10      46773.35      47095.87      1312.33 o                         
   6   8  10        376.78        416.73        48.08 o                         
   7   8  10      22706.43      22484.71       477.07 o                         
   8   8  10      26386.78      25728.22       536.76 o                         
   9   8  10      23703.86      23069.63       483.28 o                         
  10   8  10       4122.95       4176.02       145.12 o                         
  11   8  10      21627.34      21454.95       622.25 o                         
  12   8  10       3412.43       3431.91       160.59 o                         
  13   8  10      19508.03      19656.55       554.95 o                         
  -1   9  10        903.32        926.82        94.15 o                         
   0   9  10      18948.08      19956.13       860.32 o                         
   1   9  10      21740.20      21908.86       706.48 o                         
   2   9  10       8389.21       8304.42       238.13 o                         
   3   9  10        775.09        773.37        64.55 o                         
   4   9  10      88208.96      89272.46      2419.02 o                         
   5   9  10     203522.73     199152.97      5268.12 o                         
   6   9  10      20374.89      20245.93       594.41 o                         
   7   9  10       9697.50       9523.03       242.63 o                         
   8   9  10       2819.84       2832.74        90.40 o                         
   9   9  10          1.32         52.54        26.63 o                         
  10   9  10       7749.29       7705.81       223.93 o                         
  11   9  10       5809.29       5797.04       184.86 o                         
  12   9  10       4529.61       4787.09       197.34 o                         
  13   9  10      28266.67      27489.72       819.72 o                         
   0  10  10      28593.08      28702.99       765.71 o                         
   1  10  10      59626.23      57872.24      1441.92 o                         
   2  10  10      16051.03      15625.18       439.35 o                         
   3  10  10       1300.47       1463.96       112.44 o                         
   4  10  10        737.63        857.67        71.44 o                         
   5  10  10       9957.69      10210.63       342.26 o                         
   6  10  10       7094.16       6865.86       247.31 o                         
   7  10  10        965.85       1051.01        71.05 o                         
   8  10  10      54238.00      51732.90      1136.23 o                         
   9  10  10     117473.47     113722.41      2683.07 o                         
  10  10  10       6003.73       5829.32       181.20 o                         
  11  10  10      41996.44      41000.22      1001.25 o                         
  12  10  10      22885.08      21985.64       570.00 o                         
  13  10  10      12907.70      12371.52       406.09 o                         
   1  11  10       5412.63       5140.70       229.98 o                         
   2  11  10       7285.56       7362.25       254.99 o                         
   3  11  10       9310.10       9247.27       293.26 o                         
   4  11  10      29327.93      29500.59       862.04 o                         
   5  11  10      73963.01      74374.54      2020.69 o                         
   6  11  10       9955.27       9785.59       325.21 o                         
   7  11  10       2413.90       2410.58       112.04 o                         
   8  11  10      32524.65      31779.17       784.37 o                         
   9  11  10      87116.80      84556.49      2248.52 o                         
  10  11  10      23207.64      22355.33       728.30 o                         
  11  11  10       4167.00       4058.06       149.75 o                         
  12  11  10        247.99        330.88        56.51 o                         
   3  12  10      16673.28      16869.89       481.29 o                         
   4  12  10       3080.96       3052.23       169.07 o                         
   5  12  10      30757.65      31208.69       898.78 o                         
   6  12  10        275.26        385.85        63.69 o                         
   7  12  10       8717.55       8664.29       257.42 o                         
   8  12  10       3719.60       3787.55       140.77 o                         
   9  12  10       7225.65       7178.47       241.68 o                         
  10  12  10         49.24        338.98       298.37 o                         
  11  12  10       1254.31       1124.85       110.57 o                         
   6  13  10      38519.50      38671.71       965.53 o                         
   7  13  10      41673.61      40753.70      1006.85 o                         
   8  13  10       4826.80       4755.78       179.46 o                         
   9  13  10      46893.77      46216.21      1259.91 o                         
  -1  -6  11      38727.85      38962.68      1270.51 o                         
   0  -6  11      74934.73      73536.24      2004.24 o                         
   1  -6  11      12908.22      12480.14       620.97 o                         
   2  -6  11        795.71        839.01        89.71 o                         
   3  -6  11      30512.00      30030.21       973.29 o                         
   4  -6  11      89422.52      88064.26      2725.43 o                         
  -3  -5  11       4966.14       4802.06       218.94 o                         
  -2  -5  11       3929.41       3989.16       189.62 o                         
  -1  -5  11      21631.70      22045.29       657.79 o                         
   0  -5  11      78480.44      78582.43      2126.47 o                         
   1  -5  11      11133.31      10817.01       419.13 o                         
   2  -5  11         35.15        162.04        75.95 o                         
   3  -5  11      10039.59       9779.63       365.57 o                         
   4  -5  11       1319.02       1447.08       106.00 o                         
   5  -5  11       1271.46       1347.28       112.31 o                         
   6  -5  11       8208.04       8034.05       308.67 o                         
  -3  -4  11       5833.55       5630.44       350.83 o                         
  -2  -4  11       3305.07       3773.92       184.73 o                         
  -1  -4  11       1770.77       1832.62       124.53 o                         
   0  -4  11        449.31        560.90        72.44 o                         
   1  -4  11      11767.59      12088.15       451.85 o                         
   2  -4  11      10296.89       9925.23       289.84 o                         
   3  -4  11      36060.73      35860.89      1140.24 o                         
   4  -4  11     104723.88     103489.13      2762.33 o                         
   5  -4  11      10876.66      10527.35       358.63 o                         
   6  -4  11       2767.62       2728.26       160.22 o                         
   7  -4  11       9254.10       9097.26       399.15 o                         
  -4  -3  11       8809.14       8484.78       404.84 o                         
  -3  -3  11      22066.51      21549.72       702.94 o                         
  -2  -3  11      31917.07      32040.45       925.32 o                         
  -1  -3  11        224.00        317.63        62.12 o                         
   0  -3  11       3974.92       3965.83       173.15 o                         
   1  -3  11       1913.23       1947.89        97.04 o                         
   2  -3  11       5331.28       5248.61       177.53 o                         
   3  -3  11       3388.93       3464.03       220.04 o                         
   4  -3  11      17598.18      18208.26       544.12 o                         
   5  -3  11       3830.08       4293.18       294.44 o                         
   6  -3  11       4908.05       5039.21       273.29 o                         
   7  -3  11      11734.63      11799.21       491.22 o                         
   8  -3  11      37402.80      38891.01      1502.43 o                         
   9  -3  11        952.82        966.13       114.04 o                         
  -4  -2  11      11188.86      11389.10       385.72 o                         
  -3  -2  11        667.15        666.22        79.54 o                         
  -2  -2  11       7522.27       7370.89       274.62 o                         
  -1  -2  11       5009.58       5203.21       210.78 o                         
   0  -2  11        375.51        559.28        91.80 o                         
   1  -2  11      48801.00      47943.13      1175.81 o                         
   2  -2  11      57087.97      53259.99      1557.04 o                         
   3  -2  11       1114.91       1197.99        72.31 o                         
   4  -2  11      15131.32      15158.45       412.01 o                         
   5  -2  11      39139.48      36282.52      1342.15 o                         
   6  -2  11      36552.26      35598.92      1199.92 o                         
   7  -2  11       3117.84       3441.20       219.37 o                         
   8  -2  11      42739.07      45255.42      1558.31 o                         
   9  -2  11        790.75        816.58       110.15 o                         
  -4  -1  11       3188.71       3227.40       153.55 o                         
  -3  -1  11      19933.22      20587.05       571.53 o                         
  -2  -1  11      12944.89      13580.83       433.44 o                         
  -1  -1  11      17980.42      18849.64       568.14 o                         
   0  -1  11        688.68        718.70        72.39 o                         
   1  -1  11      67339.78      64693.67      1773.69 o                         
   2  -1  11      88045.48      84887.17      2255.24 o                         
   3  -1  11       4073.33       3871.89       310.48 o                         
   4  -1  11       1456.50       1415.35        98.91 o                         
   5  -1  11      11469.58      11161.37       605.59 o                         
   6  -1  11       1392.95       1577.30       137.61 o                         
   7  -1  11       2973.56       3089.17       157.00 o                         
   8  -1  11       8745.25       8852.18       461.84 o                         
   9  -1  11      38776.34      40558.57      1590.33 o                         
  10  -1  11      55905.38      58491.85      1940.38 o                         
  -4   0  11       1700.20       1728.16       133.35 o                         
  -3   0  11      38483.72      38042.11       979.24 o                         
  -2   0  11      17505.90      18043.50       503.31 o                         
  -1   0  11        715.01        708.88        69.22 o                         
   0   0  11       3463.08       3704.98       155.88 o                         
   1   0  11       3231.75       3087.58       118.71 o                         
   2   0  11       1440.30       1515.14        81.44 o                         
   3   0  11         35.32         53.90        34.12 o                         
   4   0  11       4972.98       4748.01       187.42 o                         
   5   0  11     153584.41     148745.11      6926.52 o                         
   6   0  11     153793.27     156961.56      4163.42 o                         
   7   0  11       1658.58       1690.13       104.97 o                         
   8   0  11      16544.88      16613.63       541.19 o                         
   9   0  11      26172.36      26198.79      1003.25 o                         
  10   0  11      27915.80      28293.54       854.56 o                         
  11   0  11       8821.44       8825.79       354.66 o                         
  -4   1  11         25.24        127.72        90.06 o                         
  -3   1  11      15257.28      15197.78       439.99 o                         
  -2   1  11       7531.18       7626.21       250.62 o                         
  -1   1  11      16185.46      16345.47       402.04 o                         
   0   1  11          0.79         82.17        38.71 o                         
   1   1  11      60090.59      58375.20      1290.05 o                         
   2   1  11      49161.26      47247.66      1043.29 o                         
   3   1  11      11631.07      11218.29       446.05 o                         
   4   1  11         31.64         58.96        46.36 o                         
   5   1  11      40451.29      40212.64      1370.92 o                         
   6   1  11      83923.85      84931.12      2056.88 o                         
   7   1  11       4254.76       4308.17       145.78 o                         
   8   1  11       1316.96       1389.01        73.34 o                         
   9   1  11      33895.98      32402.28      1036.55 o                         
  10   1  11      34419.62      33239.38       984.44 o                         
  11   1  11       5402.01       5250.36       259.83 o                         
  12   1  11      32200.79      32429.99       990.28 o                         
  -4   2  11       5521.60       5303.80       265.31 o                         
  -3   2  11         29.75         44.49        74.87 o                         
  -2   2  11       6083.53       6022.19       207.42 o                         
  -1   2  11        141.02        238.71        34.94 o                         
   0   2  11         59.90        131.82        39.31 o                         
   1   2  11      24074.77      24680.45       538.40 o                         
   2   2  11      11393.57      11038.42       345.16 o                         
   3   2  11       4341.30       4188.05       165.37 o                         
   4   2  11       2324.06       2501.85       106.69 o                         
   5   2  11      19777.31      20462.85       605.84 o                         
   6   2  11      13012.46      13606.82       440.47 o                         
   7   2  11       7620.39       7828.71       219.62 o                         
   8   2  11       1294.23       1417.36        74.45 o                         
   9   2  11     114021.88     108710.69      2616.37 o                         
  10   2  11     119996.64     117430.62      2828.20 o                         
  11   2  11       1759.97       1864.83       119.27 o                         
  12   2  11      24161.78      23685.55       759.55 o                         
  -4   3  11       6020.62       5701.38       268.45 o                         
  -3   3  11       9439.35       9325.96       362.78 o                         
  -2   3  11       5594.54       5717.08       205.32 o                         
  -1   3  11      18082.45      18350.48       499.63 o                         
   0   3  11       4989.91       5216.81       157.38 o                         
   1   3  11       9070.77       8951.58       256.98 o                         
   2   3  11         47.12        128.31        27.21 o                         
   3   3  11      30174.19      31122.55       615.28 o                         
   4   3  11       7498.45       7821.04       258.57 o                         
   5   3  11      31849.71      32274.62       692.74 o                         
   6   3  11      43470.20      43072.60      1210.21 o                         
   7   3  11          1.75         51.74        38.22 o                         
   8   3  11       1246.32       1401.58        80.73 o                         
   9   3  11       1287.51       1394.37        86.29 o                         
  10   3  11       5117.77       5400.56       197.37 o                         
  11   3  11         11.99         49.26        46.34 o                         
  12   3  11        305.72        439.73        73.29 o
[truncated: 47,143 more chars]
